# Supplementary material for: WDR72 Regulates Microtubule-Associated Vesicular miRNA Export in Ameloblasts During Enamel Maturation
Source: Calcif Tissue Int. 2026 Apr 27;117(1):68. doi: 10.1007/s00223-026-01521-x (PMC13121283; doi:10.1007/s00223-026-01521-x)
Supplement: Supplementary file 2 — Supplementary file2 (XLSX 30 kb) [file 223_2026_1521_MOESM2_ESM.xlsx]

## Sheet: miRNA DESeq all
	logFC	logCPM	LR	PValue	FDR
mmu-miR-429-3p	-0.798728	11.6531	16.164	5.80877e-05	0.0103977
mmu-let-7b-5p	0.329809	13.7868	13.7996	0.000203385	0.0182029
mmu-miR-99b-5p	0.236335	14.3068	10.1173	0.0014688	0.0578706
mmu-miR-99a-5p	0.277902	13.8868	10.0454	0.00152733	0.0578706
mmu-miR-125b-1-3p	0.439686	12.4641	9.7051	0.00183757	0.0578706
mmu-miR-148a-3p	0.326828	14.0581	9.5523	0.00199699	0.0578706
mmu-let-7d-3p	0.343358	13.1087	9.32288	0.0022631	0.0578706
mmu-miR-203-3p	-0.738577	11.0118	8.6492	0.00327205	0.0732121
mmu-let-7c-5p	0.261691	14.132	7.36945	0.00663412	0.131945
mmu-miR-151-3p	0.290374	13.9792	7.10963	0.00766709	0.137241
mmu-let-7f-5p	0.20952	14.0981	6.88274	0.00870322	0.141625
mmu-miR-206-3p	0.3583	12.9136	6.57323	0.0103524	0.154424
mmu-miR-24-3p	0.245265	13.5211	6.33118	0.0118633	0.163349
mmu-miR-139-5p	-0.671051	10.7543	5.91673	0.0149978	0.191757
mmu-miR-674-3p	0.218642	13.7049	5.71246	0.016845	0.195435
mmu-miR-325-5p	0.777341	10.3716	5.59929	0.0179678	0.195435
mmu-miR-340-5p	-0.574223	11.074	5.54242	0.0185609	0.195435
mmu-miR-143-3p	0.199054	13.796	5.04003	0.024768	0.246304
mmu-miR-1981-5p	0.213852	14.0581	4.84225	0.0277706	0.25931
mmu-miR-26b-5p	-0.484423	11.2764	4.69012	0.0303365	0.25931
mmu-miR-182-5p	0.138702	14.7451	4.68529	0.0304219	0.25931
mmu-miR-204-5p	0.439046	11.343	4.28755	0.0383924	0.290433
mmu-miR-93-5p	-0.54798	10.8386	4.27692	0.0386333	0.290433
mmu-let-7a-5p	0.188224	13.7587	4.19376	0.040573	0.290433
mmu-miR-30a-3p	0.214845	13.2973	4.15158	0.0415958	0.290433
mmu-let-7d-5p	0.227631	13.1233	4.12773	0.0421859	0.290433
mmu-miR-1a-3p	-0.388719	11.8739	3.97509	0.046178	0.305928
mmu-miR-145a-5p	-0.40475	11.4999	3.89872	0.0483228	0.305928
mmu-miR-9-5p	-0.574732	11.3785	3.85615	0.0495638	0.305928
mmu-miR-151-5p	-0.546756	10.9278	3.71575	0.0539014	0.321612
mmu-let-7i-5p	0.156482	13.8655	3.26278	0.0708688	0.396527
mmu-miR-676-3p	0.294872	12.0611	3.26235	0.0708874	0.396527
mmu-miR-99b-3p	0.240719	12.6001	3.19187	0.0740052	0.401422
mmu-miR-92b-3p	0.338685	11.612	3.10794	0.0779113	0.40562
mmu-miR-30d-5p	0.160149	13.7147	3.07896	0.0793111	0.40562
mmu-miR-181a-1-3p	-0.35638	11.4539	2.93623	0.0866124	0.430656
mmu-miR-30a-5p	-0.217161	12.7784	2.87015	0.0902367	0.43655
mmu-miR-28a-5p	-0.382891	11.3211	2.75869	0.0967272	0.45259
mmu-miR-322-3p	-0.344938	11.4999	2.7279	0.098609	0.45259
mmu-miR-378c	0.486225	10.5817	2.66286	0.102716	0.459653
mmu-miR-431-5p	-0.511777	10.3284	2.50929	0.113177	0.482422
mmu-miR-145a-3p	-0.511752	10.3284	2.50905	0.113194	0.482422
mmu-miR-411-5p	-0.313336	11.5319	2.41447	0.120218	0.488652
mmu-miR-1947-5p	-0.528142	10.2068	2.41338	0.120302	0.488652
mmu-miR-181a-2-3p	0.220842	12.4134	2.35082	0.125217	0.488652
mmu-miR-100-5p	0.133992	13.8388	2.34637	0.125575	0.488652
mmu-miR-330-5p	-0.398266	10.8386	2.29783	0.129555	0.493411
mmu-miR-152-3p	-0.206163	12.6089	2.21261	0.136887	0.510139
mmu-miR-27b-5p	-0.419319	10.6416	2.18185	0.139647	0.510139
mmu-let-7g-5p	0.126731	13.8566	2.1243	0.144979	0.515994
mmu-miR-183-5p	0.137361	13.7175	2.10295	0.147015	0.515994
mmu-miR-337-5p	-0.395767	10.8386	2.04082	0.153127	0.52711
mmu-miR-574-5p	-0.497647	11.0999	1.94011	0.163656	0.54905
mmu-miR-214-3p	-0.321707	12.146	1.92201	0.165635	0.54905
mmu-miR-146a-5p	-0.283321	11.6876	1.86081	0.172532	0.560969
mmu-miR-328-3p	0.184691	12.5572	1.81902	0.17743	0.560969
mmu-miR-30f	0.448214	10.2227	1.78416	0.181639	0.560969
mmu-miR-503-3p	-0.338948	10.9375	1.78312	0.181767	0.560969
mmu-miR-3081-3p	-0.323478	11.0028	1.73143	0.188229	0.571067
mmu-miR-106b-3p	-0.16242	12.8437	1.68878	0.193762	0.578056
mmu-miR-96-5p	-0.387805	11.1988	1.57794	0.209057	0.607797
mmu-miR-29a-3p	-0.335953	10.7758	1.56783	0.210522	0.607797
mmu-miR-361-3p	-0.183419	12.9682	1.53621	0.215183	0.611392
mmu-miR-181a-5p	0.093498	14.2287	1.49237	0.221849	0.617361
mmu-miR-382-5p	0.185477	12.2537	1.4774	0.224182	0.617361
mmu-miR-10a-5p	-0.206625	11.9085	1.31964	0.250657	0.656231
mmu-miR-181b-5p	-0.0990709	13.8962	1.31715	0.251104	0.656231
mmu-miR-690	-0.221011	11.6357	1.30732	0.252881	0.656231
mmu-miR-3074-5p	-0.267263	11.1084	1.28701	0.2566	0.656231
mmu-miR-192-5p	-0.267248	11.1084	1.28687	0.256626	0.656231
mmu-miR-23b-3p	-0.17762	12.1788	1.25659	0.262297	0.659291
mmu-miR-34c-5p	-0.324222	10.557	1.23271	0.26688	0.659291
mmu-miR-532-5p	0.16673	12.2879	1.22249	0.268873	0.659291
mmu-miR-199b-3p	-0.158737	12.4235	1.19758	0.273806	0.662314
mmu-let-7b-3p	0.338939	10.299	1.14017	0.285616	0.68167
mmu-miR-199a-5p	0.131475	12.7839	1.0802	0.298654	0.699846
mmu-miR-27a-5p	0.152442	12.343	1.06243	0.302662	0.699846
mmu-miR-672-5p	0.218758	11.3285	1.04814	0.305936	0.699846
mmu-miR-411-3p	-0.306021	10.4804	1.0355	0.308871	0.699846
mmu-miR-1247-5p	-0.31159	10.4133	1.01716	0.313194	0.700772
mmu-miR-10b-5p	0.0828649	13.8691	0.914293	0.338978	0.717564
mmu-miR-7a-5p	-0.308209	10.4133	0.892507	0.344799	0.717564
mmu-miR-1843a-5p	-0.25648	10.7325	0.890264	0.345406	0.717564
mmu-miR-140-3p	-0.159901	12.1502	0.886374	0.346462	0.717564
mmu-miR-666-5p	0.250997	10.7325	0.879046	0.348463	0.717564
mmu-miR-335-3p	-0.220748	11.0828	0.864689	0.35243	0.717564
mmu-miR-23a-3p	-0.15857	12.021	0.864568	0.352464	0.717564
mmu-let-7e-5p	0.118415	12.8362	0.858461	0.35417	0.717564
mmu-miR-199a-3p	-0.138849	12.4771	0.849204	0.356778	0.717564
mmu-miR-484	-0.19255	11.3785	0.822843	0.36435	0.724652
mmu-miR-185-5p	-0.186447	11.3925	0.779952	0.377156	0.739251
mmu-miR-98-5p	-0.176808	11.5192	0.770863	0.37995	0.739251
mmu-miR-200b-3p	-0.117272	12.5877	0.737015	0.390619	0.744427
mmu-miR-30e-3p	0.102871	12.9375	0.736054	0.390928	0.744427
mmu-miR-296-3p	0.245661	10.7103	0.692795	0.405215	0.751764
mmu-miR-671-3p	0.150458	11.7759	0.687427	0.407041	0.751764
mmu-miR-21a-5p	-0.132774	12.3854	0.665891	0.414488	0.751764
mmu-miR-149-5p	-0.0880259	13.3978	0.662713	0.415604	0.751764
mmu-miR-125a-5p	0.0909068	13.9904	0.662213	0.41578	0.751764
mmu-miR-300-3p	-0.197489	11.0913	0.647769	0.420911	0.753431
mmu-miR-744-5p	0.0881861	13.1379	0.622303	0.430193	0.762421
mmu-miR-103-3p	-0.116739	12.6385	0.594532	0.440672	0.771106
mmu-miR-218-5p	-0.14245	11.7324	0.586671	0.443709	0.771106
mmu-miR-381-3p	0.106189	12.4134	0.540986	0.462024	0.793894
mmu-miR-200a-3p	-0.109056	12.2914	0.516292	0.472428	0.793894
mmu-miR-130b-5p	-0.166514	11.1169	0.507104	0.476395	0.793894
mmu-miR-673-3p	-0.215381	10.532	0.501561	0.478815	0.793894
mmu-miR-200c-3p	-0.068746	13.5539	0.501145	0.478997	0.793894
mmu-miR-28a-3p	0.100881	12.2728	0.441449	0.506424	0.824852
mmu-miR-1198-5p	-0.0964925	12.3715	0.428372	0.512789	0.824852
mmu-miR-186-5p	-0.168381	10.9658	0.424365	0.514767	0.824852
mmu-miR-30c-5p	0.0919028	12.4133	0.404929	0.524554	0.824852
mmu-miR-30b-3p	-0.204208	10.3573	0.399938	0.527121	0.824852
mmu-miR-125b-2-3p	-0.190287	10.4539	0.389803	0.532403	0.824852
mmu-miR-485-5p	0.146422	11.0741	0.386982	0.53389	0.824852
mmu-miR-27b-3p	0.0603638	13.5113	0.378003	0.538674	0.824852
mmu-miR-24-2-5p	-0.0818573	12.6532	0.377119	0.539149	0.824852
mmu-miR-181d-5p	-0.0772748	12.6297	0.330636	0.565285	0.84984
mmu-miR-205-5p	-0.0820509	12.4133	0.319448	0.57194	0.84984
mmu-miR-1964-3p	0.0849491	12.2728	0.31278	0.575979	0.84984
mmu-miR-423-5p	0.0752868	12.9184	0.288619	0.591107	0.84984
mmu-miR-134-5p	0.0905457	12.0522	0.284534	0.593745	0.84984
mmu-miR-375-3p	-0.169351	10.5694	0.279521	0.597015	0.84984
mmu-miR-31-5p	-0.156549	10.8689	0.275791	0.599474	0.84984
mmu-miR-128-3p	0.0772744	12.3101	0.265737	0.606206	0.84984
mmu-miR-652-3p	-0.163412	10.5694	0.263258	0.60789	0.84984
mmu-let-7j	-0.153118	10.4673	0.259951	0.610154	0.84984
mmu-miR-140-5p	-0.153081	10.4672	0.259826	0.61024	0.84984
mmu-miR-770-3p	-0.13473	10.7759	0.256616	0.612455	0.84984
mmu-miR-320-3p	0.0635754	13.0434	0.249087	0.617718	0.850551
mmu-miR-423-3p	-0.0499605	13.2594	0.215761	0.642289	0.877632
mmu-miR-30c-2-3p	0.0811588	11.8232	0.206358	0.649637	0.880947
mmu-miR-323-3p	-0.143038	10.2537	0.191228	0.661897	0.890824
mmu-miR-872-5p	-0.126917	10.454	0.177074	0.6739	0.891456
mmu-miR-409-3p	0.0493196	13.0029	0.17667	0.674251	0.891456
mmu-miR-434-3p	-0.0671466	12.1169	0.173173	0.677308	0.891456
mmu-miR-543-3p	-0.0836938	11.5446	0.157729	0.691256	0.903174
mmu-miR-486b-5p	-0.0834451	11.4201	0.149432	0.699079	0.906776
mmu-miR-200a-5p	-0.0401861	13.0828	0.123417	0.725357	0.934093
mmu-miR-501-3p	-0.0765125	11.2068	0.11532	0.734166	0.938105
mmu-miR-7688-5p	0.0952978	10.7103	0.111048	0.738954	0.938105
mmu-miR-25-3p	0.032223	13.3627	0.0969582	0.755511	0.941461
mmu-miR-351-5p	0.0404046	12.8386	0.0943693	0.758694	0.941461
mmu-miR-708-3p	-0.0348631	12.9752	0.0861464	0.769135	0.941461
mmu-miR-16-5p	-0.0837887	10.7971	0.0784431	0.779418	0.941461
mmu-miR-365-2-5p	0.0702942	10.9086	0.074619	0.784726	0.941461
mmu-miR-370-3p	-0.0411354	12.1989	0.0690588	0.792712	0.941461
mmu-miR-378a-3p	-0.0414791	12.0827	0.0645886	0.799385	0.941461
mmu-miR-340-3p	-0.0685079	10.818	0.0636747	0.800779	0.941461
mmu-miR-26a-5p	0.0244456	13.5129	0.0619424	0.803452	0.941461
mmu-miR-125a-3p	-0.0577528	11.1585	0.0606767	0.80543	0.941461
mmu-miR-214-5p	-0.0481195	11.5256	0.0579081	0.809833	0.941461
mmu-miR-126a-3p	0.0195522	14.0165	0.05617	0.812655	0.941461
mmu-miR-200b-5p	-0.0428218	11.7813	0.0553227	0.814047	0.941461
mmu-miR-451a	0.0566499	11.021	0.0546077	0.815231	0.941461
mmu-miR-433-3p	-0.0445421	11.4472	0.0468415	0.828653	0.950827
mmu-miR-298-5p	-0.0454975	11.299	0.0437749	0.834273	0.951177
mmu-miR-574-3p	-0.0404552	11.4133	0.0376914	0.846064	0.958516
mmu-miR-434-5p	0.0224438	12.9327	0.0347682	0.852082	0.959262
mmu-miR-148a-5p	0.0350883	11.5256	0.0309471	0.860358	0.961103
mmu-miR-27a-3p	0.0234037	12.2187	0.0227633	0.880074	0.961103
mmu-miR-3474	0.042292	10.4935	0.0202477	0.886847	0.961103
mmu-miR-191-5p	0.0131821	13.3608	0.0142248	0.905063	0.961103
mmu-miR-152-5p	0.0199756	11.9231	0.0133968	0.907855	0.961103
mmu-miR-379-5p	-0.0117518	13.2822	0.0121587	0.912198	0.961103
mmu-miR-195a-3p	0.0189253	11.7971	0.0109726	0.916574	0.961103
mmu-miR-708-5p	-0.0384001	10.1253	0.0103691	0.918893	0.961103
mmu-miR-676-5p	-0.0203007	11.5256	0.0103251	0.919064	0.961103
mmu-miR-146b-5p	-0.0282457	10.6416	0.0102371	0.919409	0.961103
mmu-miR-22-3p	-0.015299	12.2575	0.00997885	0.920428	0.961103
mmu-miR-1839-5p	0.0123506	12.3856	0.00713853	0.932667	0.961103
mmu-miR-125b-5p	0.0064321	13.8714	0.00549594	0.940903	0.961103
mmu-miR-486a-5p	0.0139815	11.3357	0.0042642	0.947934	0.961103
mmu-miR-541-5p	-0.00500549	14.1585	0.004053	0.949238	0.961103
mmu-miR-669c-5p	-0.0198641	10.299	0.00329479	0.954226	0.961103
mmu-miR-127-3p	0.00542594	13.5771	0.00318884	0.954968	0.961103
mmu-miR-148b-3p	-0.00885929	12.1626	0.00312732	0.955404	0.961103
mmu-miR-504-5p	0.0114484	11.142	0.00247282	0.96034	0.961103
mmu-miR-101a-3p	0.0162739	10.284	0.0023784	0.961103	0.961103

## Sheet: significant miRNA DESeq
	logFC	logCPM	LR	PValue	FDR
mmu-miR-429-3p	-0.798728	11.6531	16.164	5.80877e-05	0.0103977
mmu-miR-203-3p	-0.738577	11.0118	8.6492	0.00327205	0.0732121
mmu-miR-139-5p	-0.671051	10.7543	5.91673	0.0149978	0.191757
mmu-miR-9-5p	-0.574732	11.3785	3.85615	0.0495638	0.305928
mmu-miR-340-5p	-0.574223	11.074	5.54242	0.0185609	0.195435
mmu-miR-93-5p	-0.54798	10.8386	4.27692	0.0386333	0.290433
mmu-miR-151-5p	-0.546756	10.9278	3.71575	0.0539014	0.321612
mmu-miR-26b-5p	-0.484423	11.2764	4.69012	0.0303365	0.25931
mmu-miR-145a-5p	-0.40475	11.4999	3.89872	0.0483228	0.305928
mmu-miR-1a-3p	-0.388719	11.8739	3.97509	0.046178	0.305928
mmu-miR-182-5p	0.138702	14.7451	4.68529	0.0304219	0.25931
mmu-let-7a-5p	0.188224	13.7587	4.19376	0.040573	0.290433
mmu-miR-143-3p	0.199054	13.796	5.04003	0.024768	0.246304
mmu-let-7f-5p	0.20952	14.0981	6.88274	0.00870322	0.141625
mmu-miR-1981-5p	0.213852	14.0581	4.84225	0.0277706	0.25931
mmu-miR-30a-3p	0.214845	13.2973	4.15158	0.0415958	0.290433
mmu-miR-674-3p	0.218642	13.7049	5.71246	0.016845	0.195435
mmu-let-7d-5p	0.227631	13.1233	4.12773	0.0421859	0.290433
mmu-miR-99b-5p	0.236335	14.3068	10.1173	0.0014688	0.0578706
mmu-miR-24-3p	0.245265	13.5211	6.33118	0.0118633	0.163349
mmu-let-7c-5p	0.261691	14.132	7.36945	0.00663412	0.131945
mmu-miR-99a-5p	0.277902	13.8868	10.0454	0.00152733	0.0578706
mmu-miR-151-3p	0.290374	13.9792	7.10963	0.00766709	0.137241
mmu-miR-148a-3p	0.326828	14.0581	9.5523	0.00199699	0.0578706
mmu-let-7b-5p	0.329809	13.7868	13.7996	0.000203385	0.0182029
mmu-let-7d-3p	0.343358	13.1087	9.32288	0.0022631	0.0578706
mmu-miR-206-3p	0.3583	12.9136	6.57323	0.0103524	0.154424
mmu-miR-204-5p	0.439046	11.343	4.28755	0.0383924	0.290433
mmu-miR-125b-1-3p	0.439686	12.4641	9.7051	0.00183757	0.0578706
mmu-miR-325-5p	0.777341	10.3716	5.59929	0.0179678	0.195435

## Sheet: down regulated miRNA
	logFC	logCPM	LR	PValue	FDR
mmu-miR-429-3p	-0.798728	11.6531	16.164	5.80877e-05	0.0103977
mmu-miR-203-3p	-0.738577	11.0118	8.6492	0.00327205	0.0732121
mmu-miR-139-5p	-0.671051	10.7543	5.91673	0.0149978	0.191757
mmu-miR-9-5p	-0.574732	11.3785	3.85615	0.0495638	0.305928
mmu-miR-340-5p	-0.574223	11.074	5.54242	0.0185609	0.195435
mmu-miR-93-5p	-0.54798	10.8386	4.27692	0.0386333	0.290433
mmu-miR-151-5p	-0.546756	10.9278	3.71575	0.0539014	0.321612
mmu-miR-26b-5p	-0.484423	11.2764	4.69012	0.0303365	0.25931
mmu-miR-145a-5p	-0.40475	11.4999	3.89872	0.0483228	0.305928
mmu-miR-1a-3p	-0.388719	11.8739	3.97509	0.046178	0.305928

## Sheet: up regulated miRNA
	logFC	logCPM	LR	PValue	FDR
mmu-miR-182-5p	0.138702	14.7451	4.68529	0.0304219	0.25931
mmu-let-7a-5p	0.188224	13.7587	4.19376	0.040573	0.290433
mmu-miR-143-3p	0.199054	13.796	5.04003	0.024768	0.246304
mmu-let-7f-5p	0.20952	14.0981	6.88274	0.00870322	0.141625
mmu-miR-1981-5p	0.213852	14.0581	4.84225	0.0277706	0.25931
mmu-miR-30a-3p	0.214845	13.2973	4.15158	0.0415958	0.290433
mmu-miR-674-3p	0.218642	13.7049	5.71246	0.016845	0.195435
mmu-let-7d-5p	0.227631	13.1233	4.12773	0.0421859	0.290433
mmu-miR-99b-5p	0.236335	14.3068	10.1173	0.0014688	0.0578706
mmu-miR-24-3p	0.245265	13.5211	6.33118	0.0118633	0.163349
mmu-let-7c-5p	0.261691	14.132	7.36945	0.00663412	0.131945
mmu-miR-99a-5p	0.277902	13.8868	10.0454	0.00152733	0.0578706
mmu-miR-151-3p	0.290374	13.9792	7.10963	0.00766709	0.137241
mmu-miR-148a-3p	0.326828	14.0581	9.5523	0.00199699	0.0578706
mmu-let-7b-5p	0.329809	13.7868	13.7996	0.000203385	0.0182029
mmu-let-7d-3p	0.343358	13.1087	9.32288	0.0022631	0.0578706
mmu-miR-206-3p	0.3583	12.9136	6.57323	0.0103524	0.154424
mmu-miR-204-5p	0.439046	11.343	4.28755	0.0383924	0.290433
mmu-miR-125b-1-3p	0.439686	12.4641	9.7051	0.00183757	0.0578706
mmu-miR-325-5p	0.777341	10.3716	5.59929	0.0179678	0.195435
