# Supplementary material for: WDR72 Regulates Microtubule-Associated Vesicular miRNA Export in Ameloblasts During Enamel Maturation
Source: Calcif Tissue Int. 2026 Apr 27;117(1):68. doi: 10.1007/s00223-026-01521-x (PMC13121283; doi:10.1007/s00223-026-01521-x)
Supplement: Supplementary file 3 — Supplementary file3 (XLSX 151 kb) [file 223_2026_1521_MOESM3_ESM.xlsx]

## Sheet: mRNA Seq-all significant
gene_id	wdrko1	wdrko3	wdr72ko4	wdrko5	P12wt2	P12wt3	P12wt4	P12wt5	log2FoldChange	pvalue	padj
Fgfbp1	0	1.80436	0	1.01514	48.9967	33.8666	11.3103	13.3847	-5.21498	2.94942e-07	0.000170445
4930509H03Rik	0	0	0	0	5.44408	1.88148	2.82757	8.92314	-4.72519	0.00119507	1
Il1f6	0	0	0	0	3.26645	8.46665	4.71261	2.23079	-4.71542	0.00108439	1
Gm47817	0	0	0	0	2.17763	6.58517	2.82757	5.57697	-4.58607	0.00166829	1
Ceacam2	1.07772	0	0	0	11.977	1.88148	4.71261	5.57697	-4.34629	0.00145308	1
Gm43915	1.07772	0.902182	0	0	8.71053	10.3481	5.65514	13.3847	-4.28865	0.0003165	1
2010109I03Rik	1.07772	0	0	0	6.53289	7.52591	3.77009	4.46157	-4.24076	0.00125628	1
Gsdmc	2.15544	0.902182	0	0	9.79934	19.7555	10.3677	5.57697	-3.95943	0.000183996	1
Gm47234	2.15544	0	1.8124	0	5.44408	4.70369	15.0804	13.3847	-3.30567	0.00114381	1
Il1f5	0	2.70654	2.71859	2.03028	26.1316	18.8148	1.88505	12.2693	-2.95193	0.000818833	1
Tmem45b	4.31089	3.60873	0	1.01514	21.7763	6.58517	8.4827	26.7694	-2.84168	0.000456223	1
Gm12022	3.23317	4.51091	6.34338	2.03028	47.9079	26.3407	10.3677	21.1925	-2.69341	1.11915e-05	0.00223568
Krt1	31.2539	37.8916	28.9983	27.4088	158.967	118.533	375.124	134.963	-2.6492	1.63238e-13	1.32068e-09
Ace2	6.46633	9.924	6.34338	0	60.9737	27.2814	20.7355	22.3079	-2.51383	3.29578e-05	0.00467798
Wdr72	2005.64	742.495	490.253	308.603	3405.82	4821.29	6490.21	4489.46	-2.43713	4.72e-05	0.00584052
Spink5	19.399	21.6524	25.3735	14.212	88.1941	122.296	71.6317	129.386	-2.34368	7.96248e-15	1.28841e-10
Krtdap	32.3317	20.7502	22.6549	44.6662	206.875	147.696	81.0569	93.693	-2.14163	1.05947e-09	2.85721e-06
Muc15	9.6995	5.41309	3.62479	0	28.3092	16.9333	16.9654	15.6155	-2.06434	0.000847685	0.0372728
Tmprss11d	11.8549	6.31527	7.24958	12.1817	45.7303	34.8073	13.1953	59.1158	-2.02834	4.35642e-05	0.00573141
Ly6d	172.435	72.1745	95.1508	165.468	717.53	639.702	263.906	350.233	-1.96657	6.31157e-09	9.28433e-06
Gm44524	7.54405	11.7284	6.34338	1.01514	26.1316	28.2222	17.9079	32.3464	-1.95821	0.000149506	0.0124059
Mylk4	5.38861	2.70654	7.24958	4.06057	25.0428	22.5777	16.0229	10.0385	-1.92761	0.000553251	0.0288779
Gm21844	5.38861	2.70654	4.53099	3.04542	13.0658	16.9333	14.1378	14.5001	-1.91494	0.000729597	1
Serpinb2	21.5544	10.8262	26.2797	17.2574	100.171	94.0739	41.471	36.808	-1.84581	8.80351e-06	0.00203499
Krt6b	690.82	664.006	701.397	837.492	3497.28	3044.23	912.362	2533.06	-1.78707	3.01741e-09	6.97496e-06
Gm37589	5.38861	12.6305	9.96818	1.01514	26.1316	31.9851	24.5056	14.5001	-1.72671	0.00170581	0.0587272
Gm24187	23.7099	16.2393	14.4992	28.424	41.375	148.637	35.8159	43.5003	-1.70849	0.000344073	0.0215934
Arg1	12.9327	9.02182	19.0302	16.2423	64.2401	40.4518	8.4827	70.2698	-1.67588	0.00177703	0.0591648
Gm43361	15.0881	25.2611	14.4992	5.07571	34.8421	43.274	61.264	41.2695	-1.58508	0.000122709	0.010675
Gm37621	10.7772	9.02182	16.3116	10.1514	33.7533	40.4518	26.3906	36.808	-1.56498	2.87817e-05	0.00419564
Gm49502	7.54405	9.02182	8.15578	7.10599	34.8421	19.7555	17.9079	22.3079	-1.56474	0.000457118	0.0258623
Sprr1a	12.9327	9.02182	10.8744	15.2271	47.9079	22.5777	19.793	50.1927	-1.54535	0.000419636	0.0242259
Inhba	1125.14	972.552	854.544	609.085	3736.82	3042.35	1798.33	1688.71	-1.52747	5.69636e-09	9.28433e-06
4930481B07Rik	5.38861	9.02182	7.24958	8.12113	22.8651	16.9333	18.8505	24.5386	-1.46903	0.0010395	0.0433509
Calm4	98.0727	52.3265	50.7471	123.847	264.582	223.896	145.148	255.425	-1.45538	1.64214e-06	0.000603898
5830418P13Rik	104.539	75.7833	74.3082	89.3324	350.599	276.577	161.171	140.54	-1.43522	6.46287e-07	0.000298788
H60c	34.4871	33.3807	28.0921	19.2877	100.171	76.1999	56.5514	78.0775	-1.42872	5.82628e-07	0.00027728
Edn1	18.3213	10.8262	12.6868	9.13627	38.1085	41.3925	28.2757	26.7694	-1.40962	0.000181996	0.0143653
Xist	4907.95	3760.29	7010.35	3458.59	15782.4	16534.4	4982.17	12977.6	-1.39349	0.00114002	0.0455472
Gm45854	10.7772	21.6524	16.3116	5.07571	39.1974	32.9259	29.2182	41.2695	-1.38786	0.000727045	0.0343494
Dynap	122.86	75.7833	118.712	109.635	358.22	279.399	131.953	344.656	-1.38361	1.82344e-06	0.000641415
Ctnna2	373.969	191.262	139.554	139.074	405.039	598.31	849.213	335.733	-1.37681	5.19347e-05	0.00613398
Krt13	300.684	367.188	328.95	885.203	1133.46	1148.64	1332.73	1212.43	-1.35928	3.03045e-06	0.000914289
Tmprss11b	218.778	185.849	162.209	95.4233	633.691	471.31	259.194	322.349	-1.34847	5.71669e-06	0.00151642
Serpinb3a	20.4767	25.2611	29.9045	16.2423	50.0855	56.4443	79.1719	47.9619	-1.34292	1.50505e-05	0.00279923
Krt16	495.752	291.405	461.255	700.448	1412.19	1153.35	609.812	1702.09	-1.32363	9.62484e-06	0.00204974
Calml3	326.55	274.263	235.611	323.83	1028.93	955.791	417.538	499.696	-1.32313	1.19039e-06	0.000469797
Rpl10-ps6	39.8757	28.8698	24.4673	20.3028	60.9737	68.6739	111.218	40.1542	-1.31579	0.000198141	0.0149819
Aqp3	121.783	84.8051	112.369	102.529	305.957	303.859	139.493	287.771	-1.29921	3.09964e-07	0.000172949
Ric3	133.638	150.664	80.6516	65.9842	329.911	302.918	236.573	187.386	-1.29428	3.01446e-06	0.000914289
Myo3b	17.2435	9.924	19.9364	17.2574	35.9309	44.2147	24.5056	52.4235	-1.28686	0.00056879	0.0292894
Gm38393	54.9638	45.1091	62.5276	9.13627	105.615	108.185	110.275	85.8853	-1.2538	0.00148738	0.0540837
Gm38375	8.62177	14.4349	11.7806	11.1666	31.5757	22.5777	27.3332	25.654	-1.20858	0.00152872	0.0549694
6430511E19Rik	21.5544	24.3589	38.0603	11.1666	40.2862	49.8592	59.3789	71.3852	-1.20656	0.000867452	0.0380386
Ak4	158.425	171.415	162.209	128.923	382.174	355.599	265.791	324.579	-1.0948	8.1297e-11	2.63093e-07
Cldn20	541.016	418.612	334.387	534.979	1425.26	1307.63	681.444	449.503	-1.0795	0.00050403	0.0270954
6430590A07Rik	29.0985	38.7938	34.4355	16.2423	72.9507	59.2666	62.2065	56.885	-1.07591	0.000233643	0.0172629
Gm5532	76.5183	34.2829	40.7789	57.8631	141.546	129.822	79.1719	83.6545	-1.0584	0.000498956	0.0270927
Krt4	293.14	290.502	269.141	608.07	642.401	591.725	995.304	806.429	-1.05594	7.67505e-05	0.0079609
Krt76	420.312	327.492	417.757	585.737	808.99	1030.11	566.456	1154.43	-1.02363	1.27639e-05	0.00248835
Serpinb6b	338.405	265.241	342.543	333.981	792.658	783.636	424.135	580.004	-1.01147	8.92056e-07	0.000370112
Cd244a	50.6529	49.62	43.4975	46.6965	104.526	127	69.7467	68.039	-0.957874	0.000283799	0.0197078
Tmprss11a	37.7203	28.8698	31.7169	37.5602	76.2171	82.785	52.7813	47.9619	-0.94059	0.000751321	0.0347346
Ptchd4	344.871	412.297	398.727	219.271	605.382	682.976	876.546	470.696	-0.938386	4.98746e-05	0.00597793
Gm527	20.4767	27.0654	38.0603	20.3028	47.9079	56.4443	50.8962	46.8465	-0.924781	0.00174785	0.0590437
Krt10	1669.39	1526.49	1757.12	2677.94	4929.07	4599.27	1953.85	2998.18	-0.924196	0.00060785	0.0305454
Dsg1a	569.037	606.266	639.776	483.207	1037.64	1109.13	763.443	1385.32	-0.901435	8.74189e-07	0.000370112
Nlrp10	88.3732	78.4898	71.5896	77.1507	138.28	157.103	140.436	150.578	-0.896763	1.82494e-07	0.000128388
Slc14a1	35.5648	34.2829	38.0603	30.4542	64.2401	63.0295	81.0569	47.9619	-0.892152	0.000629543	0.0313435
Tnik	555.027	538.602	429.538	332.966	1108.41	935.095	665.421	717.198	-0.884169	2.49204e-05	0.00389322
Mmp12	169.202	148.86	130.492	98.4687	327.734	301.977	165.884	209.694	-0.877964	0.000411581	0.0242167
Uprt	87.2955	166.904	137.742	61.9236	230.829	178.74	212.068	209.694	-0.868761	0.00140707	0.0521003
Malat1	10874.2	11995.4	11361.9	5234.07	20884.6	17880.6	17861.7	14967.5	-0.859228	0.000160995	0.0130253
Ide	13653.7	13876.5	11685.4	9871.23	18374.9	21420.6	28031.6	19607.5	-0.832892	5.3618e-07	0.000271123
Gm26888	102.384	102.849	101.494	105.575	195.987	239.888	129.126	166.194	-0.826953	8.32482e-05	0.00821366
Gm20045	75.4405	84.8051	66.1524	41.6208	125.214	139.229	87.6546	122.693	-0.822485	0.00114412	0.0455984
Zfp54	37.7203	40.5982	48.0285	60.9085	95.8158	80.9036	82.942	71.3852	-0.822175	0.000508256	0.0272321
Btaf1	1093.89	1316.28	1240.58	634.463	1911.96	1759.18	2050.93	1841.51	-0.819356	4.72659e-05	0.00584052
Slc16a7	699.441	434.852	423.194	267.997	666.355	731.895	1090.5	713.852	-0.811828	0.00178629	0.0593441
Slc6a4	37.7203	42.4025	38.9665	49.7419	72.9507	88.4295	62.2065	69.1544	-0.795316	0.000784066	0.0358389
Rnf152	504.374	536.798	564.561	341.087	800.28	831.613	809.627	907.93	-0.781906	1.78619e-06	0.000641415
Atm	281.285	431.243	380.603	168.513	596.671	496.71	530.64	534.273	-0.773	0.00141925	0.0522762
Fgfbp3	104.539	69.468	77.0268	128.923	180.743	176.859	163.999	123.809	-0.769426	0.000964999	0.0411996
Ptpn4	647.711	756.93	806.516	375.602	1224.92	999.065	1133.85	997.161	-0.750907	0.000408763	0.0242167
Fam126b	450.488	496.2	538.281	278.149	820.967	730.013	754.961	640.236	-0.73998	0.000155518	0.0127093
Prex2	261.886	315.764	318.075	166.483	505.21	425.214	395.86	443.926	-0.734927	0.000291149	0.0198348
Zfp763	243.565	259.828	280.921	249.725	492.145	414.866	445.813	365.849	-0.732216	1.27834e-07	9.84992e-05
Lrrc75b	419.234	454.7	425.913	319.77	869.964	746.947	545.721	519.773	-0.727388	0.000185659	0.014443
Tppp	455.876	550.331	608.965	408.087	908.072	830.672	903.879	708.275	-0.727011	4.40024e-06	0.00122759
5930430L01Rik	217.7	242.687	174.896	135.014	293.98	347.133	350.618	281.079	-0.724955	0.000210031	0.0157339
Zc3h12c	426.778	449.286	492.972	311.648	865.608	701.791	569.284	619.043	-0.71238	0.000101968	0.00926932
Senp8	99.1504	94.7291	114.181	85.2719	176.388	163.689	153.631	147.232	-0.702779	4.02803e-05	0.00547711
Brwd3	409.534	590.929	611.683	304.542	763.26	702.732	941.58	683.736	-0.688758	0.0016508	0.057568
Unc79	156.27	144.349	196.645	119.787	298.335	255.881	178.137	256.54	-0.677954	0.00126085	0.0489251
Polr3g	301.762	284.187	306.295	248.71	448.592	476.014	439.216	452.85	-0.670841	3.91747e-08	3.96178e-05
Selenbp1	223.088	167.806	166.74	244.649	393.062	365.947	245.056	266.579	-0.665046	0.00142152	0.0522762
Mars2	185.368	221.937	228.362	168.513	329.911	321.733	294.067	329.041	-0.661444	7.65705e-06	0.00182204
Zkscan8	574.426	768.659	781.142	373.572	954.891	949.206	1008.5	1036.2	-0.659919	0.00155044	0.0553813
Met	375.047	489.885	474.848	312.664	740.395	590.784	569.284	694.89	-0.649401	0.000179388	0.0142288
Ppp2r3a	1094.97	1176.44	1107.37	768.462	1688.75	1650.06	1479.76	1683.13	-0.648219	1.07996e-05	0.00218435
Nbeal1	633.7	900.377	889.886	525.843	1145.43	1041.4	1224.34	1181.2	-0.637697	0.000411227	0.0242167
Wee1	448.332	332.905	396.915	312.664	714.263	603.954	464.664	524.235	-0.630143	0.000373085	0.0226334
2610021A01Rik	151.959	236.372	221.112	130.953	303.78	268.111	292.182	284.425	-0.630017	0.00168921	0.0582796
Ncoa4	3044.56	3331.76	3236.94	2268.84	5531.18	4917.24	3905.81	4007.61	-0.627795	0.000133499	0.0114293
Ociad2	268.353	226.448	244.673	295.406	458.391	426.155	319.515	392.618	-0.626149	8.31379e-05	0.00821366
Cep97	234.943	268.85	279.109	209.119	410.484	328.318	385.492	408.234	-0.624715	2.74576e-05	0.00403902
Sh3pxd2a	15317.7	16915	17072.8	9580.9	26070.6	25006.7	19996.6	19158	-0.615684	0.00130218	0.0500272
Ggta1	345.949	359.97	296.327	313.679	569.451	587.962	428.848	428.311	-0.614763	9.14778e-05	0.00881073
P3h2	1127.3	1338.84	1178.06	1007.02	1970.76	2000.01	1764.4	1384.2	-0.614069	4.61999e-05	0.00584052
Fam199x	343.793	358.166	386.946	204.043	520.454	536.221	447.698	475.157	-0.61357	0.00151852	0.0548464
Socs4	730.695	810.159	790.204	555.282	1101.88	1192.86	1109.35	993.815	-0.607263	2.35081e-05	0.0038682
Zfp809	290.985	328.394	313.544	194.907	493.234	365.007	422.25	435.003	-0.603298	0.00101514	0.0425545
Cers3	108.85	148.86	125.055	132.984	193.809	210.726	177.194	203.002	-0.602707	0.000193769	0.0147895
Zfp119a	99.1504	73.0767	96.9632	95.4233	125.214	132.644	163.056	130.501	-0.600917	0.00139521	0.0519125
Fgd4	184.29	306.742	280.921	191.862	333.178	378.177	384.549	360.272	-0.593046	0.00164625	0.0575336
Rel	264.042	317.568	304.482	189.831	434.437	414.866	411.882	361.387	-0.591362	0.00073395	0.0344233
Rhbdl2	1379.48	1143.97	1256.9	1154.22	2078.55	2110.08	1769.11	1473.43	-0.591052	3.69831e-05	0.00511473
Slc39a10	2470.14	3105.31	2582.66	1596.82	4046.04	3681.11	3512.78	3410.87	-0.586599	0.00136983	0.0515468
Zfp874a	160.581	178.632	195.739	148.211	244.984	238.007	259.194	279.964	-0.578251	0.000114099	0.0102002
Sinhcaf	203.689	181.338	204.801	145.165	323.378	272.814	236.573	264.348	-0.576624	0.000678808	0.0329636
Bmp4	1943.13	1682.57	1459.88	1815.07	2922.38	2969.91	2516.54	1879.44	-0.576556	0.000488033	0.026769
Klhl28	357.804	470.939	386.04	264.952	590.138	540.925	551.376	525.35	-0.575951	0.000830577	0.0371259
Kantr	156.27	188.556	182.146	112.681	260.227	225.777	231.861	235.348	-0.572442	0.00175665	0.0590838
Zfp974	160.581	163.295	180.333	117.756	235.184	221.074	238.458	229.771	-0.569885	0.00052417	0.0278492
Nxpe2	142.259	202.089	222.018	229.422	289.625	313.266	329.883	247.617	-0.568235	0.00181578	0.0599615
Bnip3	1032.46	737.082	794.735	838.507	1404.57	1276.58	1104.64	1250.36	-0.566161	5.07941e-05	0.00604338
Cntnap2	2312.79	2322.22	2019.01	2864.73	3484.21	3688.64	3889.79	3024.95	-0.56587	4.35674e-05	0.00573141
Ubxn2b	306.073	377.112	394.196	273.073	482.345	552.214	463.721	474.042	-0.545049	0.000373469	0.0226334
Pigg	381.514	489.885	401.446	276.118	546.585	532.458	591.904	587.812	-0.543039	0.00156333	0.0557185
Rnf141	833.079	966.236	846.389	596.903	1161.77	1243.66	1282.77	1036.2	-0.542825	0.00064445	0.0315995
Zfp994	158.425	166.001	183.958	159.377	197.076	276.577	264.849	230.886	-0.538804	0.00081307	0.0367758
Mtm1	354.57	340.122	307.201	225.361	444.237	463.784	478.801	391.503	-0.535614	0.00114913	0.0456856
Ero1l	556.104	641.451	591.747	468.995	787.214	880.532	806.799	798.621	-0.534862	2.66653e-05	0.00395844
Ablim1	2345.12	2208.54	1896.67	1521.7	3190.23	3254.02	2587.22	2491.79	-0.531597	0.00108094	0.0441684
Zc2hc1a	284.519	309.448	318.075	284.24	473.635	424.273	406.227	427.196	-0.531426	9.13201e-06	0.00204974
Enpp1	4088.88	3834.27	3418.18	2691.14	5526.83	5360.33	5311.12	4015.42	-0.526638	0.00104254	0.043366
Pstpip2	380.436	405.08	334.387	330.936	608.648	571.969	466.549	437.234	-0.522777	0.000601835	0.030428
Lig4	205.845	196.676	232.893	198.968	316.845	320.792	279.929	281.079	-0.52213	0.000117228	0.0103654
Pdk1	1100.35	947.291	954.226	857.794	1442.68	1456.26	1310.11	1331.78	-0.522002	3.82616e-06	0.00110555
Kansl1l	688.664	656.788	705.928	541.07	1010.42	937.917	901.052	871.122	-0.520862	2.47231e-05	0.00389322
Rab7b	236.021	240.882	213.863	240.588	394.151	335.844	275.217	326.81	-0.515396	0.000557137	0.0288943
Ddx3x	8040.88	8648.31	8755.68	6149.73	11301.9	12295.5	11328.2	10037.4	-0.509037	0.000205969	0.0155013
Tnpo1	2730.95	3297.47	3369.24	2067.84	3779.28	3868.32	4535.42	4114.69	-0.507206	0.00178975	0.0593441
Uhmk1	2046.59	2570.32	2256.43	1605.95	2822.21	3016.01	3390.25	2751.67	-0.498503	0.00128566	0.0495314
Thap2	434.322	517.852	520.158	406.057	759.993	614.303	629.605	646.928	-0.495237	0.000301074	0.0201244
Nabp1	1321.29	1420.03	1478.91	1168.43	2018.66	2063.04	1454.31	2056.78	-0.494255	0.000742972	0.0347128
Edem3	1726.51	1919.84	1834.14	1207	2335.51	2368.78	2396.84	2309.98	-0.492674	0.000991289	0.0420471
Dpyd	595.98	569.277	536.469	404.026	676.155	792.102	767.213	720.544	-0.489622	0.000773321	0.0355486
Cflar	1124.06	1267.57	1231.52	792.825	1678.95	1562.57	1468.45	1489.05	-0.488864	0.00177388	0.0591648
Ippk	165.969	148.86	184.864	174.604	229.74	256.822	213.01	245.386	-0.486854	0.000926418	0.0397623
Setd7	2979.9	3316.42	3168.97	2118.6	4287.76	4256.84	3802.14	3756.64	-0.475111	0.00163459	0.0572598
4930523C07Rik	615.379	552.135	553.687	501.48	910.25	826.91	618.295	727.236	-0.471751	0.00140501	0.0521003
Cped1	862.177	1051.04	1138.18	817.189	1487.32	1254.95	1268.64	1347.39	-0.469001	0.000747076	0.0347128
Larp4	1246.92	1506.64	1432.7	1073	1925.03	1815.63	1777.6	1735.55	-0.463355	0.000341839	0.0215934
Cav2	1018.45	1040.22	1052.1	874.037	1481.88	1444.03	1340.27	1202.39	-0.456568	0.000100369	0.00922771
Phkb	1115.44	1259.45	1217.02	889.264	1516.72	1533.4	1570.24	1505.78	-0.450691	0.000461906	0.0259773
Pdik1l	300.684	322.079	307.201	230.437	374.553	415.807	405.285	383.695	-0.444244	0.00173436	0.0588906
Usp32	1903.26	2208.54	2030.79	1464.85	2551.1	2563.51	2593.82	2642.37	-0.443975	0.00108035	0.0441684
Lrrc8b	1945.29	2314.1	2009.95	1689.2	3096.59	2704.62	2284.67	2662.44	-0.433182	0.00172215	0.0588906
Prepl	745.784	836.322	797.454	735.977	1209.67	1153.35	895.397	935.815	-0.428492	0.00144648	0.0528341
Frrs1	1058.32	1220.65	1054.81	977.581	1658.27	1498.6	1256.38	1384.2	-0.426768	0.000839908	0.0372152
Zfp322a	541.016	599.049	606.246	474.071	792.658	715.902	724.8	750.66	-0.425139	0.00041406	0.0242167
Creb1	1180.11	1351.47	1411.86	1041.54	1715.97	1618.07	1743.67	1590.55	-0.419247	0.000709098	0.0339465
Zfp281	602.447	628.821	665.149	515.692	820.967	827.85	782.294	794.16	-0.418379	0.000285003	0.0197078
Gls	1492.64	1731.29	1967.36	1420.18	2110.12	2146.77	2356.31	2170.55	-0.409506	0.00143947	0.0526968
AI597479	483.897	495.298	496.596	476.101	675.066	605.836	710.662	596.735	-0.40721	0.000239894	0.0174853
Ppp4r3b	1848.29	2141.78	2188.47	1725.74	2467.26	2503.31	3024.56	2477.29	-0.405747	0.00131246	0.0502055
Dnajb4	684.353	577.396	635.245	529.904	839.477	810.917	827.535	733.929	-0.4049	0.000841774	0.0372152
Sc5d	740.395	690.169	724.052	660.857	970.135	938.857	1016.04	799.737	-0.40442	0.000470009	0.0260452
Pik3r3	521.617	621.603	591.747	558.328	829.678	837.258	711.605	654.736	-0.403029	0.00173604	0.0588906
Car13	2103.71	2381.76	2098.75	1938.92	3151.03	2915.35	2817.2	2375.79	-0.401608	0.00109075	0.0443453
Eif2s3x	1431.21	1367.71	1682.81	1426.27	2053.51	2215.44	1737.07	1796.9	-0.401277	0.00132798	0.0503233
Acer3	744.706	750.615	830.077	731.917	1079.02	1021.64	920.845	1013.89	-0.399666	0.000130047	0.0112529
Ppm1b	1337.45	1325.3	1433.6	1233.4	1810.7	1743.19	1777.6	1607.28	-0.380534	8.69752e-05	0.00852937
Narf	1319.13	1393.87	1284.99	1374.5	1661.53	1838.2	1812.47	1603.94	-0.364797	0.000130785	0.0112565
Azin1	2602.7	2730.9	2729.47	2340.92	3558.25	3367.85	3249.82	3111.95	-0.352815	0.000334819	0.0214805
Dyrk2	1014.14	1087.13	1016.75	916.673	1298.96	1348.08	1305.39	1190.12	-0.350018	0.000593375	0.0302883
Mfsd14b	1984.09	1903.6	2028.98	1811.01	2492.3	2518.36	2596.65	2230.79	-0.348535	0.000272101	0.0191429
Rnd3	2922.78	3043.96	3382.84	3052.53	4222.43	4206.98	3969.91	3388.56	-0.348231	0.00160287	0.056629
Aebp2	1472.17	1402.89	1399.17	1421.2	2028.46	1908.76	1674.86	1630.7	-0.346863	0.00128506	0.0495314
Serpinb8	1479.71	1512.96	1498.85	1377.55	1931.56	1984.02	1761.57	1680.9	-0.326214	0.00106876	0.0440041
1810013L24Rik	1010.9	1003.23	1085.62	967.43	1228.18	1262.47	1269.58	1242.55	-0.298558	0.000840133	0.0372152
Plxnd1	2909.85	2997.95	3007.67	2535.82	2259.29	2207.91	2241.32	2450.52	0.322542	0.00117378	0.0463241
AI506816	1709.27	1577.01	1693.68	1619.15	1371.91	1233.31	1246.01	1415.43	0.32586	0.000718457	0.0341759
Cul7	1380.56	1447.1	1449.92	1606.97	1114.95	1141.12	1115.95	1300.55	0.333101	0.00152684	0.0549694
Grb10	2829.02	2998.85	3015.83	2884.02	2482.5	2169.34	2190.42	2463.9	0.334148	0.00035163	0.0217997
Lrrc15	991.504	1041.12	1027.63	901.446	777.414	762.939	755.903	846.583	0.334936	0.00112051	0.0452144
Odc1	9311.52	10407.6	9913.8	11253.9	8223.82	8548.49	7822	7758.67	0.337728	0.000469567	0.0260452
Nrbp2	3107.07	2942.01	3149.94	2582.52	2276.71	2293.52	2237.55	2505.17	0.339413	0.00108669	0.0442915
2026-09-08	770.571	771.365	741.27	784.704	620.625	580.436	587.192	634.659	0.341114	0.000399758	0.0238689
Slc38a10	4932.73	4849.23	4847.25	5479.73	3516.87	3987.79	4211.19	4121.38	0.344381	0.00063433	0.0313914
Rela	1198.43	1039.31	1027.63	1088.23	832.944	806.213	867.121	909.045	0.349927	0.000729984	0.0343494
Sema3f	899.898	816.474	836.421	903.476	751.283	673.569	664.478	616.812	0.352563	0.00119996	0.0470135
Ccar2	1325.6	1097.95	1181.68	1396.83	981.023	971.783	925.557	1025.05	0.35752	0.00176364	0.0590838
Dysf	687.587	727.158	726.771	632.433	515.01	508.94	587.192	554.35	0.35759	0.00132596	0.0503233
Git1	1561.62	1348.76	1282.27	1517.64	1163.94	1192.86	1012.27	1084.16	0.358291	0.00173329	0.0588906
Atp13a1	1658.61	1511.15	1381.05	1536.92	1230.36	1187.21	1162.13	1164.47	0.359395	0.000238848	0.0174853
Itgb4	4910.1	4656.16	4683.23	4330.59	3911.03	3617.14	3213.06	3739.91	0.359741	0.000338965	0.021509
Bag6	5012.48	4090.49	4131.36	4334.65	3300.2	3485.44	3372.35	3522.41	0.360728	0.000371469	0.0226334
Ttyh3	1452.77	1387.56	1386.48	1338.97	1138.9	1076.21	1095.21	1007.2	0.366128	6.29149e-05	0.00687855
Ank	1683.4	1665.43	1630.25	1517.64	1218.38	1191.92	1313.88	1311.7	0.367583	7.53308e-05	0.00791512
Efemp2	1729.74	1697	1886.7	2070.89	1306.58	1378.18	1426.98	1559.32	0.380926	0.000699002	0.0336253
Col23a1	1413.97	1491.31	1374.7	1393.79	978.845	1015.06	1104.64	1245.89	0.385501	0.000537079	0.0282285
Csf1r	1034.61	1001.42	961.476	1045.6	738.217	710.258	767.213	878.93	0.386135	0.000393726	0.0235958
Prss35	1535.75	1803.46	1652	1758.22	1168.3	1168.4	1464.68	1351.86	0.389363	0.00109389	0.0443616
S1pr1	1065.87	986.987	1035.78	1105.49	814.434	709.317	802.087	861.083	0.396631	0.000189576	0.0145381
Sgms2	994.737	860.681	985.943	905.506	803.546	630.295	706.892	700.467	0.399608	0.000720225	0.0341759
Ndrg4	1207.05	1422.74	1421.82	1431.35	1022.4	1036.69	1008.5	1078.59	0.403772	6.9384e-05	0.00748468
Snd1	3883.03	3624.97	3234.22	4462.56	2688.29	2857.96	2971.77	2959.14	0.405571	0.000813653	0.0367758
Man2b2	2420.56	2164.33	1873.11	2470.85	1647.38	1662.29	1643.76	1771.24	0.408793	0.000496058	0.027026
Clstn1	4385.25	4987.26	4478.43	4895.01	3244.67	3439.34	3815.33	3592.68	0.411665	2.91059e-05	0.00420503
Nid2	749.017	593.635	646.119	671.008	496.5	455.318	498.594	548.773	0.411801	0.000820722	0.0369919
Smarcd1	507.607	491.689	518.345	442.602	364.753	363.125	390.204	354.695	0.412186	0.00031129	0.0206283
Armc5	657.41	612.581	613.496	713.644	469.28	536.221	454.296	487.427	0.414625	0.000346836	0.0216685
Ror2	435.4	424.025	408.695	497.419	313.579	310.444	342.136	356.926	0.415979	0.000905722	0.0389774
Pigo	735.006	623.407	648.838	684.205	511.743	448.732	507.077	545.427	0.419221	0.000338029	0.021509
Pcsk6	1057.25	1032.1	1057.53	1052.7	846.01	833.495	688.042	767.39	0.422087	7.22907e-05	0.00769564
Ltbp4	2591.92	2043.44	2183.94	1985.62	1815.06	1747.89	1438.29	1526.97	0.431491	0.00105371	0.0436022
Ckap4	5145.04	4976.43	5439	6504.01	4043.86	3905.01	3916.18	4491.69	0.431901	0.000261526	0.0188078
Srebf1	2658.74	2084.94	2060.69	2716.52	1604.91	1638.77	1936.88	1866.05	0.433835	0.00162523	0.0571693
Ptn	3446.55	3012.38	3157.19	4174.26	2839.63	2500.48	2573.09	2280.98	0.435765	0.00118644	0.0466527
Dennd6b	280.208	249.904	256.454	243.634	193.809	192.851	171.539	203.002	0.437267	0.00128379	0.0495314
Ptov1	2367.75	2192.3	2274.56	2965.23	1684.4	1869.25	1858.65	1822.55	0.4375	0.000420709	0.0242259
Hmg20b	1729.74	1535.51	1531.47	2178.49	1276.09	1324.56	1306.34	1222.47	0.442992	0.00121539	0.0472747
Stat3	3973.56	4320.55	4238.29	4553.92	2854.87	2948.28	3032.1	3732.11	0.443358	0.000157234	0.012785
Lpl	622.923	733.474	694.147	740.038	597.76	455.318	519.33	470.696	0.450672	0.000578305	0.0296125
Tead2	359.959	434.852	405.07	488.283	300.513	319.851	327.998	285.541	0.451577	0.0010563	0.0436022
Anxa6	4456.38	4885.31	4557.27	5994.41	3249.03	3343.39	3684.32	4238.49	0.454777	0.00105424	0.0436022
Rfng	636.934	647.766	624.37	760.341	513.921	481.658	470.319	479.619	0.456375	7.19215e-05	0.00769564
Lhx8	451.565	424.928	506.565	531.934	354.954	354.659	321.4	364.734	0.456825	0.000313901	0.0206283
Col4a2	7977.3	5655.78	5738.04	6358.85	4528.38	4737.56	4406.29	5054.96	0.458222	0.000621777	0.0311485
Adck5	349.182	298.622	291.796	349.209	221.03	210.726	224.32	277.733	0.465316	0.00172194	0.0588906
Cd68	475.275	472.743	417.757	588.782	370.197	322.673	373.239	345.772	0.468726	0.00100931	0.0425303
Ncam1	1391.34	1675.35	1483.45	1387.7	1011.51	1005.65	990.591	1283.82	0.469246	0.000283004	0.0197078
Txndc5	4225.75	4352.12	4526.46	5554.85	3189.14	3057.4	3301.66	3915.03	0.470971	0.000348717	0.0217022
Adamts1	1349.31	1082.62	1398.26	1492.26	1024.58	891.821	831.305	1091.97	0.471516	0.00101401	0.0425545
C1s1	784.581	688.365	765.737	815.158	587.96	455.318	516.502	635.774	0.477074	0.000494025	0.0270062
Fkbp7	1332.06	991.498	1369.26	1612.04	984.289	920.983	892.569	999.392	0.482305	0.00163488	0.0572598
Tcf7	425.7	374.405	385.134	374.587	290.714	264.348	293.125	265.464	0.485176	6.05643e-05	0.00674581
Slc16a2	542.094	488.982	485.722	561.373	403.951	341.488	361.929	368.08	0.494249	3.59575e-05	0.00501576
Tmem151a	975.338	902.182	1072.94	1111.58	584.694	701.791	734.225	849.93	0.500878	0.000418709	0.0242259
1810055G02Rik	621.846	507.928	542.812	685.22	373.464	384.762	387.377	520.889	0.500909	0.0016808	0.0582377
Maged2	2614.55	2746.24	2943.33	3187.54	1756.26	1820.33	2169.69	2369.09	0.501984	0.000148741	0.0124059
Thbs1	5340.11	6551.64	6198.39	4995.51	4370.51	3932.29	3787.06	4184.95	0.504585	2.57314e-05	0.00389322
Pstpip1	278.052	331.101	303.576	341.087	191.632	227.659	237.516	225.309	0.506619	0.00030222	0.0201244
Zfp503	491.441	477.254	442.225	477.116	320.112	381.94	345.906	274.387	0.511374	0.000162426	0.0130757
Epcam	1424.75	1555.36	1504.29	2221.13	1170.48	1186.27	1182.87	1142.16	0.518141	0.000716592	0.0341759
Lum	12263.4	10404	12301.6	15629.1	9750.34	7778.97	8442.18	9335.84	0.519137	0.000325685	0.0210797
Dcn	8291.99	8790.86	10116.8	10497.6	6323.84	5511.79	6457.22	7972.83	0.521386	0.000227496	0.0168858
Aplnr	1639.21	1421.84	1322.14	1666.86	1081.19	984.013	1105.58	1042.89	0.521448	7.0693e-06	0.00175982
AI606473	237.099	223.741	258.266	283.224	185.099	164.629	173.424	175.117	0.522022	0.000286951	0.0197103
Cdr2l	756.561	911.203	1014.94	849.673	552.03	512.703	597.559	797.506	0.523351	0.00162263	0.0571693
Cpne5	361.037	340.122	376.978	473.056	250.428	232.363	278.987	316.772	0.524842	0.00117076	0.0463179
Tcirg1	811.525	661.299	721.333	1027.32	635.868	551.273	520.272	527.581	0.527136	0.00100348	0.0423953
Gaa	2524.02	1990.21	1860.42	2423.14	1388.24	1386.65	1426.04	1901.75	0.527741	0.000669541	0.0326994
Selenon	838.468	734.376	821.921	849.673	602.115	492.947	524.985	631.312	0.528156	2.15523e-05	0.00367092
Fgfr3	992.582	1076.3	1099.22	911.597	798.102	634.058	612.64	783.006	0.530207	8.15351e-05	0.00819453
Ralgds	3934.76	4284.46	3999.96	4903.13	2553.27	2920.05	3445.86	2931.25	0.530757	3.53607e-05	0.0049754
Dcakd	796.436	749.713	776.611	943.066	565.095	588.903	502.365	603.428	0.531356	1.94063e-05	0.00345443
Vash2	156.27	171.415	154.054	178.665	139.368	102.541	102.735	111.539	0.536831	0.00177675	0.0591648
Gas1	2047.67	1851.28	2020.82	2689.11	1571.16	1490.13	1357.23	1514.7	0.536991	9.89294e-05	0.00922771
Nckap5l	446.177	427.634	472.129	468.995	298.335	293.511	297.837	358.041	0.542019	1.13546e-05	0.00224059
Cacnb3	1208.13	1237.79	1370.17	1670.92	1034.37	841.021	864.293	1023.93	0.544424	0.000150586	0.0124318
Grik5	512.996	476.352	466.692	499.45	346.243	309.503	285.584	400.426	0.545137	8.08787e-05	0.00817936
Fbln7	1741.6	1636.56	2002.7	1758.22	984.289	1081.85	1182.87	1640.74	0.546356	0.00107967	0.0441684
Olfml3	3643.78	3467.99	2605.32	3466.71	1852.08	1954.86	2753.11	2457.21	0.547844	0.000891502	0.038674
Sbno2	1531.44	1480.48	1756.21	1983.59	1183.54	1180.63	1074.48	1178.97	0.548205	1.04779e-05	0.00214611
Spsb4	553.949	461.015	425.913	506.556	263.493	325.496	428.848	306.733	0.553712	0.00132643	0.0503233
Nfatc4	878.343	900.377	1025.82	1320.7	768.704	675.451	665.421	700.467	0.554097	0.000284473	0.0197078
Aldh2	2032.58	1669.04	1546.88	2605.87	1224.92	1477.9	1341.21	1301.66	0.554676	0.00113545	0.045477
Pycr1	497.907	551.233	666.055	715.675	401.773	380.059	363.814	505.273	0.559601	0.000730252	0.0343494
Fndc4	523.773	523.265	613.496	860.84	415.928	383.821	445.813	460.657	0.563467	0.00168692	0.0582796
Fam189b	216.622	239.078	223.831	260.891	189.454	147.696	131.011	168.424	0.566252	0.0005613	0.0290172
Ogn	3245.02	3127.86	3210.66	3369.25	2522.79	1824.09	2482.6	1911.78	0.56733	2.50612e-05	0.00389322
Bcl6b	129.327	134.425	126.868	138.059	93.6381	82.785	98.0224	81.4237	0.570007	0.000808994	0.0367706
Emp3	1138.07	985.182	1032.16	1653.67	782.858	797.747	821.88	835.429	0.570356	0.000825852	0.0370169
Dchs1	1199.5	1030.29	1191.65	913.627	790.48	580.436	672.961	867.776	0.575132	0.000294324	0.0199266
Scnn1b	464.498	553.037	458.536	526.858	279.826	323.614	432.618	306.733	0.575469	0.000414561	0.0242167
Aldh1a3	669.265	830.007	734.926	717.705	423.549	473.192	487.284	597.851	0.57583	4.32971e-05	0.00573141
Nt5dc2	1173.64	1169.23	1267.77	1886.13	948.358	852.309	878.431	1007.2	0.576541	0.000764066	0.0352232
Col6a3	3596.36	2552.27	2664.22	2523.64	1984.91	1571.97	1556.1	2488.44	0.576845	0.00174577	0.0590437
Fam149a	287.752	269.752	313.544	297.436	198.164	152.4	185.677	248.733	0.57702	0.000680418	0.0329636
Dlx5	720.996	658.593	595.372	762.371	407.217	422.392	524.043	478.504	0.578224	2.5706e-05	0.00389322
Flnc	231.71	213.817	239.236	219.271	158.967	162.748	139.493	143.886	0.578984	4.70632e-05	0.00584052
Mical1	355.648	315.764	276.39	344.133	216.674	185.326	225.263	237.579	0.579012	9.53764e-05	0.00907815
Chpf	1274.94	1108.78	1280.46	1798.83	933.115	865.48	777.581	1075.24	0.581486	0.000748704	0.0347128
Serpine2	2977.75	2603.7	2476.64	3643.34	2019.75	1747.89	1984.01	2063.48	0.582289	4.72843e-05	0.00584052
C1qtnf1	581.97	458.308	489.347	511.631	323.378	314.207	299.722	424.965	0.584281	0.000134237	0.0114321
Myl9	1477.56	1109.68	1120.97	1763.3	876.497	835.376	991.534	917.969	0.594915	0.00038174	0.0230483
Creb3l1	2403.32	2023.59	2481.17	2008.96	1283.71	1251.18	1395.88	1970.9	0.595782	0.00035414	0.0218264
Flot1	1171.48	1058.26	1109.19	1853.65	868.875	876.769	761.558	924.661	0.597392	0.00132341	0.0503233
Mmp13	5763.66	4472.11	4893.47	6857.28	4607.87	3244.61	3766.32	2910.06	0.597638	0.000898648	0.0388434
Uchl1	269.43	304.035	268.235	375.602	192.72	184.385	243.171	182.924	0.598306	0.000500997	0.0270954
Itga11	964.561	887.747	837.327	868.961	633.691	489.184	575.881	649.159	0.600794	2.00488e-06	0.000675852
Shisa4	757.638	783.094	1008.6	1081.13	505.21	504.236	576.824	807.545	0.601566	0.00159321	0.0564106
Slain1	128.249	196.676	183.052	168.513	126.303	121.355	101.792	97.0392	0.601803	0.00176234	0.0590838
Cacng7	191.834	194.871	208.425	227.392	169.855	130.763	114.988	127.155	0.602088	0.000419526	0.0242259
Wif1	5957.65	4945.76	5784.26	6587.25	3573.49	3050.82	3370.46	5323.77	0.603633	0.000833262	0.0371433
B4galt2	509.762	477.254	563.655	758.311	352.776	387.584	384.549	393.734	0.603962	0.000236871	0.0174219
Cmtm3	962.406	829.105	964.194	1232.38	755.638	571.029	603.214	690.428	0.606383	0.000102919	0.00930358
Prdx4	759.794	731.669	723.146	1256.74	568.362	580.436	594.732	535.389	0.606608	0.00133169	0.0503461
Emilin1	2804.23	2610.91	3253.25	3578.37	1749.73	1605.84	1852.06	2833.1	0.607258	0.00138466	0.0518638
Tmem132c	140.104	146.153	115.087	153.286	83.8388	90.3109	91.4247	98.1546	0.607727	0.000634554	0.0313914
Aldh18a1	812.602	800.235	908.916	1171.47	595.582	511.762	539.123	775.198	0.609657	0.000627376	0.031332
Chn1	322.239	357.264	365.198	400.981	239.539	191.911	246.941	269.925	0.610368	4.7811e-05	0.0058554
Timp2	5918.85	4962	5190.7	6311.13	3844.61	3349.03	3492.05	3955.18	0.612422	2.04522e-07	0.000133638
Adamts4	344.871	337.416	394.196	410.117	231.918	241.77	228.09	271.041	0.612847	6.22533e-06	0.00159892
Tubb3	958.095	1104.27	889.886	1209.03	647.845	723.428	756.846	591.158	0.612935	1.53071e-05	0.00281459
Fam171a2	584.125	641.451	561.843	735.977	385.441	444.029	425.078	393.734	0.61332	2.91282e-06	0.000914289
Clec11a	1863.38	1638.36	2089.69	3003.8	1491.68	1285.05	1193.23	1636.28	0.616677	0.00142546	0.0523023
Mxra8	2687.84	1977.58	2288.15	3060.65	1742.11	1353.72	1284.66	2151.59	0.61668	0.00150723	0.0545605
Vwa2	123.938	94.7291	113.275	112.681	76.2171	68.6739	70.6892	73.6159	0.619802	0.000953422	0.040813
Ngfr	130.404	144.349	141.367	185.771	89.2829	92.1924	90.4822	119.347	0.623456	0.00121537	0.0472747
Samd14	534.55	553.037	543.719	727.856	369.109	354.659	377.952	424.965	0.62825	1.40006e-05	0.00263422
Snai1	121.783	117.284	135.023	132.984	88.1941	85.6072	68.8042	85.8853	0.628894	0.000469655	0.0260452
Evpl	1783.63	2593.77	2433.14	3031.21	1332.71	1689.57	2014.17	1323.97	0.629547	0.000992646	0.0420471
Gstm1	231.71	215.621	220.206	240.588	161.145	109.126	125.356	192.963	0.629662	0.0011285	0.0453107
Nkd1	462.343	435.754	451.286	567.464	286.359	335.844	370.411	243.156	0.630858	0.000144332	0.0121638
Fam69c	272.664	191.262	264.61	285.255	207.964	143.933	148.919	153.924	0.631409	0.000886026	0.0385749
Nptxr	252.187	221.034	246.486	270.028	164.411	158.985	130.068	186.271	0.631561	7.72979e-05	0.00796661
P4ha3	409.534	367.188	516.533	551.222	297.247	254	326.113	312.31	0.632945	0.000173266	0.013811
Slc6a17	178.902	149.762	180.333	165.468	96.9046	97.8369	90.4822	149.463	0.637317	0.00141973	0.0522762
Dio3os	111.005	96.5334	134.117	112.681	81.6612	60.2073	72.5742	78.0775	0.639046	0.00149347	0.0541833
Pla2g7	236.021	227.35	227.456	286.27	180.743	117.592	165.884	161.732	0.643906	0.000264056	0.0189057
Cdc42ep2	148.726	142.545	115.087	190.847	96.9046	82.785	90.4822	110.424	0.650799	0.00157914	0.0561586
Trp53i13	601.369	442.069	550.062	775.568	373.464	344.31	327.998	462.888	0.651413	0.000643581	0.0315995
Bglap	40753	29961.5	44508.8	54665.4	24177.2	25407.5	25646	32567.2	0.656261	0.000298997	0.020075
Map1a	243.565	424.928	384.228	296.421	250.428	214.488	190.39	200.771	0.658664	0.000845676	0.0372728
Cygb	430.011	408.688	381.509	605.024	236.273	322.673	321.4	273.271	0.65993	0.000344299	0.0215934
Svep1	480.664	343.731	425.913	366.466	256.961	201.318	241.286	324.579	0.660095	0.000269222	0.019023
Plppr2	127.171	131.719	131.399	159.377	78.3947	78.0813	87.6546	102.616	0.666357	0.000291742	0.0198348
Ipo4	498.985	450.189	531.938	565.434	316.845	326.436	294.067	348.003	0.671505	1.48423e-07	0.000109165
Col5a1	8585.13	6185.36	7706.31	7654.17	5003.11	3884.31	3747.47	6251.78	0.673997	0.000183768	0.0144158
Agt	137.948	138.034	108.744	122.832	107.793	68.6739	72.5742	69.1544	0.675866	0.00139558	0.0519125
Galnt16	109.928	152.469	126.868	111.666	76.2171	73.3776	72.5742	92.5776	0.676124	0.000636325	0.0313914
Matn4	1472.17	1355.08	1448.1	1914.56	888.474	786.458	873.718	1321.74	0.677892	0.000245199	0.0177918
Mab21l2	127.171	109.164	100.588	145.165	76.2171	72.4369	62.2065	90.3468	0.679977	0.00112519	0.0452903
Wdr86	187.524	169.61	193.926	267.997	130.658	116.652	112.16	150.578	0.684905	0.000462362	0.0259773
Fkbp10	4749.52	4214.99	4712.23	6380.16	2849.43	2680.17	2844.53	4083.45	0.687184	0.000100986	0.00923193
Egr1	1189.8	844.442	695.054	646.645	462.747	395.11	630.548	606.774	0.687961	0.00176117	0.0590838
Grem2	147.648	129.914	125.961	172.574	83.8388	91.2517	81.9995	99.27	0.692071	0.00018727	0.0144987
Pdpn	601.369	782.191	881.73	1023.26	484.523	474.132	485.399	590.043	0.693867	6.12839e-05	0.00674581
Gsg1l	141.182	126.305	131.399	168.513	106.704	88.4295	94.2523	60.2312	0.695407	0.00102354	0.0427957
Olfml2b	2130.66	1511.15	1698.21	2430.25	1306.58	1002.83	993.419	1494.63	0.695937	0.00025652	0.0185301
Adgrb1	205.845	304.035	268.235	267.997	138.28	148.637	197.93	160.617	0.696725	0.000116138	0.0103254
Thbs3	587.358	472.743	521.064	544.116	438.793	300.096	245.056	326.81	0.698478	0.000118852	0.0104519
Egfem1	130.404	113.675	116.9	142.12	72.9507	83.7258	60.3214	92.5776	0.701725	0.000453107	0.0257253
Igfbp5	23386.6	19805.6	18608.8	21471.3	12698.9	10811.9	13316	14297.1	0.703847	1.58635e-08	1.71125e-05
Ptgis	817.991	648.669	657.9	1059.81	481.257	384.762	528.755	555.466	0.707279	0.000198069	0.0149819
Kdelr3	1388.11	1401.09	1687.34	2500.29	1000.62	857.954	970.798	1442.2	0.708117	0.00130471	0.0500272
Adgrb2	181.057	193.969	235.611	220.286	131.747	126.059	134.781	114.885	0.711374	8.96158e-06	0.00204236
Gli1	213.389	252.611	234.705	210.134	130.658	117.592	151.746	156.155	0.714309	8.38102e-06	0.00196541
Clmp	811.525	857.073	814.672	1069.96	587.96	428.036	549.491	598.966	0.715901	3.05121e-06	0.000914289
Fmod	1266.32	1207.12	966.913	1338.97	701.197	621.828	677.674	903.468	0.719155	4.83738e-06	0.00132667
Col22a1	273.741	241.785	193.02	321.8	182.921	143.933	175.309	121.578	0.72203	0.000409582	0.0242167
Smim3	472.042	503.417	579.06	583.706	261.316	254.94	362.871	417.157	0.722967	8.30245e-05	0.00821366
Ntn1	274.819	252.611	279.109	353.269	174.211	171.214	185.677	170.655	0.723465	2.74096e-06	0.000887029
Steap4	205.845	230.056	256.454	241.604	148.079	108.185	151.746	158.386	0.724906	2.03981e-05	0.00354905
Smpd3	1338.53	1350.57	1236.05	1342.02	785.036	718.725	903.879	777.429	0.725355	3.25713e-11	1.31759e-07
C1qtnf6	2016.42	1656.41	1820.55	2883	1319.64	1235.19	1286.54	1221.36	0.726194	2.31409e-05	0.00386023
Angptl4	856.789	728.061	705.022	812.113	476.901	406.399	428.848	563.274	0.726867	2.67269e-07	0.000160173
Six2	319.006	308.546	287.265	461.889	229.74	202.259	200.757	197.425	0.729234	4.95501e-05	0.00597793
Scarf2	1727.59	1566.19	1642.03	2008.96	1117.12	986.835	934.982	1147.74	0.730485	6.27247e-09	9.28433e-06
Lsp1	789.97	769.561	730.395	1290.24	623.891	527.755	506.135	498.581	0.731292	0.000169388	0.0135687
Barx1	1870.93	1589.64	2164	2876.91	965.78	1111.95	1176.27	1842.63	0.738342	0.00118787	0.0466527
P3h1	2747.11	2482.8	3022.17	3818.96	1747.55	1494.83	1599.46	2372.44	0.742882	4.71962e-05	0.00584052
Dpep1	336.249	226.448	291.796	358.345	175.299	173.096	152.689	223.079	0.744564	9.42085e-05	0.00902005
Dact3	272.664	222.839	237.424	365.451	181.832	142.992	173.424	156.155	0.746263	0.000100087	0.00922771
Mxd3	117.472	135.327	116.9	191.862	96.9046	80.9036	77.2869	79.1929	0.748897	0.000598049	0.0303697
2026-09-05	266.197	242.687	239.236	374.587	145.901	156.163	174.367	190.732	0.750169	7.65216e-05	0.0079609
Chst13	94.8395	129.012	146.804	179.68	62.0625	79.0221	99.9074	85.8853	0.750522	0.00180286	0.0596565
Fez1	117.472	138.936	135.023	160.392	80.5724	69.6147	69.7467	109.309	0.75083	0.00033586	0.0214805
Spock2	609.991	887.747	681.461	752.22	386.53	383.821	460.894	509.735	0.752686	2.52759e-06	0.000834672
Peg10	88.3732	116.381	87.9012	131.968	82.75	49.8592	64.0915	54.6543	0.758972	0.0016732	0.0580988
Pacsin1	362.115	560.255	481.191	455.798	191.632	226.718	417.538	262.117	0.75928	0.0013819	0.0518638
Eya2	284.519	234.567	239.236	337.027	187.276	144.874	180.964	132.732	0.760321	4.18617e-05	0.0056447
Pcsk2	80.8291	144.349	85.1826	100.499	64.2401	55.5036	62.2065	60.2312	0.766091	0.00148028	0.053947
Mest	1080.96	1103.37	1029.44	1104.47	664.178	498.592	666.364	709.39	0.767316	6.08503e-09	9.28433e-06
Icam1	323.317	278.774	387.853	471.026	219.941	190.97	196.987	250.963	0.767598	5.29371e-05	0.00616241
Ephb2	176.746	236.372	227.456	262.922	145.901	126.059	130.068	127.155	0.773707	5.65009e-06	0.00151642
Mmp2	6498.66	4992.67	5910.22	7777	3507.08	2909.71	2887.89	5387.35	0.777287	0.000268765	0.019023
Kcnk5	187.524	149.762	142.273	167.498	62.0625	79.9628	119.7	114.885	0.77852	0.000699815	0.0336253
Fam69b	153.037	123.599	161.303	240.588	97.9934	95.0146	90.4822	110.424	0.784598	0.000503259	0.0270954
Dnah1	148.726	119.088	151.335	130.953	70.773	71.4962	65.0341	112.655	0.786222	0.000330659	0.0213163
Gpx7	874.032	736.18	999.536	1612.04	570.539	539.043	564.571	759.583	0.794878	0.000552282	0.0288779
Bglap2	13849.8	12865.1	15445.2	28661.5	9989.88	9983.12	9682.54	10914.1	0.803784	0.000387092	0.0232845
Lgals1	5277.6	4382.8	4811	10572.7	3880.54	3435.58	3862.46	3156.56	0.804852	0.0011073	0.044793
Rcn3	4975.84	4261.91	5448.97	8813.46	3155.39	2861.73	3046.23	4380.15	0.805822	0.000313793	0.0206283
Lgals3bp	453.721	295.013	357.948	564.419	187.276	179.681	230.918	358.041	0.806377	0.00171221	0.0588221
6330403K07Rik	125.016	154.273	142.273	190.847	103.437	51.7406	113.103	81.4237	0.809547	0.00139139	0.0519125
Mfap4	688.664	633.331	674.211	1054.73	495.411	323.614	409.055	513.081	0.809941	7.89004e-05	0.00802948
Amph	67.8965	87.5116	75.2144	94.4081	57.7072	32.9259	45.2411	50.1927	0.81174	0.000971124	0.041352
Stmn2	448.332	629.723	616.214	1020.22	374.553	344.31	320.458	506.388	0.813254	0.000747173	0.0347128
Il11	211.233	263.437	329.856	501.48	164.411	189.089	232.803	156.155	0.813476	0.00153902	0.0550947
Slc38a4	106.694	152.469	134.117	153.286	107.793	67.7332	72.5742	63.5774	0.813951	0.000318055	0.0207518
Pkdcc	1207.05	1110.59	1311.27	2020.13	855.809	820.324	807.742	719.429	0.81817	1.34502e-05	0.00256044
Tmem119	1287.88	930.149	1238.77	2294.22	930.937	816.561	733.283	769.621	0.823072	0.000537319	0.0282285
Col6a1	5442.5	3716.99	3902.99	4949.83	2777.57	2285.05	2129.16	2988.14	0.823346	7.22905e-07	0.000324926
Tnn	1702.8	1171.93	1794.27	2046.52	1196.61	800.569	627.72	1171.16	0.823475	0.000314887	0.0206283
Hmgcs2	257.576	176.828	159.491	223.331	112.148	82.785	133.838	132.732	0.82364	0.000189429	0.0145381
Lrrc17	1010.9	688.365	947.883	1221.22	532.431	443.088	472.204	737.275	0.824648	7.45268e-05	0.00788182
Rap1gap	326.55	299.524	270.047	375.602	184.01	195.674	170.597	165.078	0.827995	8.99266e-08	7.65843e-05
Serpina3i	82.9846	108.262	130.492	101.514	53.352	50.7999	49.0112	85.8853	0.832368	0.000886833	0.0385749
Lamc3	690.82	529.581	502.034	613.145	324.467	254.94	293.125	439.465	0.833149	9.50055e-06	0.00204974
Aldh1a2	147.648	135.327	125.961	130.953	95.8158	63.0295	84.827	59.1158	0.833622	4.81286e-05	0.0058554
Loxl1	615.379	461.917	483.003	638.524	348.421	324.555	262.964	296.695	0.834507	2.06474e-07	0.000133638
Foxf2	424.622	317.568	356.136	492.344	238.451	212.607	245.056	194.078	0.835566	1.40721e-06	0.000542144
Aebp1	4346.45	3452.65	4090.58	4696.04	2021.93	1943.57	1848.29	3477.8	0.836153	4.55894e-05	0.00584052
Tspan11	276.975	244.491	239.236	375.602	170.944	127	140.436	198.54	0.837019	5.23329e-05	0.00613622
Glis1	74.3628	71.2723	92.4322	61.9236	48.9967	29.1629	38.6434	51.3081	0.844785	0.00120564	0.0471217
Tfr2	86.2177	110.968	84.2764	108.62	44.6414	47.0369	76.3443	47.9619	0.848624	0.000516245	0.0275688
Mdga1	156.27	163.295	169.459	243.634	115.414	99.7183	71.6317	120.462	0.850416	0.000146361	0.0122708
Podxl2	478.508	514.244	539.188	934.945	368.02	347.133	328.94	319.002	0.855564	5.52814e-05	0.00634403
Selenom	1464.62	1233.28	1582.22	3032.23	975.579	939.798	986.821	1129.89	0.858774	0.000424512	0.0243583
Col26a1	349.182	298.622	229.268	416.208	169.855	150.518	152.689	238.694	0.862671	0.0001	0.00922771
Ptx3	183.213	166.001	125.055	271.043	111.059	105.363	107.448	84.7699	0.864315	0.000354758	0.0218264
Fetub	192.912	257.122	309.92	421.284	141.546	187.207	120.643	199.655	0.864886	0.000598722	0.0303697
C1ra	511.918	386.134	420.476	617.206	279.826	211.666	241.286	330.156	0.865783	9.62743e-06	0.00204974
Lrrn2	211.233	163.295	200.27	193.892	101.26	73.3776	88.5971	158.386	0.870805	0.000220354	0.0164311
Olfm2	287.752	344.633	287.265	428.39	146.99	157.103	167.769	265.464	0.872276	7.83364e-05	0.00802254
Col3a1	80445.5	49778.8	64505.9	85820	41346.7	30841.2	27968.4	52961.1	0.87363	9.08636e-05	0.00881073
Begain	108.85	94.7291	111.462	78.1659	57.7072	43.274	38.6434	75.8467	0.87605	0.000670922	0.0326994
Col16a1	6576.26	4807.73	6483.85	9582.93	4517.5	3276.59	3010.42	4132.53	0.878019	2.54848e-05	0.00389322
Shisal1	114.239	144.349	141.367	160.392	82.75	83.7258	68.8042	69.1544	0.881069	4.01072e-06	0.00113855
Dpysl4	77.596	61.3483	91.526	88.3173	55.5296	40.4518	32.9883	44.6157	0.88201	0.000481479	0.0265898
Pth1r	844.934	738.887	724.052	1179.59	545.497	476.014	464.664	400.426	0.885867	1.08691e-06	0.000439682
Col6a2	4488.71	3296.57	3371.96	4777.26	2426.97	1978.37	1848.29	2367.98	0.8862	4.48887e-08	4.03524e-05
Prrx2	455.876	326.59	475.754	844.598	263.493	245.533	278.987	345.772	0.891236	0.000525692	0.0278492
Eln	1593.95	1024.88	1344.8	2168.34	981.023	802.45	722.915	780.775	0.899413	2.08235e-05	0.00358452
Igfbp4	6784.26	5496.09	5569.49	11975.6	4176.7	3725.33	4156.52	3828.03	0.908688	6.06654e-05	0.00674581
Spon2	383.669	248.1	411.414	662.887	305.957	170.274	185.677	245.386	0.911885	0.00116034	0.0460182
C4b	64.6633	64.0549	66.1524	78.1659	48.9967	33.8666	32.0458	30.1156	0.915406	0.000287474	0.0197103
Matk	120.705	101.044	106.931	127.908	82.75	47.0369	52.7813	59.1158	0.92186	4.48769e-05	0.00584052
Cebpd	551.794	569.277	531.938	1155.23	264.582	396.051	475.974	342.426	0.923978	0.000526658	0.0278492
Abcc3	162.736	149.762	183.958	118.772	64.2401	72.4369	81.0569	105.962	0.929396	2.23627e-05	0.00376928
Col9a2	816.913	646.864	795.642	1397.85	495.411	442.147	428.848	548.773	0.933424	2.6352e-05	0.00394817
Mdk	2071.38	1511.15	1759.84	3847.39	1226.01	1041.4	1063.17	1475.67	0.935176	0.000296066	0.019961
Cdkn1c	1075.57	1120.51	1047.56	2025.21	644.579	749.769	715.375	642.466	0.936478	9.75405e-06	0.00204974
H1fx	141.182	146.153	121.431	180.695	46.8191	91.2517	83.8845	84.7699	0.938333	6.76706e-05	0.00734885
Spink8	135.793	156.98	172.178	206.074	93.6381	95.0146	55.6088	101.501	0.960255	2.44362e-05	0.00389322
Zfp423	94.8395	128.11	87.9012	69.0296	57.7072	43.274	48.0687	43.5003	0.983885	9.92289e-05	0.00922771
Col8a2	469.887	464.624	473.941	719.735	242.806	223.896	334.596	272.156	0.9866	4.07184e-07	0.000212537
Bcl3	164.891	153.371	257.36	272.058	91.4605	105.363	123.47	107.078	0.986919	1.68433e-05	0.00306227
Slc10a6	151.959	174.121	177.615	157.347	39.1974	105.363	73.5168	114.885	0.989274	0.000370289	0.0226334
Foxs1	70.0519	64.0549	61.6214	113.696	42.4638	25.4	47.1261	40.1542	0.995916	0.000825291	0.0370169
Cyp26a1	283.441	281.481	258.266	386.769	173.122	130.763	181.907	116.001	1.00597	5.66123e-07	0.00027728
Slc9a2	51.7306	47.8156	41.6851	58.8782	26.1316	23.5185	18.8505	31.231	1.01011	0.000483642	0.0266184
Wscd2	39.8757	48.7178	47.1223	49.7419	26.1316	15.0518	22.6205	29.0002	1.01037	0.00078299	0.0358389
Sfrp2	904.209	755.126	736.739	1088.23	604.293	329.259	388.319	406.003	1.0125	7.75949e-07	0.000339341
Cpxm1	1293.27	1020.37	1067.5	1639.45	617.358	535.28	451.468	872.237	1.02028	3.17826e-06	0.000935044
Mpz	328.705	321.177	257.36	454.783	218.852	149.577	119.7	181.809	1.02549	6.60243e-06	0.00166928
Odaph	864.333	1392.97	1517.88	1745.03	616.27	724.369	831.305	525.35	1.03282	1.90582e-06	0.000656131
Pappa2	740.395	574.69	671.493	515.692	370.197	181.563	191.332	461.773	1.05629	0.000140798	0.011928
Rnf112	45.2643	67.6636	49.8409	46.6965	33.7533	28.2222	27.3332	11.1539	1.05718	0.00166703	0.0580091
Crispld2	1266.32	873.312	983.225	1308.52	533.52	388.525	502.365	699.351	1.06173	9.49141e-08	7.67903e-05
Togaram2	119.627	147.958	162.209	210.134	67.5066	67.7332	53.7238	116.001	1.07438	5.89213e-05	0.00666717
Mfap2	1627.36	981.574	1135.47	2667.79	736.039	523.992	584.364	1172.28	1.08815	0.000469399	0.0260452
Notum	201.534	115.479	191.208	269.012	84.9276	85.6072	90.4822	102.616	1.09501	9.54149e-06	0.00204974
Baiap2l2	25.8653	33.3807	36.2479	50.7571	15.2434	20.6963	16.0229	15.6155	1.1101	0.00153446	0.0550532
Cspg5	91.6064	193.067	108.744	138.059	51.1743	46.0962	104.62	42.3849	1.11878	0.00070031	0.0336253
Mroh7	34.4871	35.1851	46.2161	38.5754	11.977	18.8148	18.8505	21.1925	1.12429	0.000555691	0.0288943
Col2a1	1120.83	666.712	624.37	1259.79	533.52	345.251	496.709	294.464	1.13604	1.33754e-05	0.00256044
Sfrp5	53.8861	45.1091	61.6214	71.0599	30.4868	24.4592	21.678	29.0002	1.13809	5.4216e-05	0.0062662
Chst5	113.161	145.251	171.271	357.33	80.5724	69.6147	76.3443	117.116	1.19721	0.000322241	0.0209405
Acan	108.85	55.9353	81.5578	97.4536	52.2632	23.5185	32.0458	42.3849	1.19928	9.82235e-05	0.00922771
Dnase1l1	251.109	219.23	264.61	255.816	140.457	115.711	68.8042	102.616	1.21501	6.96841e-09	9.29631e-06
Prr15l	126.093	195.773	169.459	317.739	81.6612	95.9554	110.275	58.0004	1.22283	3.00384e-05	0.00430134
Krt27	56.0415	75.7833	54.3719	81.2113	28.3092	31.0444	22.6205	32.3464	1.22957	7.40168e-06	0.00178756
Tnfaip8l3	37.7203	58.6418	38.0603	41.6208	21.7763	17.874	21.678	13.3847	1.23557	0.000154441	0.0126853
Tpsb2	87.2955	44.2069	48.0285	109.635	40.2862	31.0444	28.2757	22.3079	1.24186	0.000436371	0.0248624
Ly6h	37.7203	95.6312	73.402	87.3022	21.7763	36.6888	37.7009	27.8848	1.24227	0.000184419	0.0144158
Lrrc4b	76.5183	77.5876	118.712	129.938	45.7303	29.1629	41.471	53.5389	1.25153	7.26057e-06	0.00178005
Muc1	53.8861	73.9789	48.9347	68.0145	20.6875	16.9333	27.3332	37.9234	1.25855	5.63528e-05	0.00642144
Socs3	519.462	575.592	683.273	1089.25	317.934	266.229	318.573	286.656	1.2696	1.06589e-08	1.23193e-05
Cma1	58.197	53.2287	53.4657	83.2416	34.8421	25.4	23.5631	18.9617	1.27061	2.01996e-05	0.00354905
C1ql1	25.8653	25.2611	27.1859	30.4542	6.53289	14.1111	11.3103	12.2693	1.28993	0.000900209	0.0388434
Cldn4	102.384	109.164	184.864	266.982	77.3059	73.3776	38.6434	74.7313	1.33131	6.11134e-05	0.00674581
Olr1	42.0312	59.544	67.0586	57.8631	15.2434	23.5185	26.3906	23.4233	1.35239	6.04215e-06	0.0015769
Scn5a	39.8757	40.5982	60.7153	41.6208	14.1546	10.3481	21.678	24.5386	1.37827	9.1252e-05	0.00881073
Igsf1	32.3317	60.4462	34.4355	39.5905	21.7763	13.1703	15.0804	14.5001	1.37934	0.000121199	0.0106007
Cdh22	25.8653	27.0654	29.9045	41.6208	7.62171	22.5777	7.54018	8.92314	1.40158	0.00158834	0.0563619
Draxin	31.2539	34.2829	45.3099	41.6208	21.7763	11.2889	9.42523	15.6155	1.40805	0.000113431	0.0101969
1810053B23Rik	109.928	154.273	253.735	364.436	81.6612	69.6147	100.85	73.6159	1.43722	1.03736e-05	0.00214611
Dpf1	20.4767	26.1633	28.9983	35.5299	11.977	13.1703	9.42523	5.57697	1.46199	0.000436369	0.0248624
Trac	18.3213	19.848	22.6549	26.3937	9.79934	6.58517	8.4827	6.69236	1.46896	0.000802304	0.0365692
Cartpt	22.6322	25.2611	29.9045	51.7722	17.4211	5.64443	13.1953	10.0385	1.49103	0.000885213	0.0385749
Krt42	710.219	1146.67	965.101	1993.74	270.026	412.044	596.617	410.465	1.51088	3.84115e-07	0.000207179
Pmch	22.6322	30.6742	21.7487	22.3331	3.26645	9.40739	5.65514	15.6155	1.53122	0.00136645	0.0515396
Tmem132d	15.0881	27.0654	24.4673	40.6057	7.62171	7.52591	12.2528	8.92314	1.55879	0.000603634	0.030428
Il4ra	849.245	1451.61	2106	2672.87	476.901	561.621	564.571	776.314	1.57336	4.17926e-08	3.97792e-05
Gpha2	31.2539	21.6524	22.6549	64.969	8.71053	15.0518	11.3103	11.1539	1.59402	0.000570185	0.0292894
Fgg	61.4301	81.1963	115.087	99.4839	20.6875	15.9926	16.9654	58.0004	1.69061	2.36668e-05	0.0038682
Cilp	15.0881	29.772	78.8392	38.5754	13.0658	4.70369	9.42523	22.3079	1.73014	0.00172594	0.0588906
Lrrc66	22.6322	73.9789	52.5595	49.7419	7.62171	11.2889	22.6205	15.6155	1.7975	3.97001e-05	0.00544396
Gm14267	29.0985	19.848	27.1859	29.4391	6.53289	5.64443	4.71261	11.1539	1.92856	1.94273e-05	0.00345443
Serpina3n	133.638	150.664	335.293	244.649	53.352	62.0888	21.678	69.1544	2.071	7.46876e-09	9.29631e-06
AI593442	153.037	368.09	309.013	305.558	51.1743	44.2147	65.9766	98.1546	2.13425	1.39059e-12	7.50036e-09
Icam5	19.399	11.7284	10.8744	22.3331	5.44408	1.88148	2.82757	3.34618	2.26534	0.000268569	0.019023
Gm27008	12.9327	25.2611	12.6868	6.09085	2.17763	0	5.65514	2.23079	2.49896	0.00142331	1
Il1f10	16.1658	51.4244	38.0603	50.7571	8.71053	0.940739	3.77009	7.80775	2.9159	2.1945e-07	0.000136574
En2	23.7099	36.0873	18.124	25.3785	1.08882	0	9.42523	0	3.252	2.57447e-05	0.00389322
Gm28449	2.15544	9.02182	15.4054	15.2271	2.17763	0	0.942523	1.11539	3.3497	0.000969126	1
Gh	28.0208	14.4349	9.06198	47.7116	3.26645	0	1.88505	0	4.27716	1.57055e-06	0.000591003

## Sheet: Down regulated
gene_id	wdrko1	wdrko3	wdr72ko4	wdrko5	P12wt2	P12wt3	P12wt4	P12wt5	log2FoldChange	pvalue	padj
Fgfbp1	0	1.80436	0	1.01514	48.9967	33.8666	11.3103	13.3847	-5.21498	2.94942e-07	0.000170445
4930509H03Rik	0	0	0	0	5.44408	1.88148	2.82757	8.92314	-4.72519	0.00119507	1
Il1f6	0	0	0	0	3.26645	8.46665	4.71261	2.23079	-4.71542	0.00108439	1
Gm47817	0	0	0	0	2.17763	6.58517	2.82757	5.57697	-4.58607	0.00166829	1
Ceacam2	1.07772	0	0	0	11.977	1.88148	4.71261	5.57697	-4.34629	0.00145308	1
Gm43915	1.07772	0.902182	0	0	8.71053	10.3481	5.65514	13.3847	-4.28865	0.0003165	1
2010109I03Rik	1.07772	0	0	0	6.53289	7.52591	3.77009	4.46157	-4.24076	0.00125628	1
Gsdmc	2.15544	0.902182	0	0	9.79934	19.7555	10.3677	5.57697	-3.95943	0.000183996	1
Gm47234	2.15544	0	1.8124	0	5.44408	4.70369	15.0804	13.3847	-3.30567	0.00114381	1
Il1f5	0	2.70654	2.71859	2.03028	26.1316	18.8148	1.88505	12.2693	-2.95193	0.000818833	1
Tmem45b	4.31089	3.60873	0	1.01514	21.7763	6.58517	8.4827	26.7694	-2.84168	0.000456223	1
Gm12022	3.23317	4.51091	6.34338	2.03028	47.9079	26.3407	10.3677	21.1925	-2.69341	1.11915e-05	0.00223568
Krt1	31.2539	37.8916	28.9983	27.4088	158.967	118.533	375.124	134.963	-2.6492	1.63238e-13	1.32068e-09
Ace2	6.46633	9.924	6.34338	0	60.9737	27.2814	20.7355	22.3079	-2.51383	3.29578e-05	0.00467798
Wdr72	2005.64	742.495	490.253	308.603	3405.82	4821.29	6490.21	4489.46	-2.43713	4.72e-05	0.00584052
Spink5	19.399	21.6524	25.3735	14.212	88.1941	122.296	71.6317	129.386	-2.34368	7.96248e-15	1.28841e-10
Krtdap	32.3317	20.7502	22.6549	44.6662	206.875	147.696	81.0569	93.693	-2.14163	1.05947e-09	2.85721e-06
Muc15	9.6995	5.41309	3.62479	0	28.3092	16.9333	16.9654	15.6155	-2.06434	0.000847685	0.0372728
Tmprss11d	11.8549	6.31527	7.24958	12.1817	45.7303	34.8073	13.1953	59.1158	-2.02834	4.35642e-05	0.00573141
Ly6d	172.435	72.1745	95.1508	165.468	717.53	639.702	263.906	350.233	-1.96657	6.31157e-09	9.28433e-06
Gm44524	7.54405	11.7284	6.34338	1.01514	26.1316	28.2222	17.9079	32.3464	-1.95821	0.000149506	0.0124059
Mylk4	5.38861	2.70654	7.24958	4.06057	25.0428	22.5777	16.0229	10.0385	-1.92761	0.000553251	0.0288779
Gm21844	5.38861	2.70654	4.53099	3.04542	13.0658	16.9333	14.1378	14.5001	-1.91494	0.000729597	1
Serpinb2	21.5544	10.8262	26.2797	17.2574	100.171	94.0739	41.471	36.808	-1.84581	8.80351e-06	0.00203499
Krt6b	690.82	664.006	701.397	837.492	3497.28	3044.23	912.362	2533.06	-1.78707	3.01741e-09	6.97496e-06
Gm37589	5.38861	12.6305	9.96818	1.01514	26.1316	31.9851	24.5056	14.5001	-1.72671	0.00170581	0.0587272
Gm24187	23.7099	16.2393	14.4992	28.424	41.375	148.637	35.8159	43.5003	-1.70849	0.000344073	0.0215934
Arg1	12.9327	9.02182	19.0302	16.2423	64.2401	40.4518	8.4827	70.2698	-1.67588	0.00177703	0.0591648
Gm43361	15.0881	25.2611	14.4992	5.07571	34.8421	43.274	61.264	41.2695	-1.58508	0.000122709	0.010675
Gm37621	10.7772	9.02182	16.3116	10.1514	33.7533	40.4518	26.3906	36.808	-1.56498	2.87817e-05	0.00419564
Gm49502	7.54405	9.02182	8.15578	7.10599	34.8421	19.7555	17.9079	22.3079	-1.56474	0.000457118	0.0258623
Sprr1a	12.9327	9.02182	10.8744	15.2271	47.9079	22.5777	19.793	50.1927	-1.54535	0.000419636	0.0242259
Inhba	1125.14	972.552	854.544	609.085	3736.82	3042.35	1798.33	1688.71	-1.52747	5.69636e-09	9.28433e-06
4930481B07Rik	5.38861	9.02182	7.24958	8.12113	22.8651	16.9333	18.8505	24.5386	-1.46903	0.0010395	0.0433509
Calm4	98.0727	52.3265	50.7471	123.847	264.582	223.896	145.148	255.425	-1.45538	1.64214e-06	0.000603898
5830418P13Rik	104.539	75.7833	74.3082	89.3324	350.599	276.577	161.171	140.54	-1.43522	6.46287e-07	0.000298788
H60c	34.4871	33.3807	28.0921	19.2877	100.171	76.1999	56.5514	78.0775	-1.42872	5.82628e-07	0.00027728
Edn1	18.3213	10.8262	12.6868	9.13627	38.1085	41.3925	28.2757	26.7694	-1.40962	0.000181996	0.0143653
Xist	4907.95	3760.29	7010.35	3458.59	15782.4	16534.4	4982.17	12977.6	-1.39349	0.00114002	0.0455472
Gm45854	10.7772	21.6524	16.3116	5.07571	39.1974	32.9259	29.2182	41.2695	-1.38786	0.000727045	0.0343494
Dynap	122.86	75.7833	118.712	109.635	358.22	279.399	131.953	344.656	-1.38361	1.82344e-06	0.000641415
Ctnna2	373.969	191.262	139.554	139.074	405.039	598.31	849.213	335.733	-1.37681	5.19347e-05	0.00613398
Krt13	300.684	367.188	328.95	885.203	1133.46	1148.64	1332.73	1212.43	-1.35928	3.03045e-06	0.000914289
Tmprss11b	218.778	185.849	162.209	95.4233	633.691	471.31	259.194	322.349	-1.34847	5.71669e-06	0.00151642
Serpinb3a	20.4767	25.2611	29.9045	16.2423	50.0855	56.4443	79.1719	47.9619	-1.34292	1.50505e-05	0.00279923
Krt16	495.752	291.405	461.255	700.448	1412.19	1153.35	609.812	1702.09	-1.32363	9.62484e-06	0.00204974
Calml3	326.55	274.263	235.611	323.83	1028.93	955.791	417.538	499.696	-1.32313	1.19039e-06	0.000469797
Rpl10-ps6	39.8757	28.8698	24.4673	20.3028	60.9737	68.6739	111.218	40.1542	-1.31579	0.000198141	0.0149819
Aqp3	121.783	84.8051	112.369	102.529	305.957	303.859	139.493	287.771	-1.29921	3.09964e-07	0.000172949
Ric3	133.638	150.664	80.6516	65.9842	329.911	302.918	236.573	187.386	-1.29428	3.01446e-06	0.000914289
Myo3b	17.2435	9.924	19.9364	17.2574	35.9309	44.2147	24.5056	52.4235	-1.28686	0.00056879	0.0292894
Gm38393	54.9638	45.1091	62.5276	9.13627	105.615	108.185	110.275	85.8853	-1.2538	0.00148738	0.0540837
Gm38375	8.62177	14.4349	11.7806	11.1666	31.5757	22.5777	27.3332	25.654	-1.20858	0.00152872	0.0549694
6430511E19Rik	21.5544	24.3589	38.0603	11.1666	40.2862	49.8592	59.3789	71.3852	-1.20656	0.000867452	0.0380386
Ak4	158.425	171.415	162.209	128.923	382.174	355.599	265.791	324.579	-1.0948	8.1297e-11	2.63093e-07
Cldn20	541.016	418.612	334.387	534.979	1425.26	1307.63	681.444	449.503	-1.0795	0.00050403	0.0270954
6430590A07Rik	29.0985	38.7938	34.4355	16.2423	72.9507	59.2666	62.2065	56.885	-1.07591	0.000233643	0.0172629
Gm5532	76.5183	34.2829	40.7789	57.8631	141.546	129.822	79.1719	83.6545	-1.0584	0.000498956	0.0270927
Krt4	293.14	290.502	269.141	608.07	642.401	591.725	995.304	806.429	-1.05594	7.67505e-05	0.0079609
Krt76	420.312	327.492	417.757	585.737	808.99	1030.11	566.456	1154.43	-1.02363	1.27639e-05	0.00248835
Serpinb6b	338.405	265.241	342.543	333.981	792.658	783.636	424.135	580.004	-1.01147	8.92056e-07	0.000370112
Cd244a	50.6529	49.62	43.4975	46.6965	104.526	127	69.7467	68.039	-0.957874	0.000283799	0.0197078
Tmprss11a	37.7203	28.8698	31.7169	37.5602	76.2171	82.785	52.7813	47.9619	-0.94059	0.000751321	0.0347346
Ptchd4	344.871	412.297	398.727	219.271	605.382	682.976	876.546	470.696	-0.938386	4.98746e-05	0.00597793
Gm527	20.4767	27.0654	38.0603	20.3028	47.9079	56.4443	50.8962	46.8465	-0.924781	0.00174785	0.0590437
Krt10	1669.39	1526.49	1757.12	2677.94	4929.07	4599.27	1953.85	2998.18	-0.924196	0.00060785	0.0305454
Dsg1a	569.037	606.266	639.776	483.207	1037.64	1109.13	763.443	1385.32	-0.901435	8.74189e-07	0.000370112
Nlrp10	88.3732	78.4898	71.5896	77.1507	138.28	157.103	140.436	150.578	-0.896763	1.82494e-07	0.000128388
Slc14a1	35.5648	34.2829	38.0603	30.4542	64.2401	63.0295	81.0569	47.9619	-0.892152	0.000629543	0.0313435
Tnik	555.027	538.602	429.538	332.966	1108.41	935.095	665.421	717.198	-0.884169	2.49204e-05	0.00389322
Mmp12	169.202	148.86	130.492	98.4687	327.734	301.977	165.884	209.694	-0.877964	0.000411581	0.0242167
Uprt	87.2955	166.904	137.742	61.9236	230.829	178.74	212.068	209.694	-0.868761	0.00140707	0.0521003
Malat1	10874.2	11995.4	11361.9	5234.07	20884.6	17880.6	17861.7	14967.5	-0.859228	0.000160995	0.0130253
Ide	13653.7	13876.5	11685.4	9871.23	18374.9	21420.6	28031.6	19607.5	-0.832892	5.3618e-07	0.000271123
Gm26888	102.384	102.849	101.494	105.575	195.987	239.888	129.126	166.194	-0.826953	8.32482e-05	0.00821366
Gm20045	75.4405	84.8051	66.1524	41.6208	125.214	139.229	87.6546	122.693	-0.822485	0.00114412	0.0455984
Zfp54	37.7203	40.5982	48.0285	60.9085	95.8158	80.9036	82.942	71.3852	-0.822175	0.000508256	0.0272321
Btaf1	1093.89	1316.28	1240.58	634.463	1911.96	1759.18	2050.93	1841.51	-0.819356	4.72659e-05	0.00584052
Slc16a7	699.441	434.852	423.194	267.997	666.355	731.895	1090.5	713.852	-0.811828	0.00178629	0.0593441
Slc6a4	37.7203	42.4025	38.9665	49.7419	72.9507	88.4295	62.2065	69.1544	-0.795316	0.000784066	0.0358389
Rnf152	504.374	536.798	564.561	341.087	800.28	831.613	809.627	907.93	-0.781906	1.78619e-06	0.000641415
Atm	281.285	431.243	380.603	168.513	596.671	496.71	530.64	534.273	-0.773	0.00141925	0.0522762
Fgfbp3	104.539	69.468	77.0268	128.923	180.743	176.859	163.999	123.809	-0.769426	0.000964999	0.0411996
Ptpn4	647.711	756.93	806.516	375.602	1224.92	999.065	1133.85	997.161	-0.750907	0.000408763	0.0242167
Fam126b	450.488	496.2	538.281	278.149	820.967	730.013	754.961	640.236	-0.73998	0.000155518	0.0127093
Prex2	261.886	315.764	318.075	166.483	505.21	425.214	395.86	443.926	-0.734927	0.000291149	0.0198348
Zfp763	243.565	259.828	280.921	249.725	492.145	414.866	445.813	365.849	-0.732216	1.27834e-07	9.84992e-05
Lrrc75b	419.234	454.7	425.913	319.77	869.964	746.947	545.721	519.773	-0.727388	0.000185659	0.014443
Tppp	455.876	550.331	608.965	408.087	908.072	830.672	903.879	708.275	-0.727011	4.40024e-06	0.00122759
5930430L01Rik	217.7	242.687	174.896	135.014	293.98	347.133	350.618	281.079	-0.724955	0.000210031	0.0157339
Zc3h12c	426.778	449.286	492.972	311.648	865.608	701.791	569.284	619.043	-0.71238	0.000101968	0.00926932
Senp8	99.1504	94.7291	114.181	85.2719	176.388	163.689	153.631	147.232	-0.702779	4.02803e-05	0.00547711
Brwd3	409.534	590.929	611.683	304.542	763.26	702.732	941.58	683.736	-0.688758	0.0016508	0.057568
Unc79	156.27	144.349	196.645	119.787	298.335	255.881	178.137	256.54	-0.677954	0.00126085	0.0489251
Polr3g	301.762	284.187	306.295	248.71	448.592	476.014	439.216	452.85	-0.670841	3.91747e-08	3.96178e-05
Selenbp1	223.088	167.806	166.74	244.649	393.062	365.947	245.056	266.579	-0.665046	0.00142152	0.0522762
Mars2	185.368	221.937	228.362	168.513	329.911	321.733	294.067	329.041	-0.661444	7.65705e-06	0.00182204
Zkscan8	574.426	768.659	781.142	373.572	954.891	949.206	1008.5	1036.2	-0.659919	0.00155044	0.0553813
Met	375.047	489.885	474.848	312.664	740.395	590.784	569.284	694.89	-0.649401	0.000179388	0.0142288
Ppp2r3a	1094.97	1176.44	1107.37	768.462	1688.75	1650.06	1479.76	1683.13	-0.648219	1.07996e-05	0.00218435
Nbeal1	633.7	900.377	889.886	525.843	1145.43	1041.4	1224.34	1181.2	-0.637697	0.000411227	0.0242167
Wee1	448.332	332.905	396.915	312.664	714.263	603.954	464.664	524.235	-0.630143	0.000373085	0.0226334
2610021A01Rik	151.959	236.372	221.112	130.953	303.78	268.111	292.182	284.425	-0.630017	0.00168921	0.0582796
Ncoa4	3044.56	3331.76	3236.94	2268.84	5531.18	4917.24	3905.81	4007.61	-0.627795	0.000133499	0.0114293
Ociad2	268.353	226.448	244.673	295.406	458.391	426.155	319.515	392.618	-0.626149	8.31379e-05	0.00821366
Cep97	234.943	268.85	279.109	209.119	410.484	328.318	385.492	408.234	-0.624715	2.74576e-05	0.00403902
Sh3pxd2a	15317.7	16915	17072.8	9580.9	26070.6	25006.7	19996.6	19158	-0.615684	0.00130218	0.0500272
Ggta1	345.949	359.97	296.327	313.679	569.451	587.962	428.848	428.311	-0.614763	9.14778e-05	0.00881073
P3h2	1127.3	1338.84	1178.06	1007.02	1970.76	2000.01	1764.4	1384.2	-0.614069	4.61999e-05	0.00584052
Fam199x	343.793	358.166	386.946	204.043	520.454	536.221	447.698	475.157	-0.61357	0.00151852	0.0548464
Socs4	730.695	810.159	790.204	555.282	1101.88	1192.86	1109.35	993.815	-0.607263	2.35081e-05	0.0038682
Zfp809	290.985	328.394	313.544	194.907	493.234	365.007	422.25	435.003	-0.603298	0.00101514	0.0425545
Cers3	108.85	148.86	125.055	132.984	193.809	210.726	177.194	203.002	-0.602707	0.000193769	0.0147895
Zfp119a	99.1504	73.0767	96.9632	95.4233	125.214	132.644	163.056	130.501	-0.600917	0.00139521	0.0519125
Fgd4	184.29	306.742	280.921	191.862	333.178	378.177	384.549	360.272	-0.593046	0.00164625	0.0575336
Rel	264.042	317.568	304.482	189.831	434.437	414.866	411.882	361.387	-0.591362	0.00073395	0.0344233
Rhbdl2	1379.48	1143.97	1256.9	1154.22	2078.55	2110.08	1769.11	1473.43	-0.591052	3.69831e-05	0.00511473
Slc39a10	2470.14	3105.31	2582.66	1596.82	4046.04	3681.11	3512.78	3410.87	-0.586599	0.00136983	0.0515468
Zfp874a	160.581	178.632	195.739	148.211	244.984	238.007	259.194	279.964	-0.578251	0.000114099	0.0102002
Sinhcaf	203.689	181.338	204.801	145.165	323.378	272.814	236.573	264.348	-0.576624	0.000678808	0.0329636
Bmp4	1943.13	1682.57	1459.88	1815.07	2922.38	2969.91	2516.54	1879.44	-0.576556	0.000488033	0.026769
Klhl28	357.804	470.939	386.04	264.952	590.138	540.925	551.376	525.35	-0.575951	0.000830577	0.0371259
Kantr	156.27	188.556	182.146	112.681	260.227	225.777	231.861	235.348	-0.572442	0.00175665	0.0590838
Zfp974	160.581	163.295	180.333	117.756	235.184	221.074	238.458	229.771	-0.569885	0.00052417	0.0278492
Nxpe2	142.259	202.089	222.018	229.422	289.625	313.266	329.883	247.617	-0.568235	0.00181578	0.0599615
Bnip3	1032.46	737.082	794.735	838.507	1404.57	1276.58	1104.64	1250.36	-0.566161	5.07941e-05	0.00604338
Cntnap2	2312.79	2322.22	2019.01	2864.73	3484.21	3688.64	3889.79	3024.95	-0.56587	4.35674e-05	0.00573141
Ubxn2b	306.073	377.112	394.196	273.073	482.345	552.214	463.721	474.042	-0.545049	0.000373469	0.0226334
Pigg	381.514	489.885	401.446	276.118	546.585	532.458	591.904	587.812	-0.543039	0.00156333	0.0557185
Rnf141	833.079	966.236	846.389	596.903	1161.77	1243.66	1282.77	1036.2	-0.542825	0.00064445	0.0315995
Zfp994	158.425	166.001	183.958	159.377	197.076	276.577	264.849	230.886	-0.538804	0.00081307	0.0367758
Mtm1	354.57	340.122	307.201	225.361	444.237	463.784	478.801	391.503	-0.535614	0.00114913	0.0456856
Ero1l	556.104	641.451	591.747	468.995	787.214	880.532	806.799	798.621	-0.534862	2.66653e-05	0.00395844
Ablim1	2345.12	2208.54	1896.67	1521.7	3190.23	3254.02	2587.22	2491.79	-0.531597	0.00108094	0.0441684
Zc2hc1a	284.519	309.448	318.075	284.24	473.635	424.273	406.227	427.196	-0.531426	9.13201e-06	0.00204974
Enpp1	4088.88	3834.27	3418.18	2691.14	5526.83	5360.33	5311.12	4015.42	-0.526638	0.00104254	0.043366
Pstpip2	380.436	405.08	334.387	330.936	608.648	571.969	466.549	437.234	-0.522777	0.000601835	0.030428
Lig4	205.845	196.676	232.893	198.968	316.845	320.792	279.929	281.079	-0.52213	0.000117228	0.0103654
Pdk1	1100.35	947.291	954.226	857.794	1442.68	1456.26	1310.11	1331.78	-0.522002	3.82616e-06	0.00110555
Kansl1l	688.664	656.788	705.928	541.07	1010.42	937.917	901.052	871.122	-0.520862	2.47231e-05	0.00389322
Rab7b	236.021	240.882	213.863	240.588	394.151	335.844	275.217	326.81	-0.515396	0.000557137	0.0288943
Ddx3x	8040.88	8648.31	8755.68	6149.73	11301.9	12295.5	11328.2	10037.4	-0.509037	0.000205969	0.0155013
Tnpo1	2730.95	3297.47	3369.24	2067.84	3779.28	3868.32	4535.42	4114.69	-0.507206	0.00178975	0.0593441
Uhmk1	2046.59	2570.32	2256.43	1605.95	2822.21	3016.01	3390.25	2751.67	-0.498503	0.00128566	0.0495314
Thap2	434.322	517.852	520.158	406.057	759.993	614.303	629.605	646.928	-0.495237	0.000301074	0.0201244
Nabp1	1321.29	1420.03	1478.91	1168.43	2018.66	2063.04	1454.31	2056.78	-0.494255	0.000742972	0.0347128
Edem3	1726.51	1919.84	1834.14	1207	2335.51	2368.78	2396.84	2309.98	-0.492674	0.000991289	0.0420471
Dpyd	595.98	569.277	536.469	404.026	676.155	792.102	767.213	720.544	-0.489622	0.000773321	0.0355486
Cflar	1124.06	1267.57	1231.52	792.825	1678.95	1562.57	1468.45	1489.05	-0.488864	0.00177388	0.0591648
Ippk	165.969	148.86	184.864	174.604	229.74	256.822	213.01	245.386	-0.486854	0.000926418	0.0397623
Setd7	2979.9	3316.42	3168.97	2118.6	4287.76	4256.84	3802.14	3756.64	-0.475111	0.00163459	0.0572598
4930523C07Rik	615.379	552.135	553.687	501.48	910.25	826.91	618.295	727.236	-0.471751	0.00140501	0.0521003
Cped1	862.177	1051.04	1138.18	817.189	1487.32	1254.95	1268.64	1347.39	-0.469001	0.000747076	0.0347128
Larp4	1246.92	1506.64	1432.7	1073	1925.03	1815.63	1777.6	1735.55	-0.463355	0.000341839	0.0215934
Cav2	1018.45	1040.22	1052.1	874.037	1481.88	1444.03	1340.27	1202.39	-0.456568	0.000100369	0.00922771
Phkb	1115.44	1259.45	1217.02	889.264	1516.72	1533.4	1570.24	1505.78	-0.450691	0.000461906	0.0259773
Pdik1l	300.684	322.079	307.201	230.437	374.553	415.807	405.285	383.695	-0.444244	0.00173436	0.0588906
Usp32	1903.26	2208.54	2030.79	1464.85	2551.1	2563.51	2593.82	2642.37	-0.443975	0.00108035	0.0441684
Lrrc8b	1945.29	2314.1	2009.95	1689.2	3096.59	2704.62	2284.67	2662.44	-0.433182	0.00172215	0.0588906
Prepl	745.784	836.322	797.454	735.977	1209.67	1153.35	895.397	935.815	-0.428492	0.00144648	0.0528341
Frrs1	1058.32	1220.65	1054.81	977.581	1658.27	1498.6	1256.38	1384.2	-0.426768	0.000839908	0.0372152
Zfp322a	541.016	599.049	606.246	474.071	792.658	715.902	724.8	750.66	-0.425139	0.00041406	0.0242167
Creb1	1180.11	1351.47	1411.86	1041.54	1715.97	1618.07	1743.67	1590.55	-0.419247	0.000709098	0.0339465
Zfp281	602.447	628.821	665.149	515.692	820.967	827.85	782.294	794.16	-0.418379	0.000285003	0.0197078
Gls	1492.64	1731.29	1967.36	1420.18	2110.12	2146.77	2356.31	2170.55	-0.409506	0.00143947	0.0526968
AI597479	483.897	495.298	496.596	476.101	675.066	605.836	710.662	596.735	-0.40721	0.000239894	0.0174853
Ppp4r3b	1848.29	2141.78	2188.47	1725.74	2467.26	2503.31	3024.56	2477.29	-0.405747	0.00131246	0.0502055
Dnajb4	684.353	577.396	635.245	529.904	839.477	810.917	827.535	733.929	-0.4049	0.000841774	0.0372152
Sc5d	740.395	690.169	724.052	660.857	970.135	938.857	1016.04	799.737	-0.40442	0.000470009	0.0260452
Pik3r3	521.617	621.603	591.747	558.328	829.678	837.258	711.605	654.736	-0.403029	0.00173604	0.0588906
Car13	2103.71	2381.76	2098.75	1938.92	3151.03	2915.35	2817.2	2375.79	-0.401608	0.00109075	0.0443453
Eif2s3x	1431.21	1367.71	1682.81	1426.27	2053.51	2215.44	1737.07	1796.9	-0.401277	0.00132798	0.0503233
Acer3	744.706	750.615	830.077	731.917	1079.02	1021.64	920.845	1013.89	-0.399666	0.000130047	0.0112529
Ppm1b	1337.45	1325.3	1433.6	1233.4	1810.7	1743.19	1777.6	1607.28	-0.380534	8.69752e-05	0.00852937
Narf	1319.13	1393.87	1284.99	1374.5	1661.53	1838.2	1812.47	1603.94	-0.364797	0.000130785	0.0112565
Azin1	2602.7	2730.9	2729.47	2340.92	3558.25	3367.85	3249.82	3111.95	-0.352815	0.000334819	0.0214805
Dyrk2	1014.14	1087.13	1016.75	916.673	1298.96	1348.08	1305.39	1190.12	-0.350018	0.000593375	0.0302883
Mfsd14b	1984.09	1903.6	2028.98	1811.01	2492.3	2518.36	2596.65	2230.79	-0.348535	0.000272101	0.0191429
Rnd3	2922.78	3043.96	3382.84	3052.53	4222.43	4206.98	3969.91	3388.56	-0.348231	0.00160287	0.056629
Aebp2	1472.17	1402.89	1399.17	1421.2	2028.46	1908.76	1674.86	1630.7	-0.346863	0.00128506	0.0495314
Serpinb8	1479.71	1512.96	1498.85	1377.55	1931.56	1984.02	1761.57	1680.9	-0.326214	0.00106876	0.0440041
1810013L24Rik	1010.9	1003.23	1085.62	967.43	1228.18	1262.47	1269.58	1242.55	-0.298558	0.000840133	0.0372152

## Sheet: Up regulated
gene_id	wdrko1	wdrko3	wdr72ko4	wdrko5	P12wt2	P12wt3	P12wt4	P12wt5	log2FoldChange	pvalue	padj
Plxnd1	2909.85	2997.95	3007.67	2535.82	2259.29	2207.91	2241.32	2450.52	0.322542	0.00117378	0.0463241
AI506816	1709.27	1577.01	1693.68	1619.15	1371.91	1233.31	1246.01	1415.43	0.32586	0.000718457	0.0341759
Cul7	1380.56	1447.1	1449.92	1606.97	1114.95	1141.12	1115.95	1300.55	0.333101	0.00152684	0.0549694
Grb10	2829.02	2998.85	3015.83	2884.02	2482.5	2169.34	2190.42	2463.9	0.334148	0.00035163	0.0217997
Lrrc15	991.504	1041.12	1027.63	901.446	777.414	762.939	755.903	846.583	0.334936	0.00112051	0.0452144
Odc1	9311.52	10407.6	9913.8	11253.9	8223.82	8548.49	7822	7758.67	0.337728	0.000469567	0.0260452
Nrbp2	3107.07	2942.01	3149.94	2582.52	2276.71	2293.52	2237.55	2505.17	0.339413	0.00108669	0.0442915
2026-09-08	770.571	771.365	741.27	784.704	620.625	580.436	587.192	634.659	0.341114	0.000399758	0.0238689
Slc38a10	4932.73	4849.23	4847.25	5479.73	3516.87	3987.79	4211.19	4121.38	0.344381	0.00063433	0.0313914
Rela	1198.43	1039.31	1027.63	1088.23	832.944	806.213	867.121	909.045	0.349927	0.000729984	0.0343494
Sema3f	899.898	816.474	836.421	903.476	751.283	673.569	664.478	616.812	0.352563	0.00119996	0.0470135
Ccar2	1325.6	1097.95	1181.68	1396.83	981.023	971.783	925.557	1025.05	0.35752	0.00176364	0.0590838
Dysf	687.587	727.158	726.771	632.433	515.01	508.94	587.192	554.35	0.35759	0.00132596	0.0503233
Git1	1561.62	1348.76	1282.27	1517.64	1163.94	1192.86	1012.27	1084.16	0.358291	0.00173329	0.0588906
Atp13a1	1658.61	1511.15	1381.05	1536.92	1230.36	1187.21	1162.13	1164.47	0.359395	0.000238848	0.0174853
Itgb4	4910.1	4656.16	4683.23	4330.59	3911.03	3617.14	3213.06	3739.91	0.359741	0.000338965	0.021509
Bag6	5012.48	4090.49	4131.36	4334.65	3300.2	3485.44	3372.35	3522.41	0.360728	0.000371469	0.0226334
Ttyh3	1452.77	1387.56	1386.48	1338.97	1138.9	1076.21	1095.21	1007.2	0.366128	6.29149e-05	0.00687855
Ank	1683.4	1665.43	1630.25	1517.64	1218.38	1191.92	1313.88	1311.7	0.367583	7.53308e-05	0.00791512
Efemp2	1729.74	1697	1886.7	2070.89	1306.58	1378.18	1426.98	1559.32	0.380926	0.000699002	0.0336253
Col23a1	1413.97	1491.31	1374.7	1393.79	978.845	1015.06	1104.64	1245.89	0.385501	0.000537079	0.0282285
Csf1r	1034.61	1001.42	961.476	1045.6	738.217	710.258	767.213	878.93	0.386135	0.000393726	0.0235958
Prss35	1535.75	1803.46	1652	1758.22	1168.3	1168.4	1464.68	1351.86	0.389363	0.00109389	0.0443616
S1pr1	1065.87	986.987	1035.78	1105.49	814.434	709.317	802.087	861.083	0.396631	0.000189576	0.0145381
Sgms2	994.737	860.681	985.943	905.506	803.546	630.295	706.892	700.467	0.399608	0.000720225	0.0341759
Ndrg4	1207.05	1422.74	1421.82	1431.35	1022.4	1036.69	1008.5	1078.59	0.403772	6.9384e-05	0.00748468
Snd1	3883.03	3624.97	3234.22	4462.56	2688.29	2857.96	2971.77	2959.14	0.405571	0.000813653	0.0367758
Man2b2	2420.56	2164.33	1873.11	2470.85	1647.38	1662.29	1643.76	1771.24	0.408793	0.000496058	0.027026
Clstn1	4385.25	4987.26	4478.43	4895.01	3244.67	3439.34	3815.33	3592.68	0.411665	2.91059e-05	0.00420503
Nid2	749.017	593.635	646.119	671.008	496.5	455.318	498.594	548.773	0.411801	0.000820722	0.0369919
Smarcd1	507.607	491.689	518.345	442.602	364.753	363.125	390.204	354.695	0.412186	0.00031129	0.0206283
Armc5	657.41	612.581	613.496	713.644	469.28	536.221	454.296	487.427	0.414625	0.000346836	0.0216685
Ror2	435.4	424.025	408.695	497.419	313.579	310.444	342.136	356.926	0.415979	0.000905722	0.0389774
Pigo	735.006	623.407	648.838	684.205	511.743	448.732	507.077	545.427	0.419221	0.000338029	0.021509
Pcsk6	1057.25	1032.1	1057.53	1052.7	846.01	833.495	688.042	767.39	0.422087	7.22907e-05	0.00769564
Ltbp4	2591.92	2043.44	2183.94	1985.62	1815.06	1747.89	1438.29	1526.97	0.431491	0.00105371	0.0436022
Ckap4	5145.04	4976.43	5439	6504.01	4043.86	3905.01	3916.18	4491.69	0.431901	0.000261526	0.0188078
Srebf1	2658.74	2084.94	2060.69	2716.52	1604.91	1638.77	1936.88	1866.05	0.433835	0.00162523	0.0571693
Ptn	3446.55	3012.38	3157.19	4174.26	2839.63	2500.48	2573.09	2280.98	0.435765	0.00118644	0.0466527
Dennd6b	280.208	249.904	256.454	243.634	193.809	192.851	171.539	203.002	0.437267	0.00128379	0.0495314
Ptov1	2367.75	2192.3	2274.56	2965.23	1684.4	1869.25	1858.65	1822.55	0.4375	0.000420709	0.0242259
Hmg20b	1729.74	1535.51	1531.47	2178.49	1276.09	1324.56	1306.34	1222.47	0.442992	0.00121539	0.0472747
Stat3	3973.56	4320.55	4238.29	4553.92	2854.87	2948.28	3032.1	3732.11	0.443358	0.000157234	0.012785
Lpl	622.923	733.474	694.147	740.038	597.76	455.318	519.33	470.696	0.450672	0.000578305	0.0296125
Tead2	359.959	434.852	405.07	488.283	300.513	319.851	327.998	285.541	0.451577	0.0010563	0.0436022
Anxa6	4456.38	4885.31	4557.27	5994.41	3249.03	3343.39	3684.32	4238.49	0.454777	0.00105424	0.0436022
Rfng	636.934	647.766	624.37	760.341	513.921	481.658	470.319	479.619	0.456375	7.19215e-05	0.00769564
Lhx8	451.565	424.928	506.565	531.934	354.954	354.659	321.4	364.734	0.456825	0.000313901	0.0206283
Col4a2	7977.3	5655.78	5738.04	6358.85	4528.38	4737.56	4406.29	5054.96	0.458222	0.000621777	0.0311485
Adck5	349.182	298.622	291.796	349.209	221.03	210.726	224.32	277.733	0.465316	0.00172194	0.0588906
Cd68	475.275	472.743	417.757	588.782	370.197	322.673	373.239	345.772	0.468726	0.00100931	0.0425303
Ncam1	1391.34	1675.35	1483.45	1387.7	1011.51	1005.65	990.591	1283.82	0.469246	0.000283004	0.0197078
Txndc5	4225.75	4352.12	4526.46	5554.85	3189.14	3057.4	3301.66	3915.03	0.470971	0.000348717	0.0217022
Adamts1	1349.31	1082.62	1398.26	1492.26	1024.58	891.821	831.305	1091.97	0.471516	0.00101401	0.0425545
C1s1	784.581	688.365	765.737	815.158	587.96	455.318	516.502	635.774	0.477074	0.000494025	0.0270062
Fkbp7	1332.06	991.498	1369.26	1612.04	984.289	920.983	892.569	999.392	0.482305	0.00163488	0.0572598
Tcf7	425.7	374.405	385.134	374.587	290.714	264.348	293.125	265.464	0.485176	6.05643e-05	0.00674581
Slc16a2	542.094	488.982	485.722	561.373	403.951	341.488	361.929	368.08	0.494249	3.59575e-05	0.00501576
Tmem151a	975.338	902.182	1072.94	1111.58	584.694	701.791	734.225	849.93	0.500878	0.000418709	0.0242259
1810055G02Rik	621.846	507.928	542.812	685.22	373.464	384.762	387.377	520.889	0.500909	0.0016808	0.0582377
Maged2	2614.55	2746.24	2943.33	3187.54	1756.26	1820.33	2169.69	2369.09	0.501984	0.000148741	0.0124059
Thbs1	5340.11	6551.64	6198.39	4995.51	4370.51	3932.29	3787.06	4184.95	0.504585	2.57314e-05	0.00389322
Pstpip1	278.052	331.101	303.576	341.087	191.632	227.659	237.516	225.309	0.506619	0.00030222	0.0201244
Zfp503	491.441	477.254	442.225	477.116	320.112	381.94	345.906	274.387	0.511374	0.000162426	0.0130757
Epcam	1424.75	1555.36	1504.29	2221.13	1170.48	1186.27	1182.87	1142.16	0.518141	0.000716592	0.0341759
Lum	12263.4	10404	12301.6	15629.1	9750.34	7778.97	8442.18	9335.84	0.519137	0.000325685	0.0210797
Dcn	8291.99	8790.86	10116.8	10497.6	6323.84	5511.79	6457.22	7972.83	0.521386	0.000227496	0.0168858
Aplnr	1639.21	1421.84	1322.14	1666.86	1081.19	984.013	1105.58	1042.89	0.521448	7.0693e-06	0.00175982
AI606473	237.099	223.741	258.266	283.224	185.099	164.629	173.424	175.117	0.522022	0.000286951	0.0197103
Cdr2l	756.561	911.203	1014.94	849.673	552.03	512.703	597.559	797.506	0.523351	0.00162263	0.0571693
Cpne5	361.037	340.122	376.978	473.056	250.428	232.363	278.987	316.772	0.524842	0.00117076	0.0463179
Tcirg1	811.525	661.299	721.333	1027.32	635.868	551.273	520.272	527.581	0.527136	0.00100348	0.0423953
Gaa	2524.02	1990.21	1860.42	2423.14	1388.24	1386.65	1426.04	1901.75	0.527741	0.000669541	0.0326994
Selenon	838.468	734.376	821.921	849.673	602.115	492.947	524.985	631.312	0.528156	2.15523e-05	0.00367092
Fgfr3	992.582	1076.3	1099.22	911.597	798.102	634.058	612.64	783.006	0.530207	8.15351e-05	0.00819453
Ralgds	3934.76	4284.46	3999.96	4903.13	2553.27	2920.05	3445.86	2931.25	0.530757	3.53607e-05	0.0049754
Dcakd	796.436	749.713	776.611	943.066	565.095	588.903	502.365	603.428	0.531356	1.94063e-05	0.00345443
Vash2	156.27	171.415	154.054	178.665	139.368	102.541	102.735	111.539	0.536831	0.00177675	0.0591648
Gas1	2047.67	1851.28	2020.82	2689.11	1571.16	1490.13	1357.23	1514.7	0.536991	9.89294e-05	0.00922771
Nckap5l	446.177	427.634	472.129	468.995	298.335	293.511	297.837	358.041	0.542019	1.13546e-05	0.00224059
Cacnb3	1208.13	1237.79	1370.17	1670.92	1034.37	841.021	864.293	1023.93	0.544424	0.000150586	0.0124318
Grik5	512.996	476.352	466.692	499.45	346.243	309.503	285.584	400.426	0.545137	8.08787e-05	0.00817936
Fbln7	1741.6	1636.56	2002.7	1758.22	984.289	1081.85	1182.87	1640.74	0.546356	0.00107967	0.0441684
Olfml3	3643.78	3467.99	2605.32	3466.71	1852.08	1954.86	2753.11	2457.21	0.547844	0.000891502	0.038674
Sbno2	1531.44	1480.48	1756.21	1983.59	1183.54	1180.63	1074.48	1178.97	0.548205	1.04779e-05	0.00214611
Spsb4	553.949	461.015	425.913	506.556	263.493	325.496	428.848	306.733	0.553712	0.00132643	0.0503233
Nfatc4	878.343	900.377	1025.82	1320.7	768.704	675.451	665.421	700.467	0.554097	0.000284473	0.0197078
Aldh2	2032.58	1669.04	1546.88	2605.87	1224.92	1477.9	1341.21	1301.66	0.554676	0.00113545	0.045477
Pycr1	497.907	551.233	666.055	715.675	401.773	380.059	363.814	505.273	0.559601	0.000730252	0.0343494
Fndc4	523.773	523.265	613.496	860.84	415.928	383.821	445.813	460.657	0.563467	0.00168692	0.0582796
Fam189b	216.622	239.078	223.831	260.891	189.454	147.696	131.011	168.424	0.566252	0.0005613	0.0290172
Ogn	3245.02	3127.86	3210.66	3369.25	2522.79	1824.09	2482.6	1911.78	0.56733	2.50612e-05	0.00389322
Bcl6b	129.327	134.425	126.868	138.059	93.6381	82.785	98.0224	81.4237	0.570007	0.000808994	0.0367706
Emp3	1138.07	985.182	1032.16	1653.67	782.858	797.747	821.88	835.429	0.570356	0.000825852	0.0370169
Dchs1	1199.5	1030.29	1191.65	913.627	790.48	580.436	672.961	867.776	0.575132	0.000294324	0.0199266
Scnn1b	464.498	553.037	458.536	526.858	279.826	323.614	432.618	306.733	0.575469	0.000414561	0.0242167
Aldh1a3	669.265	830.007	734.926	717.705	423.549	473.192	487.284	597.851	0.57583	4.32971e-05	0.00573141
Nt5dc2	1173.64	1169.23	1267.77	1886.13	948.358	852.309	878.431	1007.2	0.576541	0.000764066	0.0352232
Col6a3	3596.36	2552.27	2664.22	2523.64	1984.91	1571.97	1556.1	2488.44	0.576845	0.00174577	0.0590437
Fam149a	287.752	269.752	313.544	297.436	198.164	152.4	185.677	248.733	0.57702	0.000680418	0.0329636
Dlx5	720.996	658.593	595.372	762.371	407.217	422.392	524.043	478.504	0.578224	2.5706e-05	0.00389322
Flnc	231.71	213.817	239.236	219.271	158.967	162.748	139.493	143.886	0.578984	4.70632e-05	0.00584052
Mical1	355.648	315.764	276.39	344.133	216.674	185.326	225.263	237.579	0.579012	9.53764e-05	0.00907815
Chpf	1274.94	1108.78	1280.46	1798.83	933.115	865.48	777.581	1075.24	0.581486	0.000748704	0.0347128
Serpine2	2977.75	2603.7	2476.64	3643.34	2019.75	1747.89	1984.01	2063.48	0.582289	4.72843e-05	0.00584052
C1qtnf1	581.97	458.308	489.347	511.631	323.378	314.207	299.722	424.965	0.584281	0.000134237	0.0114321
Myl9	1477.56	1109.68	1120.97	1763.3	876.497	835.376	991.534	917.969	0.594915	0.00038174	0.0230483
Creb3l1	2403.32	2023.59	2481.17	2008.96	1283.71	1251.18	1395.88	1970.9	0.595782	0.00035414	0.0218264
Flot1	1171.48	1058.26	1109.19	1853.65	868.875	876.769	761.558	924.661	0.597392	0.00132341	0.0503233
Mmp13	5763.66	4472.11	4893.47	6857.28	4607.87	3244.61	3766.32	2910.06	0.597638	0.000898648	0.0388434
Uchl1	269.43	304.035	268.235	375.602	192.72	184.385	243.171	182.924	0.598306	0.000500997	0.0270954
Itga11	964.561	887.747	837.327	868.961	633.691	489.184	575.881	649.159	0.600794	2.00488e-06	0.000675852
Shisa4	757.638	783.094	1008.6	1081.13	505.21	504.236	576.824	807.545	0.601566	0.00159321	0.0564106
Slain1	128.249	196.676	183.052	168.513	126.303	121.355	101.792	97.0392	0.601803	0.00176234	0.0590838
Cacng7	191.834	194.871	208.425	227.392	169.855	130.763	114.988	127.155	0.602088	0.000419526	0.0242259
Wif1	5957.65	4945.76	5784.26	6587.25	3573.49	3050.82	3370.46	5323.77	0.603633	0.000833262	0.0371433
B4galt2	509.762	477.254	563.655	758.311	352.776	387.584	384.549	393.734	0.603962	0.000236871	0.0174219
Cmtm3	962.406	829.105	964.194	1232.38	755.638	571.029	603.214	690.428	0.606383	0.000102919	0.00930358
Prdx4	759.794	731.669	723.146	1256.74	568.362	580.436	594.732	535.389	0.606608	0.00133169	0.0503461
Emilin1	2804.23	2610.91	3253.25	3578.37	1749.73	1605.84	1852.06	2833.1	0.607258	0.00138466	0.0518638
Tmem132c	140.104	146.153	115.087	153.286	83.8388	90.3109	91.4247	98.1546	0.607727	0.000634554	0.0313914
Aldh18a1	812.602	800.235	908.916	1171.47	595.582	511.762	539.123	775.198	0.609657	0.000627376	0.031332
Chn1	322.239	357.264	365.198	400.981	239.539	191.911	246.941	269.925	0.610368	4.7811e-05	0.0058554
Timp2	5918.85	4962	5190.7	6311.13	3844.61	3349.03	3492.05	3955.18	0.612422	2.04522e-07	0.000133638
Adamts4	344.871	337.416	394.196	410.117	231.918	241.77	228.09	271.041	0.612847	6.22533e-06	0.00159892
Tubb3	958.095	1104.27	889.886	1209.03	647.845	723.428	756.846	591.158	0.612935	1.53071e-05	0.00281459
Fam171a2	584.125	641.451	561.843	735.977	385.441	444.029	425.078	393.734	0.61332	2.91282e-06	0.000914289
Clec11a	1863.38	1638.36	2089.69	3003.8	1491.68	1285.05	1193.23	1636.28	0.616677	0.00142546	0.0523023
Mxra8	2687.84	1977.58	2288.15	3060.65	1742.11	1353.72	1284.66	2151.59	0.61668	0.00150723	0.0545605
Vwa2	123.938	94.7291	113.275	112.681	76.2171	68.6739	70.6892	73.6159	0.619802	0.000953422	0.040813
Ngfr	130.404	144.349	141.367	185.771	89.2829	92.1924	90.4822	119.347	0.623456	0.00121537	0.0472747
Samd14	534.55	553.037	543.719	727.856	369.109	354.659	377.952	424.965	0.62825	1.40006e-05	0.00263422
Snai1	121.783	117.284	135.023	132.984	88.1941	85.6072	68.8042	85.8853	0.628894	0.000469655	0.0260452
Evpl	1783.63	2593.77	2433.14	3031.21	1332.71	1689.57	2014.17	1323.97	0.629547	0.000992646	0.0420471
Gstm1	231.71	215.621	220.206	240.588	161.145	109.126	125.356	192.963	0.629662	0.0011285	0.0453107
Nkd1	462.343	435.754	451.286	567.464	286.359	335.844	370.411	243.156	0.630858	0.000144332	0.0121638
Fam69c	272.664	191.262	264.61	285.255	207.964	143.933	148.919	153.924	0.631409	0.000886026	0.0385749
Nptxr	252.187	221.034	246.486	270.028	164.411	158.985	130.068	186.271	0.631561	7.72979e-05	0.00796661
P4ha3	409.534	367.188	516.533	551.222	297.247	254	326.113	312.31	0.632945	0.000173266	0.013811
Slc6a17	178.902	149.762	180.333	165.468	96.9046	97.8369	90.4822	149.463	0.637317	0.00141973	0.0522762
Dio3os	111.005	96.5334	134.117	112.681	81.6612	60.2073	72.5742	78.0775	0.639046	0.00149347	0.0541833
Pla2g7	236.021	227.35	227.456	286.27	180.743	117.592	165.884	161.732	0.643906	0.000264056	0.0189057
Cdc42ep2	148.726	142.545	115.087	190.847	96.9046	82.785	90.4822	110.424	0.650799	0.00157914	0.0561586
Trp53i13	601.369	442.069	550.062	775.568	373.464	344.31	327.998	462.888	0.651413	0.000643581	0.0315995
Bglap	40753	29961.5	44508.8	54665.4	24177.2	25407.5	25646	32567.2	0.656261	0.000298997	0.020075
Map1a	243.565	424.928	384.228	296.421	250.428	214.488	190.39	200.771	0.658664	0.000845676	0.0372728
Cygb	430.011	408.688	381.509	605.024	236.273	322.673	321.4	273.271	0.65993	0.000344299	0.0215934
Svep1	480.664	343.731	425.913	366.466	256.961	201.318	241.286	324.579	0.660095	0.000269222	0.019023
Plppr2	127.171	131.719	131.399	159.377	78.3947	78.0813	87.6546	102.616	0.666357	0.000291742	0.0198348
Ipo4	498.985	450.189	531.938	565.434	316.845	326.436	294.067	348.003	0.671505	1.48423e-07	0.000109165
Col5a1	8585.13	6185.36	7706.31	7654.17	5003.11	3884.31	3747.47	6251.78	0.673997	0.000183768	0.0144158
Agt	137.948	138.034	108.744	122.832	107.793	68.6739	72.5742	69.1544	0.675866	0.00139558	0.0519125
Galnt16	109.928	152.469	126.868	111.666	76.2171	73.3776	72.5742	92.5776	0.676124	0.000636325	0.0313914
Matn4	1472.17	1355.08	1448.1	1914.56	888.474	786.458	873.718	1321.74	0.677892	0.000245199	0.0177918
Mab21l2	127.171	109.164	100.588	145.165	76.2171	72.4369	62.2065	90.3468	0.679977	0.00112519	0.0452903
Wdr86	187.524	169.61	193.926	267.997	130.658	116.652	112.16	150.578	0.684905	0.000462362	0.0259773
Fkbp10	4749.52	4214.99	4712.23	6380.16	2849.43	2680.17	2844.53	4083.45	0.687184	0.000100986	0.00923193
Egr1	1189.8	844.442	695.054	646.645	462.747	395.11	630.548	606.774	0.687961	0.00176117	0.0590838
Grem2	147.648	129.914	125.961	172.574	83.8388	91.2517	81.9995	99.27	0.692071	0.00018727	0.0144987
Pdpn	601.369	782.191	881.73	1023.26	484.523	474.132	485.399	590.043	0.693867	6.12839e-05	0.00674581
Gsg1l	141.182	126.305	131.399	168.513	106.704	88.4295	94.2523	60.2312	0.695407	0.00102354	0.0427957
Olfml2b	2130.66	1511.15	1698.21	2430.25	1306.58	1002.83	993.419	1494.63	0.695937	0.00025652	0.0185301
Adgrb1	205.845	304.035	268.235	267.997	138.28	148.637	197.93	160.617	0.696725	0.000116138	0.0103254
Thbs3	587.358	472.743	521.064	544.116	438.793	300.096	245.056	326.81	0.698478	0.000118852	0.0104519
Egfem1	130.404	113.675	116.9	142.12	72.9507	83.7258	60.3214	92.5776	0.701725	0.000453107	0.0257253
Igfbp5	23386.6	19805.6	18608.8	21471.3	12698.9	10811.9	13316	14297.1	0.703847	1.58635e-08	1.71125e-05
Ptgis	817.991	648.669	657.9	1059.81	481.257	384.762	528.755	555.466	0.707279	0.000198069	0.0149819
Kdelr3	1388.11	1401.09	1687.34	2500.29	1000.62	857.954	970.798	1442.2	0.708117	0.00130471	0.0500272
Adgrb2	181.057	193.969	235.611	220.286	131.747	126.059	134.781	114.885	0.711374	8.96158e-06	0.00204236
Gli1	213.389	252.611	234.705	210.134	130.658	117.592	151.746	156.155	0.714309	8.38102e-06	0.00196541
Clmp	811.525	857.073	814.672	1069.96	587.96	428.036	549.491	598.966	0.715901	3.05121e-06	0.000914289
Fmod	1266.32	1207.12	966.913	1338.97	701.197	621.828	677.674	903.468	0.719155	4.83738e-06	0.00132667
Col22a1	273.741	241.785	193.02	321.8	182.921	143.933	175.309	121.578	0.72203	0.000409582	0.0242167
Smim3	472.042	503.417	579.06	583.706	261.316	254.94	362.871	417.157	0.722967	8.30245e-05	0.00821366
Ntn1	274.819	252.611	279.109	353.269	174.211	171.214	185.677	170.655	0.723465	2.74096e-06	0.000887029
Steap4	205.845	230.056	256.454	241.604	148.079	108.185	151.746	158.386	0.724906	2.03981e-05	0.00354905
Smpd3	1338.53	1350.57	1236.05	1342.02	785.036	718.725	903.879	777.429	0.725355	3.25713e-11	1.31759e-07
C1qtnf6	2016.42	1656.41	1820.55	2883	1319.64	1235.19	1286.54	1221.36	0.726194	2.31409e-05	0.00386023
Angptl4	856.789	728.061	705.022	812.113	476.901	406.399	428.848	563.274	0.726867	2.67269e-07	0.000160173
Six2	319.006	308.546	287.265	461.889	229.74	202.259	200.757	197.425	0.729234	4.95501e-05	0.00597793
Scarf2	1727.59	1566.19	1642.03	2008.96	1117.12	986.835	934.982	1147.74	0.730485	6.27247e-09	9.28433e-06
Lsp1	789.97	769.561	730.395	1290.24	623.891	527.755	506.135	498.581	0.731292	0.000169388	0.0135687
Barx1	1870.93	1589.64	2164	2876.91	965.78	1111.95	1176.27	1842.63	0.738342	0.00118787	0.0466527
P3h1	2747.11	2482.8	3022.17	3818.96	1747.55	1494.83	1599.46	2372.44	0.742882	4.71962e-05	0.00584052
Dpep1	336.249	226.448	291.796	358.345	175.299	173.096	152.689	223.079	0.744564	9.42085e-05	0.00902005
Dact3	272.664	222.839	237.424	365.451	181.832	142.992	173.424	156.155	0.746263	0.000100087	0.00922771
Mxd3	117.472	135.327	116.9	191.862	96.9046	80.9036	77.2869	79.1929	0.748897	0.000598049	0.0303697
2026-09-05	266.197	242.687	239.236	374.587	145.901	156.163	174.367	190.732	0.750169	7.65216e-05	0.0079609
Chst13	94.8395	129.012	146.804	179.68	62.0625	79.0221	99.9074	85.8853	0.750522	0.00180286	0.0596565
Fez1	117.472	138.936	135.023	160.392	80.5724	69.6147	69.7467	109.309	0.75083	0.00033586	0.0214805
Spock2	609.991	887.747	681.461	752.22	386.53	383.821	460.894	509.735	0.752686	2.52759e-06	0.000834672
Peg10	88.3732	116.381	87.9012	131.968	82.75	49.8592	64.0915	54.6543	0.758972	0.0016732	0.0580988
Pacsin1	362.115	560.255	481.191	455.798	191.632	226.718	417.538	262.117	0.75928	0.0013819	0.0518638
Eya2	284.519	234.567	239.236	337.027	187.276	144.874	180.964	132.732	0.760321	4.18617e-05	0.0056447
Pcsk2	80.8291	144.349	85.1826	100.499	64.2401	55.5036	62.2065	60.2312	0.766091	0.00148028	0.053947
Mest	1080.96	1103.37	1029.44	1104.47	664.178	498.592	666.364	709.39	0.767316	6.08503e-09	9.28433e-06
Icam1	323.317	278.774	387.853	471.026	219.941	190.97	196.987	250.963	0.767598	5.29371e-05	0.00616241
Ephb2	176.746	236.372	227.456	262.922	145.901	126.059	130.068	127.155	0.773707	5.65009e-06	0.00151642
Mmp2	6498.66	4992.67	5910.22	7777	3507.08	2909.71	2887.89	5387.35	0.777287	0.000268765	0.019023
Kcnk5	187.524	149.762	142.273	167.498	62.0625	79.9628	119.7	114.885	0.77852	0.000699815	0.0336253
Fam69b	153.037	123.599	161.303	240.588	97.9934	95.0146	90.4822	110.424	0.784598	0.000503259	0.0270954
Dnah1	148.726	119.088	151.335	130.953	70.773	71.4962	65.0341	112.655	0.786222	0.000330659	0.0213163
Gpx7	874.032	736.18	999.536	1612.04	570.539	539.043	564.571	759.583	0.794878	0.000552282	0.0288779
Bglap2	13849.8	12865.1	15445.2	28661.5	9989.88	9983.12	9682.54	10914.1	0.803784	0.000387092	0.0232845
Lgals1	5277.6	4382.8	4811	10572.7	3880.54	3435.58	3862.46	3156.56	0.804852	0.0011073	0.044793
Rcn3	4975.84	4261.91	5448.97	8813.46	3155.39	2861.73	3046.23	4380.15	0.805822	0.000313793	0.0206283
Lgals3bp	453.721	295.013	357.948	564.419	187.276	179.681	230.918	358.041	0.806377	0.00171221	0.0588221
6330403K07Rik	125.016	154.273	142.273	190.847	103.437	51.7406	113.103	81.4237	0.809547	0.00139139	0.0519125
Mfap4	688.664	633.331	674.211	1054.73	495.411	323.614	409.055	513.081	0.809941	7.89004e-05	0.00802948
Amph	67.8965	87.5116	75.2144	94.4081	57.7072	32.9259	45.2411	50.1927	0.81174	0.000971124	0.041352
Stmn2	448.332	629.723	616.214	1020.22	374.553	344.31	320.458	506.388	0.813254	0.000747173	0.0347128
Il11	211.233	263.437	329.856	501.48	164.411	189.089	232.803	156.155	0.813476	0.00153902	0.0550947
Slc38a4	106.694	152.469	134.117	153.286	107.793	67.7332	72.5742	63.5774	0.813951	0.000318055	0.0207518
Pkdcc	1207.05	1110.59	1311.27	2020.13	855.809	820.324	807.742	719.429	0.81817	1.34502e-05	0.00256044
Tmem119	1287.88	930.149	1238.77	2294.22	930.937	816.561	733.283	769.621	0.823072	0.000537319	0.0282285
Col6a1	5442.5	3716.99	3902.99	4949.83	2777.57	2285.05	2129.16	2988.14	0.823346	7.22905e-07	0.000324926
Tnn	1702.8	1171.93	1794.27	2046.52	1196.61	800.569	627.72	1171.16	0.823475	0.000314887	0.0206283
Hmgcs2	257.576	176.828	159.491	223.331	112.148	82.785	133.838	132.732	0.82364	0.000189429	0.0145381
Lrrc17	1010.9	688.365	947.883	1221.22	532.431	443.088	472.204	737.275	0.824648	7.45268e-05	0.00788182
Rap1gap	326.55	299.524	270.047	375.602	184.01	195.674	170.597	165.078	0.827995	8.99266e-08	7.65843e-05
Serpina3i	82.9846	108.262	130.492	101.514	53.352	50.7999	49.0112	85.8853	0.832368	0.000886833	0.0385749
Lamc3	690.82	529.581	502.034	613.145	324.467	254.94	293.125	439.465	0.833149	9.50055e-06	0.00204974
Aldh1a2	147.648	135.327	125.961	130.953	95.8158	63.0295	84.827	59.1158	0.833622	4.81286e-05	0.0058554
Loxl1	615.379	461.917	483.003	638.524	348.421	324.555	262.964	296.695	0.834507	2.06474e-07	0.000133638
Foxf2	424.622	317.568	356.136	492.344	238.451	212.607	245.056	194.078	0.835566	1.40721e-06	0.000542144
Aebp1	4346.45	3452.65	4090.58	4696.04	2021.93	1943.57	1848.29	3477.8	0.836153	4.55894e-05	0.00584052
Tspan11	276.975	244.491	239.236	375.602	170.944	127	140.436	198.54	0.837019	5.23329e-05	0.00613622
Glis1	74.3628	71.2723	92.4322	61.9236	48.9967	29.1629	38.6434	51.3081	0.844785	0.00120564	0.0471217
Tfr2	86.2177	110.968	84.2764	108.62	44.6414	47.0369	76.3443	47.9619	0.848624	0.000516245	0.0275688
Mdga1	156.27	163.295	169.459	243.634	115.414	99.7183	71.6317	120.462	0.850416	0.000146361	0.0122708
Podxl2	478.508	514.244	539.188	934.945	368.02	347.133	328.94	319.002	0.855564	5.52814e-05	0.00634403
Selenom	1464.62	1233.28	1582.22	3032.23	975.579	939.798	986.821	1129.89	0.858774	0.000424512	0.0243583
Col26a1	349.182	298.622	229.268	416.208	169.855	150.518	152.689	238.694	0.862671	0.0001	0.00922771
Ptx3	183.213	166.001	125.055	271.043	111.059	105.363	107.448	84.7699	0.864315	0.000354758	0.0218264
Fetub	192.912	257.122	309.92	421.284	141.546	187.207	120.643	199.655	0.864886	0.000598722	0.0303697
C1ra	511.918	386.134	420.476	617.206	279.826	211.666	241.286	330.156	0.865783	9.62743e-06	0.00204974
Lrrn2	211.233	163.295	200.27	193.892	101.26	73.3776	88.5971	158.386	0.870805	0.000220354	0.0164311
Olfm2	287.752	344.633	287.265	428.39	146.99	157.103	167.769	265.464	0.872276	7.83364e-05	0.00802254
Col3a1	80445.5	49778.8	64505.9	85820	41346.7	30841.2	27968.4	52961.1	0.87363	9.08636e-05	0.00881073
Begain	108.85	94.7291	111.462	78.1659	57.7072	43.274	38.6434	75.8467	0.87605	0.000670922	0.0326994
Col16a1	6576.26	4807.73	6483.85	9582.93	4517.5	3276.59	3010.42	4132.53	0.878019	2.54848e-05	0.00389322
Shisal1	114.239	144.349	141.367	160.392	82.75	83.7258	68.8042	69.1544	0.881069	4.01072e-06	0.00113855
Dpysl4	77.596	61.3483	91.526	88.3173	55.5296	40.4518	32.9883	44.6157	0.88201	0.000481479	0.0265898
Pth1r	844.934	738.887	724.052	1179.59	545.497	476.014	464.664	400.426	0.885867	1.08691e-06	0.000439682
Col6a2	4488.71	3296.57	3371.96	4777.26	2426.97	1978.37	1848.29	2367.98	0.8862	4.48887e-08	4.03524e-05
Prrx2	455.876	326.59	475.754	844.598	263.493	245.533	278.987	345.772	0.891236	0.000525692	0.0278492
Eln	1593.95	1024.88	1344.8	2168.34	981.023	802.45	722.915	780.775	0.899413	2.08235e-05	0.00358452
Igfbp4	6784.26	5496.09	5569.49	11975.6	4176.7	3725.33	4156.52	3828.03	0.908688	6.06654e-05	0.00674581
Spon2	383.669	248.1	411.414	662.887	305.957	170.274	185.677	245.386	0.911885	0.00116034	0.0460182
C4b	64.6633	64.0549	66.1524	78.1659	48.9967	33.8666	32.0458	30.1156	0.915406	0.000287474	0.0197103
Matk	120.705	101.044	106.931	127.908	82.75	47.0369	52.7813	59.1158	0.92186	4.48769e-05	0.00584052
Cebpd	551.794	569.277	531.938	1155.23	264.582	396.051	475.974	342.426	0.923978	0.000526658	0.0278492
Abcc3	162.736	149.762	183.958	118.772	64.2401	72.4369	81.0569	105.962	0.929396	2.23627e-05	0.00376928
Col9a2	816.913	646.864	795.642	1397.85	495.411	442.147	428.848	548.773	0.933424	2.6352e-05	0.00394817
Mdk	2071.38	1511.15	1759.84	3847.39	1226.01	1041.4	1063.17	1475.67	0.935176	0.000296066	0.019961
Cdkn1c	1075.57	1120.51	1047.56	2025.21	644.579	749.769	715.375	642.466	0.936478	9.75405e-06	0.00204974
H1fx	141.182	146.153	121.431	180.695	46.8191	91.2517	83.8845	84.7699	0.938333	6.76706e-05	0.00734885
Spink8	135.793	156.98	172.178	206.074	93.6381	95.0146	55.6088	101.501	0.960255	2.44362e-05	0.00389322
Zfp423	94.8395	128.11	87.9012	69.0296	57.7072	43.274	48.0687	43.5003	0.983885	9.92289e-05	0.00922771
Col8a2	469.887	464.624	473.941	719.735	242.806	223.896	334.596	272.156	0.9866	4.07184e-07	0.000212537
Bcl3	164.891	153.371	257.36	272.058	91.4605	105.363	123.47	107.078	0.986919	1.68433e-05	0.00306227
Slc10a6	151.959	174.121	177.615	157.347	39.1974	105.363	73.5168	114.885	0.989274	0.000370289	0.0226334
Foxs1	70.0519	64.0549	61.6214	113.696	42.4638	25.4	47.1261	40.1542	0.995916	0.000825291	0.0370169
Cyp26a1	283.441	281.481	258.266	386.769	173.122	130.763	181.907	116.001	1.00597	5.66123e-07	0.00027728
Slc9a2	51.7306	47.8156	41.6851	58.8782	26.1316	23.5185	18.8505	31.231	1.01011	0.000483642	0.0266184
Wscd2	39.8757	48.7178	47.1223	49.7419	26.1316	15.0518	22.6205	29.0002	1.01037	0.00078299	0.0358389
Sfrp2	904.209	755.126	736.739	1088.23	604.293	329.259	388.319	406.003	1.0125	7.75949e-07	0.000339341
Cpxm1	1293.27	1020.37	1067.5	1639.45	617.358	535.28	451.468	872.237	1.02028	3.17826e-06	0.000935044
Mpz	328.705	321.177	257.36	454.783	218.852	149.577	119.7	181.809	1.02549	6.60243e-06	0.00166928
Odaph	864.333	1392.97	1517.88	1745.03	616.27	724.369	831.305	525.35	1.03282	1.90582e-06	0.000656131
Pappa2	740.395	574.69	671.493	515.692	370.197	181.563	191.332	461.773	1.05629	0.000140798	0.011928
Rnf112	45.2643	67.6636	49.8409	46.6965	33.7533	28.2222	27.3332	11.1539	1.05718	0.00166703	0.0580091
Crispld2	1266.32	873.312	983.225	1308.52	533.52	388.525	502.365	699.351	1.06173	9.49141e-08	7.67903e-05
Togaram2	119.627	147.958	162.209	210.134	67.5066	67.7332	53.7238	116.001	1.07438	5.89213e-05	0.00666717
Mfap2	1627.36	981.574	1135.47	2667.79	736.039	523.992	584.364	1172.28	1.08815	0.000469399	0.0260452
Notum	201.534	115.479	191.208	269.012	84.9276	85.6072	90.4822	102.616	1.09501	9.54149e-06	0.00204974
Baiap2l2	25.8653	33.3807	36.2479	50.7571	15.2434	20.6963	16.0229	15.6155	1.1101	0.00153446	0.0550532
Cspg5	91.6064	193.067	108.744	138.059	51.1743	46.0962	104.62	42.3849	1.11878	0.00070031	0.0336253
Mroh7	34.4871	35.1851	46.2161	38.5754	11.977	18.8148	18.8505	21.1925	1.12429	0.000555691	0.0288943
Col2a1	1120.83	666.712	624.37	1259.79	533.52	345.251	496.709	294.464	1.13604	1.33754e-05	0.00256044
Sfrp5	53.8861	45.1091	61.6214	71.0599	30.4868	24.4592	21.678	29.0002	1.13809	5.4216e-05	0.0062662
Chst5	113.161	145.251	171.271	357.33	80.5724	69.6147	76.3443	117.116	1.19721	0.000322241	0.0209405
Acan	108.85	55.9353	81.5578	97.4536	52.2632	23.5185	32.0458	42.3849	1.19928	9.82235e-05	0.00922771
Dnase1l1	251.109	219.23	264.61	255.816	140.457	115.711	68.8042	102.616	1.21501	6.96841e-09	9.29631e-06
Prr15l	126.093	195.773	169.459	317.739	81.6612	95.9554	110.275	58.0004	1.22283	3.00384e-05	0.00430134
Krt27	56.0415	75.7833	54.3719	81.2113	28.3092	31.0444	22.6205	32.3464	1.22957	7.40168e-06	0.00178756
Tnfaip8l3	37.7203	58.6418	38.0603	41.6208	21.7763	17.874	21.678	13.3847	1.23557	0.000154441	0.0126853
Tpsb2	87.2955	44.2069	48.0285	109.635	40.2862	31.0444	28.2757	22.3079	1.24186	0.000436371	0.0248624
Ly6h	37.7203	95.6312	73.402	87.3022	21.7763	36.6888	37.7009	27.8848	1.24227	0.000184419	0.0144158
Lrrc4b	76.5183	77.5876	118.712	129.938	45.7303	29.1629	41.471	53.5389	1.25153	7.26057e-06	0.00178005
Muc1	53.8861	73.9789	48.9347	68.0145	20.6875	16.9333	27.3332	37.9234	1.25855	5.63528e-05	0.00642144
Socs3	519.462	575.592	683.273	1089.25	317.934	266.229	318.573	286.656	1.2696	1.06589e-08	1.23193e-05
Cma1	58.197	53.2287	53.4657	83.2416	34.8421	25.4	23.5631	18.9617	1.27061	2.01996e-05	0.00354905
C1ql1	25.8653	25.2611	27.1859	30.4542	6.53289	14.1111	11.3103	12.2693	1.28993	0.000900209	0.0388434
Cldn4	102.384	109.164	184.864	266.982	77.3059	73.3776	38.6434	74.7313	1.33131	6.11134e-05	0.00674581
Olr1	42.0312	59.544	67.0586	57.8631	15.2434	23.5185	26.3906	23.4233	1.35239	6.04215e-06	0.0015769
Scn5a	39.8757	40.5982	60.7153	41.6208	14.1546	10.3481	21.678	24.5386	1.37827	9.1252e-05	0.00881073
Igsf1	32.3317	60.4462	34.4355	39.5905	21.7763	13.1703	15.0804	14.5001	1.37934	0.000121199	0.0106007
Cdh22	25.8653	27.0654	29.9045	41.6208	7.62171	22.5777	7.54018	8.92314	1.40158	0.00158834	0.0563619
Draxin	31.2539	34.2829	45.3099	41.6208	21.7763	11.2889	9.42523	15.6155	1.40805	0.000113431	0.0101969
1810053B23Rik	109.928	154.273	253.735	364.436	81.6612	69.6147	100.85	73.6159	1.43722	1.03736e-05	0.00214611
Dpf1	20.4767	26.1633	28.9983	35.5299	11.977	13.1703	9.42523	5.57697	1.46199	0.000436369	0.0248624
Trac	18.3213	19.848	22.6549	26.3937	9.79934	6.58517	8.4827	6.69236	1.46896	0.000802304	0.0365692
Cartpt	22.6322	25.2611	29.9045	51.7722	17.4211	5.64443	13.1953	10.0385	1.49103	0.000885213	0.0385749
Krt42	710.219	1146.67	965.101	1993.74	270.026	412.044	596.617	410.465	1.51088	3.84115e-07	0.000207179
Pmch	22.6322	30.6742	21.7487	22.3331	3.26645	9.40739	5.65514	15.6155	1.53122	0.00136645	0.0515396
Tmem132d	15.0881	27.0654	24.4673	40.6057	7.62171	7.52591	12.2528	8.92314	1.55879	0.000603634	0.030428
Il4ra	849.245	1451.61	2106	2672.87	476.901	561.621	564.571	776.314	1.57336	4.17926e-08	3.97792e-05
Gpha2	31.2539	21.6524	22.6549	64.969	8.71053	15.0518	11.3103	11.1539	1.59402	0.000570185	0.0292894
Fgg	61.4301	81.1963	115.087	99.4839	20.6875	15.9926	16.9654	58.0004	1.69061	2.36668e-05	0.0038682
Cilp	15.0881	29.772	78.8392	38.5754	13.0658	4.70369	9.42523	22.3079	1.73014	0.00172594	0.0588906
Lrrc66	22.6322	73.9789	52.5595	49.7419	7.62171	11.2889	22.6205	15.6155	1.7975	3.97001e-05	0.00544396
Gm14267	29.0985	19.848	27.1859	29.4391	6.53289	5.64443	4.71261	11.1539	1.92856	1.94273e-05	0.00345443
Serpina3n	133.638	150.664	335.293	244.649	53.352	62.0888	21.678	69.1544	2.071	7.46876e-09	9.29631e-06
AI593442	153.037	368.09	309.013	305.558	51.1743	44.2147	65.9766	98.1546	2.13425	1.39059e-12	7.50036e-09
Icam5	19.399	11.7284	10.8744	22.3331	5.44408	1.88148	2.82757	3.34618	2.26534	0.000268569	0.019023
Gm27008	12.9327	25.2611	12.6868	6.09085	2.17763	0	5.65514	2.23079	2.49896	0.00142331	1
Il1f10	16.1658	51.4244	38.0603	50.7571	8.71053	0.940739	3.77009	7.80775	2.9159	2.1945e-07	0.000136574
En2	23.7099	36.0873	18.124	25.3785	1.08882	0	9.42523	0	3.252	2.57447e-05	0.00389322
Gm28449	2.15544	9.02182	15.4054	15.2271	2.17763	0	0.942523	1.11539	3.3497	0.000969126	1
Gh	28.0208	14.4349	9.06198	47.7116	3.26645	0	1.88505	0	4.27716	1.57055e-06	0.000591003
