# Supplementary material for: WDR72 Regulates Microtubule-Associated Vesicular miRNA Export in Ameloblasts During Enamel Maturation
Source: Calcif Tissue Int. 2026 Apr 27;117(1):68. doi: 10.1007/s00223-026-01521-x (PMC13121283; doi:10.1007/s00223-026-01521-x)
Supplement: Supplementary file 4 — Supplementary file4 (XLSX 582 kb) [file 223_2026_1521_MOESM4_ESM.xlsx]

## Sheet: down miRNA-target prediction
Target Rank	Target Score	miRNA Name	Gene ID	Gene Symbol	Transcript Accession	Gene Description
1	100	mmu-miR-1a-3p	67468	Mmd	NM_026178	monocyte to macrophage differentiation-associated
2	100	mmu-miR-9-5p	329679	Fnip2	NM_001162999	folliculin interacting protein 2
3	100	mmu-miR-9-5p	225631	Onecut2	NM_194268	one cut domain, family member 2
4	100	mmu-miR-9-5p	225518	Prdm6	NM_001033281	PR domain containing 6
5	100	mmu-miR-9-5p	246086	Onecut3	NM_139226	one cut domain, family member 3
6	100	mmu-miR-9-5p	18986	Pou2f1	NM_011137	POU domain, class 2, transcription factor 1
7	100	mmu-miR-9-5p	235472	Prtg	NM_175485	protogenin
8	100	mmu-miR-9-5p	15529	Sdc2	NM_008304	syndecan 2
9	100	mmu-miR-203-3p	83946	Phip	NM_001081216	pleckstrin homology domain interacting protein
10	100	mmu-miR-139-5p	23836	Cdh20	NM_011800	cadherin 20
11	100	mmu-miR-139-5p	244349	Kat6a	NM_001081149	K(lysine) acetyltransferase 6A
12	100	mmu-miR-145a-5p	13132	Dab2	NM_001310446	disabled 2, mitogen-responsive phosphoprotein
13	100	mmu-miR-145a-5p	14086	Fscn1	NM_007984	fascin actin-bundling protein 1
14	100	mmu-miR-145a-5p	14247	Fli1	NM_008026	Friend leukemia integration 1
15	100	mmu-miR-145a-5p	231380	Uba6	NM_172712	ubiquitin-like modifier activating enzyme 6
16	100	mmu-miR-93-5p	98999	Znfx1	NM_001033196	zinc finger, NFX1-type containing 1
17	100	mmu-miR-93-5p	140806	Il25	NM_080729	interleukin 25
18	100	mmu-miR-26b-5p	227154	Stradb	NM_172656	STE20-related kinase adaptor beta
19	100	mmu-miR-26b-5p	69743	Casz1	NM_001159344	castor zinc finger 1
20	100	mmu-miR-26b-5p	72065	Rap2c	NM_172413	RAP2C, member of RAS oncogene family
21	100	mmu-miR-26b-5p	214133	Tet2	NM_001040400	tet methylcytosine dioxygenase 2
22	100	mmu-miR-26b-5p	52463	Tet1	NM_001253857	tet methylcytosine dioxygenase 1
23	100	mmu-miR-26b-5p	381157	Greb1l	NM_001083628	growth regulation by estrogen in breast cancer-like
24	100	mmu-miR-26b-5p	72722	Fam98a	NM_133747	family with sequence similarity 98, member A
25	100	mmu-miR-340-5p	12565	Cdh9	NM_009869	cadherin 9
26	100	mmu-miR-340-5p	210933	Adgrb3	NM_175642	adhesion G protein-coupled receptor B3
27	100	mmu-miR-340-5p	20913	Stxbp4	NM_011505	syntaxin binding protein 4
28	100	mmu-miR-340-5p	16525	Kcnk1	NM_008430	potassium channel, subfamily K, member 1
29	100	mmu-miR-340-5p	13405	Dmd	NM_007868	dystrophin, muscular dystrophy
30	100	mmu-miR-340-5p	233529	Kctd14	NM_001012434	potassium channel tetramerisation domain containing 14
31	100	mmu-miR-340-5p	52635	Esyt2	NM_028731	extended synaptotagmin-like protein 2
32	100	mmu-miR-340-5p	22019	Tpp2	NM_001310540	tripeptidyl peptidase II
33	100	mmu-miR-429-3p	21417	Zeb1	NM_011546	zinc finger E-box binding homeobox 1
34	100	mmu-miR-429-3p	108927	Lhfp	NM_175386	lipoma HMGIC fusion partner
35	100	mmu-miR-429-3p	244745	Dpy19l1	NM_172920	dpy-19-like 1 (C. elegans)
36	100	mmu-miR-429-3p	20563	Slit2	NM_001291227	slit guidance ligand 2
37	100	mmu-miR-429-3p	24136	Zeb2	NM_001289521	zinc finger E-box binding homeobox 2
38	100	mmu-miR-429-3p	234267	Gpm6a	NM_001253754	glycoprotein m6a
39	99	mmu-miR-203-3p	107065	Lrrtm2	NM_178005	leucine rich repeat transmembrane neuronal 2
40	99	mmu-miR-203-3p	192657	Ell2	NM_138953	elongation factor RNA polymerase II 2
41	99	mmu-miR-203-3p	105559	Mbnl2	NM_175341	muscleblind like splicing factor 2
42	99	mmu-miR-203-3p	17755	Map1b	NM_008634	microtubule-associated protein 1B
43	99	mmu-miR-203-3p	108105	B3gnt5	NM_001159408	UDP-GlcNAc:betaGal beta-1,3-N-acetylglucosaminyltransferase 5
44	99	mmu-miR-203-3p	93736	Aff4	NM_033565	AF4/FMR2 family, member 4
45	99	mmu-miR-203-3p	19243	Ptp4a1	NM_011200	protein tyrosine phosphatase 4a1
46	99	mmu-miR-203-3p	18786	Plaa	NM_172695	phospholipase A2, activating protein
47	99	mmu-miR-203-3p	57436	Gabarapl1	NM_020590	gamma-aminobutyric acid (GABA) A receptor-associated protein-like 1
48	99	mmu-miR-203-3p	76857	Spopl	NM_001165997	speckle-type POZ protein-like
49	99	mmu-miR-203-3p	74326	Hnrnpr	NM_001277122	heterogeneous nuclear ribonucleoprotein R
50	99	mmu-miR-139-5p	68750	Rreb1	NM_001177869	ras responsive element binding protein 1
51	99	mmu-miR-139-5p	241311	Zbtb34	NM_001276332	zinc finger and BTB domain containing 34
52	99	mmu-miR-139-5p	13591	Ebf1	NM_001290711	early B cell factor 1
53	99	mmu-miR-145a-5p	13593	Ebf3	NM_001113414	early B cell factor 3
54	99	mmu-miR-145a-5p	18552	Pcsk5	NM_001163144	proprotein convertase subtilisin/kexin type 5
55	99	mmu-miR-145a-5p	14270	Srgap2	NM_001081011	SLIT-ROBO Rho GTPase activating protein 2
56	99	mmu-miR-145a-5p	239719	Mrtfb	NM_001122667	myocardin related transcription factor B
57	99	mmu-miR-145a-5p	70999	Naa40	NM_027643	N(alpha)-acetyltransferase 40, NatD catalytic subunit
58	99	mmu-miR-145a-5p	80890	Trim2	NM_001271725	tripartite motif-containing 2
59	99	mmu-miR-145a-5p	70178	Abhd17c	NM_133722	abhydrolase domain containing 17C
60	99	mmu-miR-145a-5p	18569	Pdcd4	NM_001168492	programmed cell death 4
61	99	mmu-miR-93-5p	26405	Map3k2	NM_011946	mitogen-activated protein kinase kinase kinase 2
62	99	mmu-miR-93-5p	83435	Plekha3	NM_031256	pleckstrin homology domain-containing, family A (phosphoinositide binding specific) member 3
63	99	mmu-miR-93-5p	12753	Clock	NM_001289826	circadian locomotor output cycles kaput
64	99	mmu-miR-93-5p	622675	Zfp827	NM_001294279	zinc finger protein 827
65	99	mmu-miR-93-5p	218503	Fcho2	NM_172591	FCH domain only 2
66	99	mmu-miR-93-5p	14055	Ezh1	NM_007970	enhancer of zeste 1 polycomb repressive complex 2 subunit
67	99	mmu-miR-93-5p	329650	Med12l	NM_177855	mediator complex subunit 12-like
68	99	mmu-miR-26b-5p	73132	Slc25a16	NM_175194	solute carrier family 25 (mitochondrial carrier, Graves disease autoantigen), member 16
69	99	mmu-miR-26b-5p	217732	Cipc	NM_001289431	CLOCK interacting protein, circadian
70	99	mmu-miR-26b-5p	16449	Jag1	NM_013822	jagged 1
71	99	mmu-miR-26b-5p	67128	Ube2g1	NM_025985	ubiquitin-conjugating enzyme E2G 1
72	99	mmu-miR-26b-5p	213988	Tnrc6b	NM_144812	trinucleotide repeat containing 6b
73	99	mmu-miR-26b-5p	264064	Cdk8	NM_153599	cyclin-dependent kinase 8
74	99	mmu-miR-26b-5p	13823	Epb41l3	NM_013813	erythrocyte membrane protein band 4.1 like 3
75	99	mmu-miR-26b-5p	29869	Ulk2	NM_013881	unc-51 like kinase 2
76	99	mmu-miR-26b-5p	73945	Otud4	NM_001081164	OTU domain containing 4
77	99	mmu-miR-26b-5p	58243	Nap1l5	NM_021432	nucleosome assembly protein 1-like 5
78	99	mmu-miR-26b-5p	233902	Fbxl19	NM_172748	F-box and leucine-rich repeat protein 19
79	99	mmu-miR-26b-5p	12212	Chic1	NM_009767	cysteine-rich hydrophobic domain 1
80	99	mmu-miR-340-5p	26405	Map3k2	NM_011946	mitogen-activated protein kinase kinase kinase 2
81	99	mmu-miR-340-5p	217558	G2e3	NM_001167964	G2/M-phase specific E3 ubiquitin ligase
82	99	mmu-miR-340-5p	72429	Dnajc25	NM_001033165	DnaJ heat shock protein family (Hsp40) member C25
83	99	mmu-miR-340-5p	140810	Ttbk2	NM_001024856	tau tubulin kinase 2
84	99	mmu-miR-340-5p	67210	Gatad1	NM_026033	GATA zinc finger domain containing 1
85	99	mmu-miR-340-5p	27401	Skp2	NM_013787	S-phase kinase-associated protein 2 (p45)
86	99	mmu-miR-340-5p	57339	Jph1	NM_020604	junctophilin 1
87	99	mmu-miR-340-5p	329152	Hecw2	NM_001001883	HECT, C2 and WW domain containing E3 ubiquitin protein ligase 2
88	99	mmu-miR-340-5p	93728	Pabpc5	NM_053114	poly(A) binding protein, cytoplasmic 5
89	99	mmu-miR-340-5p	20430	Cyfip1	NM_011370	cytoplasmic FMR1 interacting protein 1
90	99	mmu-miR-340-5p	13990	Smarcad1	NM_001253392	SWI/SNF-related, matrix-associated actin-dependent regulator of chromatin, subfamily a, containing DEAD/H box 1
91	99	mmu-miR-340-5p	271786	Galnt13	NM_173030	polypeptide N-acetylgalactosaminyltransferase 13
92	99	mmu-miR-429-3p	18027	Nfia	NM_001122952	nuclear factor I/A
93	99	mmu-miR-429-3p	74155	Errfi1	NM_133753	ERBB receptor feedback inhibitor 1
94	99	mmu-miR-429-3p	20334	Sec23a	NM_009147	SEC23 homolog A, COPII coat complex component
95	99	mmu-miR-429-3p	226089	Ric1	NM_001081319	RAB6A GEF complex partner 1
96	99	mmu-miR-429-3p	66674	Spryd7	NM_025697	SPRY domain containing 7
97	99	mmu-miR-429-3p	245595	Zfp711	NM_177747	zinc finger protein 711
98	99	mmu-miR-429-3p	15259	Hipk3	NM_001145824	homeodomain interacting protein kinase 3
99	99	mmu-miR-429-3p	50523	Lats2	NM_015771	large tumor suppressor 2
100	99	mmu-miR-1a-3p	74204	Xpo6	NM_028816	exportin 6
101	99	mmu-miR-1a-3p	268996	Ss18	NM_001161369	SS18, nBAF chromatin remodeling complex subunit
102	99	mmu-miR-1a-3p	109552	Sri	NM_001080974	sorcin
103	99	mmu-miR-9-5p	211612	Ptchd1	NM_001093750	patched domain containing 1
104	99	mmu-miR-9-5p	100017	Ldlrap1	NM_145554	low density lipoprotein receptor adaptor protein 1
105	99	mmu-miR-9-5p	94279	Sfxn2	NM_053196	sideroflexin 2
106	99	mmu-miR-9-5p	20690	Spam1	NM_001079875	sperm adhesion molecule 1
107	99	mmu-miR-9-5p	226470	Zbtb41	NM_172643	zinc finger and BTB domain containing 41
108	99	mmu-miR-9-5p	231207	Cpeb2	NM_001177379	cytoplasmic polyadenylation element binding protein 2
109	99	mmu-miR-9-5p	14118	Fbn1	NM_007993	fibrillin 1
110	99	mmu-miR-9-5p	56468	Socs5	NM_019654	suppressor of cytokine signaling 5
111	99	mmu-miR-9-5p	16518	Kcnj2	NM_008425	potassium inwardly-rectifying channel, subfamily J, member 2
112	99	mmu-miR-9-5p	20773	Sptlc2	NM_011479	serine palmitoyltransferase, long chain base subunit 2
113	99	mmu-miR-9-5p	243362	Stard13	NM_001163493	StAR-related lipid transfer (START) domain containing 13
114	99	mmu-miR-9-5p	13809	Enpep	NM_007934	glutamyl aminopeptidase
115	99	mmu-miR-9-5p	83796	Smarcd2	NM_001130187	SWI/SNF related, matrix associated, actin dependent regulator of chromatin, subfamily d, member 2
116	99	mmu-miR-9-5p	56449	Ybx3	NM_011733	Y box protein 3
117	99	mmu-miR-9-5p	13876	Erg	NM_001302152	ETS transcription factor
118	99	mmu-miR-9-5p	320772	Mdga2	NM_001193266	MAM domain containing glycosylphosphatidylinositol anchor 2
119	99	mmu-miR-9-5p	380669	Lin28b	NM_001031772	lin-28 homolog B (C. elegans)
120	99	mmu-miR-9-5p	218341	Rfesd	NM_178916	Rieske (Fe-S) domain containing
121	98	mmu-miR-1a-3p	108655	Foxp1	NM_001197321	forkhead box P1
122	98	mmu-miR-1a-3p	170772	Glcci1	NM_001286728	glucocorticoid induced transcript 1
123	98	mmu-miR-1a-3p	19230	Twf1	NM_008971	twinfilin actin binding protein 1
124	98	mmu-miR-1a-3p	230809	Pdik1l	NM_001163794	PDLIM1 interacting kinase 1 like
125	98	mmu-miR-1a-3p	57874	Hacd3	NM_021345	3-hydroxyacyl-CoA dehydratase 3
126	98	mmu-miR-1a-3p	16563	Kif2a	NM_001145779	kinesin family member 2A
127	98	mmu-miR-1a-3p	338362	Ust	NM_177387	uronyl-2-sulfotransferase
128	98	mmu-miR-9-5p	100763	Ube3c	NM_133907	ubiquitin protein ligase E3C
129	98	mmu-miR-9-5p	97884	B3galnt2	NM_178640	UDP-GalNAc:betaGlcNAc beta 1,3-galactosaminyltransferase, polypeptide 2
130	98	mmu-miR-9-5p	20541	Slc8a1	NM_001112798	solute carrier family 8 (sodium/calcium exchanger), member 1
131	98	mmu-miR-9-5p	17768	Mthfd2	NM_008638	methylenetetrahydrofolate dehydrogenase (NAD+ dependent), methenyltetrahydrofolate cyclohydrolase
132	98	mmu-miR-9-5p	21826	Thbs2	NM_011581	thrombospondin 2
133	98	mmu-miR-9-5p	18933	Prrx1	NM_175686	paired related homeobox 1
134	98	mmu-miR-9-5p	19212	Pter	NM_001305436	phosphotriesterase related
135	98	mmu-miR-203-3p	52882	Rgs7bp	NM_029879	regulator of G-protein signalling 7 binding protein
136	98	mmu-miR-203-3p	72145	Wdfy3	NM_172882	WD repeat and FYVE domain containing 3
137	98	mmu-miR-203-3p	108154	Adamts6	NM_001081020	a disintegrin-like and metallopeptidase (reprolysin type) with thrombospondin type 1 motif, 6
138	98	mmu-miR-203-3p	213056	Fam126b	NM_001310598	family with sequence similarity 126, member B
139	98	mmu-miR-139-5p	225888	Kmt5b	NM_144871	lysine methyltransferase 5B
140	98	mmu-miR-139-5p	17536	Meis2	NM_001136072	Meis homeobox 2
141	98	mmu-miR-145a-5p	72141	Adpgk	NM_028121	ADP-dependent glucokinase
142	98	mmu-miR-145a-5p	19055	Ppp3ca	NM_001293622	protein phosphatase 3, catalytic subunit, alpha isoform
143	98	mmu-miR-145a-5p	68564	Nufip2	NM_001024205	nuclear fragile X mental retardation protein interacting protein 2
144	98	mmu-miR-145a-5p	16492	Kcna4	NM_021275	potassium voltage-gated channel, shaker-related subfamily, member 4
145	98	mmu-miR-145a-5p	27360	Add3	NM_001164099	adducin 3 (gamma)
146	98	mmu-miR-145a-5p	114713	Rasa2	NM_053268	RAS p21 protein activator 2
147	98	mmu-miR-145a-5p	117600	Srgap1	NM_001081037	SLIT-ROBO Rho GTPase activating protein 1
148	98	mmu-miR-93-5p	52592	Brms1l	NM_001037756	breast cancer metastasis-suppressor 1-like
149	98	mmu-miR-93-5p	109910	Zfp91	NM_053009	zinc finger protein 91
150	98	mmu-miR-93-5p	13838	Epha4	NM_007936	Eph receptor A4
151	98	mmu-miR-93-5p	56338	Txnip	NM_001009935	thioredoxin interacting protein
152	98	mmu-miR-93-5p	77040	Atg16l1	NM_001205391	autophagy related 16-like 1 (S. cerevisiae)
153	98	mmu-miR-93-5p	94185	Tnfrsf21	NM_178589	tumor necrosis factor receptor superfamily, member 21
154	98	mmu-miR-93-5p	13555	E2f1	NM_001291105	E2F transcription factor 1
155	98	mmu-miR-93-5p	17281	Fyco1	NM_001110253	FYVE and coiled-coil domain containing 1
156	98	mmu-miR-93-5p	76376	Slc24a2	NM_001110240	solute carrier family 24 (sodium/potassium/calcium exchanger), member 2
157	98	mmu-miR-93-5p	70432	Rufy2	NM_027425	RUN and FYVE domain-containing 2
158	98	mmu-miR-93-5p	70797	Ankib1	NM_001003909	ankyrin repeat and IBR domain containing 1
159	98	mmu-miR-26b-5p	74081	Cep350	NM_001039184	centrosomal protein 350
160	98	mmu-miR-26b-5p	20744	Strbp	NM_009261	spermatid perinuclear RNA binding protein
161	98	mmu-miR-26b-5p	52679	E2f7	NM_178609	E2F transcription factor 7
162	98	mmu-miR-26b-5p	67071	Rps6ka6	NM_025949	ribosomal protein S6 kinase polypeptide 6
163	98	mmu-miR-26b-5p	56533	Rgs17	NM_001161822	regulator of G-protein signaling 17
164	98	mmu-miR-26b-5p	16518	Kcnj2	NM_008425	potassium inwardly-rectifying channel, subfamily J, member 2
165	98	mmu-miR-26b-5p	73158	Larp1	NM_028451	La ribonucleoprotein domain family, member 1
166	98	mmu-miR-26b-5p	74694	Tbc1d30	NM_029057	TBC1 domain family, member 30
167	98	mmu-miR-26b-5p	19225	Ptgs2	NM_011198	prostaglandin-endoperoxide synthase 2
168	98	mmu-miR-26b-5p	100043597	Srcap	NM_001304266	Snf2-related CREBBP activator protein
169	98	mmu-miR-26b-5p	109019	Nabp1	NM_001310548	nucleic acid binding protein 1
170	98	mmu-miR-26b-5p	227867	Epc2	NM_172663	enhancer of polycomb homolog 2
171	98	mmu-miR-26b-5p	17936	Nab1	NM_008667	Ngfi-A binding protein 1
172	98	mmu-miR-340-5p	83946	Phip	NM_001081216	pleckstrin homology domain interacting protein
173	98	mmu-miR-340-5p	66970	Ssbp2	NM_024272	single-stranded DNA binding protein 2
174	98	mmu-miR-340-5p	226757	Wdr26	NM_145514	WD repeat domain 26
175	98	mmu-miR-340-5p	13855	Epn2	NM_001252188	epsin 2
176	98	mmu-miR-340-5p	67475	Ero1lb	NM_026184	ERO1-like beta (S. cerevisiae)
177	98	mmu-miR-340-5p	19714	Rev3l	NM_011264	REV3 like, DNA directed polymerase zeta catalytic subunit
178	98	mmu-miR-340-5p	268469	Zfp652	NM_201609	zinc finger protein 652
179	98	mmu-miR-340-5p	69587	Pcgf3	NM_172716	polycomb group ring finger 3
180	98	mmu-miR-340-5p	22762	Zfpm2	NM_011766	zinc finger protein, multitype 2
181	98	mmu-miR-340-5p	229759	Olfm3	NM_001286750	olfactomedin 3
182	98	mmu-miR-340-5p	75909	Vmp1	NM_029478	vacuole membrane protein 1
183	98	mmu-miR-340-5p	320183	Msrb3	NM_177092	methionine sulfoxide reductase B3
184	98	mmu-miR-340-5p	235574	Atp2c1	NM_175025	ATPase, Ca++-sequestering
185	98	mmu-miR-340-5p	12421	Rb1cc1	NM_009826	RB1-inducible coiled-coil 1
186	98	mmu-miR-340-5p	215654	Cdh12	NM_001008420	cadherin 12
187	98	mmu-miR-340-5p	14390	Gabpa	NM_008065	GA repeat binding protein, alpha
188	98	mmu-miR-429-3p	240888	Gpr161	NM_001081126	G protein-coupled receptor 161
189	98	mmu-miR-429-3p	104015	Synj1	NM_001164483	synaptojanin 1
190	98	mmu-miR-429-3p	23836	Cdh20	NM_011800	cadherin 20
191	98	mmu-miR-429-3p	209478	Tbc1d12	NM_145952	TBC1D12: TBC1 domain family, member 12
192	98	mmu-miR-429-3p	239528	Ago2	NM_153178	argonaute RISC catalytic subunit 2
193	98	mmu-miR-429-3p	17756	Map2	NM_001310634	microtubule-associated protein 2
194	98	mmu-miR-429-3p	67468	Mmd	NM_026178	monocyte to macrophage differentiation-associated
195	98	mmu-miR-429-3p	231380	Uba6	NM_172712	ubiquitin-like modifier activating enzyme 6
196	98	mmu-miR-429-3p	50768	Dlc1	NM_001194941	deleted in liver cancer 1
197	98	mmu-miR-429-3p	18763	Pkd1	NM_013630	polycystin 1, transient receptor poteintial channel interacting
198	98	mmu-miR-429-3p	17966	Nbr1	NM_001252223	NBR1, autophagy cargo receptor
199	98	mmu-miR-429-3p	17698	Msn	NM_010833	moesin
200	98	mmu-miR-1a-3p	14609	Gja1	NM_010288	gap junction protein, alpha 1
201	98	mmu-miR-1a-3p	225187	Ankrd29	NM_001190371	ankyrin repeat domain 29
202	98	mmu-miR-1a-3p	12331	Cap1	NM_001301067	CAP, adenylate cyclase-associated protein 1 (yeast)
203	98	mmu-miR-1a-3p	23790	Coro1c	NM_011779	coronin, actin binding protein 1C
204	98	mmu-miR-1a-3p	78771	Mctp1	NM_030174	multiple C2 domains, transmembrane 1
205	97	mmu-miR-203-3p	108099	Prkag2	NM_001310480	protein kinase, AMP-activated, gamma 2 non-catalytic subunit
206	97	mmu-miR-203-3p	68564	Nufip2	NM_001024205	nuclear fragile X mental retardation protein interacting protein 2
207	97	mmu-miR-203-3p	216551	Lgalsl	NM_173752	lectin, galactoside binding-like
208	97	mmu-miR-203-3p	14603	Gif	NM_008118	gastric intrinsic factor
209	97	mmu-miR-203-3p	229096	Ythdf3	NM_001145919	YTH N6-methyladenosine RNA binding protein 3
210	97	mmu-miR-203-3p	170753	Zfp704	NM_133218	zinc finger protein 704
211	97	mmu-miR-203-3p	240396	Mex3c	NM_001039214	mex3 RNA binding family member C
212	97	mmu-miR-139-5p	14119	Fbn2	NM_010181	fibrillin 2
213	97	mmu-miR-139-5p	18674	Slc25a3	NM_133668	solute carrier family 25 (mitochondrial carrier, phosphate carrier), member 3
214	97	mmu-miR-139-5p	77883	6030498E09Rik	NM_183126	RIKEN cDNA 6030498E09 gene
215	97	mmu-miR-145a-5p	16543	Mdfic	NM_175088	MyoD family inhibitor domain containing
216	97	mmu-miR-145a-5p	237860	Ssh2	NM_001291190	slingshot protein phosphatase 2
217	97	mmu-miR-145a-5p	67886	Camsap2	NM_001081360	calmodulin regulated spectrin-associated protein family, member 2
218	97	mmu-miR-145a-5p	224997	Dlgap1	NM_001128180	DLG associated protein 1
219	97	mmu-miR-145a-5p	77976	Nuak1	NM_001004363	NUAK family, SNF1-like kinase, 1
220	97	mmu-miR-145a-5p	117198	Ivns1abp	NM_001039512	influenza virus NS1A binding protein
221	97	mmu-miR-145a-5p	74055	Plce1	NM_019588	phospholipase C, epsilon 1
222	97	mmu-miR-145a-5p	74030	Rin2	NM_028724	Ras and Rab interactor 2
223	97	mmu-miR-145a-5p	103135	Pan2	NM_001252327	PAN2 poly(A) specific ribonuclease subunit
224	97	mmu-miR-145a-5p	11516	Adcyap1	NM_009625	adenylate cyclase activating polypeptide 1
225	97	mmu-miR-145a-5p	14012	Mpzl2	NM_007962	myelin protein zero-like 2
226	97	mmu-miR-145a-5p	241576	Ldlrad3	NM_001290784	low density lipoprotein receptor class A domain containing 3
227	97	mmu-miR-93-5p	627049	Zfp800	NM_001081678	zinc finger protein 800
228	97	mmu-miR-93-5p	546336	Prrg1	NM_001164275	proline rich Gla (G-carboxyglutamic acid) 1
229	97	mmu-miR-93-5p	74201	Cep97	NM_028815	centrosomal protein 97
230	97	mmu-miR-93-5p	194590	Reps2	NM_001290633	RALBP1 associated Eps domain containing protein 2
231	97	mmu-miR-93-5p	20662	Sos1	NM_009231	SOS Ras/Rac guanine nucleotide exchange factor 1
232	97	mmu-miR-93-5p	231464	Cnot6l	NM_001285511	CCR4-NOT transcription complex, subunit 6-like
233	97	mmu-miR-93-5p	75415	Arhgap12	NM_001039692	Rho GTPase activating protein 12
234	97	mmu-miR-93-5p	269401	Zfp512b	NM_001164597	zinc finger protein 512B
235	97	mmu-miR-93-5p	13713	Elk3	NM_001322268	ELK3, member of ETS oncogene family
236	97	mmu-miR-93-5p	52335	Atxn1l	NM_001080930	ataxin 1-like
237	97	mmu-miR-93-5p	58869	Pex5l	NM_001163516	peroxisomal biogenesis factor 5-like
238	97	mmu-miR-93-5p	269774	Aak1	NM_001040106	AP2 associated kinase 1
239	97	mmu-miR-26b-5p	50500	Ttpa	NM_001317723	tocopherol (alpha) transfer protein
240	97	mmu-miR-26b-5p	320940	Atp11c	NM_001037863	ATPase, class VI, type 11C
241	97	mmu-miR-26b-5p	26570	Slc7a11	NM_011990	solute carrier family 7 (cationic amino acid transporter, y+ system), member 11
242	97	mmu-miR-26b-5p	240283	Dmxl1	NM_001081371	Dmx-like 1
243	97	mmu-miR-26b-5p	102442	Dennd4a	NM_001162917	DENN/MADD domain containing 4A
244	97	mmu-miR-26b-5p	218138	Gmds	NM_146041	GDP-mannose 4, 6-dehydratase
245	97	mmu-miR-26b-5p	22241	Ulk1	NM_009469	unc-51 like kinase 1
246	97	mmu-miR-26b-5p	106326	Osbpl11	NM_176840	oxysterol binding protein-like 11
247	97	mmu-miR-26b-5p	242466	Zfp462	NM_172867	zinc finger protein 462
248	97	mmu-miR-26b-5p	108954	Ppp1r15b	NM_133819	protein phosphatase 1, regulatory subunit 15B
249	97	mmu-miR-26b-5p	67384	Bag4	NM_026121	BCL2-associated athanogene 4
250	97	mmu-miR-26b-5p	106068	Slc45a4	NM_001033219	solute carrier family 45, member 4
251	97	mmu-miR-26b-5p	231600	Chfr	NM_172717	checkpoint with forkhead and ring finger domains
252	97	mmu-miR-26b-5p	17859	Mxi1	NM_001008542	MAX interactor 1, dimerization protein
253	97	mmu-miR-26b-5p	11491	Adam17	NM_001277266	a disintegrin and metallopeptidase domain 17
254	97	mmu-miR-340-5p	20855	Stc1	NM_009285	stanniocalcin 1
255	97	mmu-miR-340-5p	57753	Noc3l	NM_021315	NOC3 like DNA replication regulator
256	97	mmu-miR-340-5p	224088	Atp13a3	NM_001128094	ATPase type 13A3
257	97	mmu-miR-340-5p	170930	Sumo2	NM_133354	small ubiquitin-like modifier 2
258	97	mmu-miR-340-5p	320878	Mical2	NM_177282	microtubule associated monooxygenase, calponin and LIM domain containing 2
259	97	mmu-miR-340-5p	73094	Sgip1	NM_001285852	SH3-domain GRB2-like (endophilin) interacting protein 1
260	97	mmu-miR-340-5p	210711	Mcmbp	NM_145955	minichromosome maintenance complex binding protein
261	97	mmu-miR-340-5p	229096	Ythdf3	NM_001145919	YTH N6-methyladenosine RNA binding protein 3
262	97	mmu-miR-340-5p	14178	Fgf7	NM_008008	fibroblast growth factor 7
263	97	mmu-miR-340-5p	70797	Ankib1	NM_001003909	ankyrin repeat and IBR domain containing 1
264	97	mmu-miR-340-5p	666794	Rbm24	NM_001081425	RNA binding motif protein 24
265	97	mmu-miR-340-5p	18986	Pou2f1	NM_011137	POU domain, class 2, transcription factor 1
266	97	mmu-miR-340-5p	329908	Usp24	NM_183225	ubiquitin specific peptidase 24
267	97	mmu-miR-340-5p	93836	Rnf111	NM_033604	ring finger 111
268	97	mmu-miR-340-5p	68795	Ubr3	NM_001303033	ubiquitin protein ligase E3 component n-recognin 3
269	97	mmu-miR-340-5p	20392	Sgce	NM_001130191	sarcoglycan, epsilon
270	97	mmu-miR-429-3p	67923	Eloc	NM_001310470	elongin C
271	97	mmu-miR-429-3p	57437	Golga7	NM_001042484	golgi autoantigen, golgin subfamily a, 7
272	97	mmu-miR-429-3p	77864	Ypel2	NM_001005341	yippee like 2
273	97	mmu-miR-429-3p	72508	Rps6kb1	NM_001114334	ribosomal protein S6 kinase, polypeptide 1
274	97	mmu-miR-429-3p	217664	Mgat2	NM_146035	mannoside acetylglucosaminyltransferase 2
275	97	mmu-miR-429-3p	74769	Pik3cb	NM_029094	phosphatidylinositol-4,5-bisphosphate 3-kinase catalytic subunit beta
276	97	mmu-miR-429-3p	108899	2700081O15Rik	NM_175381	RIKEN cDNA 2700081O15 gene
277	97	mmu-miR-429-3p	68606	Ppm1f	NM_176833	protein phosphatase 1F (PP2C domain containing)
278	97	mmu-miR-429-3p	319263	Pcmtd1	NM_183028	protein-L-isoaspartate (D-aspartate) O-methyltransferase domain containing 1
279	97	mmu-miR-429-3p	21418	Tfap2a	NM_001122948	transcription factor AP-2, alpha
280	97	mmu-miR-429-3p	70834	Spag9	NM_001025428	sperm associated antigen 9
281	97	mmu-miR-429-3p	65098	Zfand6	NM_022985	zinc finger, AN1-type domain 6
282	97	mmu-miR-429-3p	233246	Ano5	NM_177694	anoctamin 5
283	97	mmu-miR-429-3p	13876	Erg	NM_001302152	ETS transcription factor
284	97	mmu-miR-429-3p	214627	Tent4b	NM_001164497	terminal nucleotidyltransferase 4B
285	97	mmu-miR-429-3p	23806	Arih1	NM_019927	ariadne RBR E3 ubiquitin protein ligase 1
286	97	mmu-miR-1a-3p	23871	Ets1	NM_001038642	E26 avian leukemia oncogene 1, 5' domain
287	97	mmu-miR-1a-3p	69188	Kmt2e	NM_026984	lysine (K)-specific methyltransferase 2E
288	97	mmu-miR-1a-3p	12064	Bdnf	NM_001048139	brain derived neurotrophic factor
289	97	mmu-miR-1a-3p	12488	Cd2ap	NM_009847	CD2-associated protein
290	97	mmu-miR-1a-3p	80890	Trim2	NM_001271725	tripartite motif-containing 2
291	97	mmu-miR-1a-3p	18021	Nfatc3	NM_010901	nuclear factor of activated T cells, cytoplasmic, calcineurin dependent 3
292	97	mmu-miR-1a-3p	67804	Snx2	NM_026386	sorting nexin 2
293	97	mmu-miR-1a-3p	223648	Ccdc166	NM_001163518	coiled-coil domain containing 166
294	97	mmu-miR-1a-3p	18704	Pik3c2a	NM_011083	phosphatidylinositol-4-phosphate 3-kinase catalytic subunit type 2 alpha
295	97	mmu-miR-9-5p	108011	Ap4e1	NM_175550	adaptor-related protein complex AP-4, epsilon 1
296	97	mmu-miR-9-5p	77116	Mtmr2	NM_023858	myotubularin related protein 2
297	97	mmu-miR-9-5p	320506	Lmbrd2	NM_177178	LMBR1 domain containing 2
298	97	mmu-miR-9-5p	101772	Ano1	NM_001242349	anoctamin 1, calcium activated chloride channel
299	97	mmu-miR-9-5p	234356	Csgalnact1	NM_001252623	chondroitin sulfate N-acetylgalactosaminyltransferase 1
300	97	mmu-miR-9-5p	67996	Srsf6	NM_026499	serine/arginine-rich splicing factor 6
301	97	mmu-miR-9-5p	21961	Tns1	NM_001289895	tensin 1
302	97	mmu-miR-9-5p	15568	Elavl1	NM_010485	ELAV (embryonic lethal, abnormal vision)-like 1 (Hu antigen R)
303	97	mmu-miR-9-5p	74411	Plpp6	NM_028922	phospholipid phosphatase 6
304	97	mmu-miR-9-5p	50490	Nox4	NM_001285833	NADPH oxidase 4
305	97	mmu-miR-9-5p	80889	Tlnrd1	NM_030705	talin rod domain containing 1
306	97	mmu-miR-9-5p	67075	Magt1	NM_001190409	magnesium transporter 1
307	97	mmu-miR-9-5p	116914	Slc19a2	NM_001276455	solute carrier family 19 (thiamine transporter), member 2
308	97	mmu-miR-9-5p	207181	Rbms3	NM_001172121	RNA binding motif, single stranded interacting protein
309	97	mmu-miR-9-5p	212898	Dse	NM_172508	dermatan sulfate epimerase
310	97	mmu-miR-9-5p	21810	Tgfbi	NM_009369	transforming growth factor, beta induced
311	97	mmu-miR-9-5p	72108	Ddhd2	NM_028102	DDHD domain containing 2
312	96	mmu-miR-1a-3p	14381	G6pdx	NM_008062	glucose-6-phosphate dehydrogenase X-linked
313	96	mmu-miR-1a-3p	67770	Caap1	NM_026368	caspase activity and apoptosis inhibitor 1
314	96	mmu-miR-1a-3p	545370	Hmcn1	NM_001024720	hemicentin 1
315	96	mmu-miR-1a-3p	53421	Sec61a1	NM_016906	Sec61 alpha 1 subunit (S. cerevisiae)
316	96	mmu-miR-1a-3p	16709	Ktn1	NM_001293635	kinectin 1
317	96	mmu-miR-1a-3p	327826	Frs2	NM_177798	fibroblast growth factor receptor substrate 2
318	96	mmu-miR-9-5p	72549	Reep4	NM_180588	receptor accessory protein 4
319	96	mmu-miR-9-5p	214384	Myocd	NM_145136	myocardin
320	96	mmu-miR-9-5p	208431	Shroom4	NM_001040459	shroom family member 4
321	96	mmu-miR-9-5p	67043	Syap1	NM_025932	synapse associated protein 1
322	96	mmu-miR-9-5p	268527	Greb1	NM_001252071	gene regulated by estrogen in breast cancer protein
323	96	mmu-miR-9-5p	20416	Shc1	NM_001113331	src homology 2 domain-containing transforming protein C1
324	96	mmu-miR-9-5p	20530	Slc31a2	NM_001290518	solute carrier family 31, member 2
325	96	mmu-miR-9-5p	57257	Vav3	NM_146139	vav 3 oncogene
326	96	mmu-miR-9-5p	74330	Dnajc14	NM_028873	DnaJ heat shock protein family (Hsp40) member C14
327	96	mmu-miR-9-5p	21923	Tnc	NM_011607	tenascin C
328	96	mmu-miR-9-5p	52715	Ccdc43	NM_025918	coiled-coil domain containing 43
329	96	mmu-miR-9-5p	239985	Arid1b	NM_001085355	AT rich interactive domain 1B (SWI-like)
330	96	mmu-miR-9-5p	102141	Snx25	NM_207213	sorting nexin 25
331	96	mmu-miR-9-5p	99371	Arfgef2	NM_001085495	ADP-ribosylation factor guanine nucleotide-exchange factor 2 (brefeldin A-inhibited)
332	96	mmu-miR-9-5p	74123	Foxp4	NM_001110824	forkhead box P4
333	96	mmu-miR-9-5p	12142	Prdm1	NM_007548	PR domain containing 1, with ZNF domain
334	96	mmu-miR-203-3p	230824	Grhl3	NM_001013756	grainyhead like transcription factor 3
335	96	mmu-miR-203-3p	26950	Vsnl1	NM_012038	visinin-like 1
336	96	mmu-miR-203-3p	17096	Lyn	NM_001111096	LYN proto-oncogene, Src family tyrosine kinase
337	96	mmu-miR-203-3p	19325	Rab10	NM_016676	RAB10, member RAS oncogene family
338	96	mmu-miR-203-3p	67916	Plpp3	NM_080555	phospholipid phosphatase 3
339	96	mmu-miR-203-3p	237422	Ric8b	NM_183172	RIC8 guanine nucleotide exchange factor B
340	96	mmu-miR-203-3p	83925	Trps1	NM_001310481	transcriptional repressor GATA binding 1
341	96	mmu-miR-203-3p	269774	Aak1	NM_177762	AP2 associated kinase 1
342	96	mmu-miR-139-5p	18526	Pcdh10	NM_001098171	protocadherin 10
343	96	mmu-miR-139-5p	407823	Baz2b	NM_001001182	bromodomain adjacent to zinc finger domain, 2B
344	96	mmu-miR-139-5p	27206	Nrk	NM_013724	Nik related kinase
345	96	mmu-miR-139-5p	14560	Gdf10	NM_145741	growth differentiation factor 10
346	96	mmu-miR-145a-5p	381305	Rc3h1	NM_001024952	RING CCCH (C3H) domains 1
347	96	mmu-miR-145a-5p	22612	Yes1	NM_001205132	YES proto-oncogene 1, Src family tyrosine kinase
348	96	mmu-miR-145a-5p	225908	Myrf	NM_001033481	myelin regulatory factor
349	96	mmu-miR-145a-5p	69743	Casz1	NM_001159344	castor zinc finger 1
350	96	mmu-miR-145a-5p	76179	Usp31	NM_001033173	ubiquitin specific peptidase 31
351	96	mmu-miR-145a-5p	72572	Spats2	NM_139140	spermatogenesis associated, serine-rich 2
352	96	mmu-miR-145a-5p	17294	Mest	NM_001252293	mesoderm specific transcript
353	96	mmu-miR-93-5p	11820	App	NM_001198823	amyloid beta (A4) precursor protein
354	96	mmu-miR-93-5p	229658	Vangl1	NM_177545	VANGL planar cell polarity 1
355	96	mmu-miR-93-5p	19227	Pthlh	NM_008970	parathyroid hormone-like peptide
356	96	mmu-miR-93-5p	14066	F3	NM_010171	coagulation factor III
357	96	mmu-miR-93-5p	58172	Sertad2	NM_001038625	SERTA domain containing 2
358	96	mmu-miR-93-5p	16391	Irf9	NM_001159417	interferon regulatory factor 9
359	96	mmu-miR-93-5p	106021	Topors	NM_134097	topoisomerase I binding, arginine/serine-rich
360	96	mmu-miR-93-5p	17933	Myt1l	NM_001093775	myelin transcription factor 1-like
361	96	mmu-miR-93-5p	20361	Sema7a	NM_011352	sema domain, immunoglobulin domain (Ig), and GPI membrane anchor, (semaphorin) 7A
362	96	mmu-miR-93-5p	14365	Fzd3	NM_021458	frizzled class receptor 3
363	96	mmu-miR-93-5p	237615	Ankrd52	NM_172790	ankyrin repeat domain 52
364	96	mmu-miR-93-5p	70713	Gpr137c	NM_027518	G protein-coupled receptor 137C
365	96	mmu-miR-93-5p	78323	Fam219b	NM_175273	family with sequence similarity 219, member B
366	96	mmu-miR-93-5p	19291	Purb	NM_011221	purine rich element binding protein B
367	96	mmu-miR-93-5p	75410	Kmt2b	NM_029274	lysine (K)-specific methyltransferase 2B
368	96	mmu-miR-93-5p	226856	Lpgat1	NM_001134829	lysophosphatidylglycerol acyltransferase 1
369	96	mmu-miR-93-5p	58244	Stx6	NM_021433	syntaxin 6
370	96	mmu-miR-93-5p	67958	U2surp	NM_001114977	U2 snRNP-associated SURP domain containing
371	96	mmu-miR-93-5p	12421	Rb1cc1	NM_009826	RB1-inducible coiled-coil 1
372	96	mmu-miR-93-5p	12912	Creb1	NM_001037726	cAMP responsive element binding protein 1
373	96	mmu-miR-93-5p	67894	Fam45a	NM_026437	family with sequence similarity 45, member A
374	96	mmu-miR-93-5p	53945	Slc40a1	NM_016917	solute carrier family 40 (iron-regulated transporter), member 1
375	96	mmu-miR-93-5p	319880	Tmcc3	NM_172051	transmembrane and coiled coil domains 3
376	96	mmu-miR-93-5p	320910	Itgb8	NM_177290	integrin beta 8
377	96	mmu-miR-93-5p	242960	Fbxl5	NM_001159963	F-box and leucine-rich repeat protein 5
378	96	mmu-miR-26b-5p	217154	Stac2	NM_146028	SH3 and cysteine rich domain 2
379	96	mmu-miR-26b-5p	52065	Mfhas1	NM_001081279	malignant fibrous histiocytoma amplified sequence 1
380	96	mmu-miR-26b-5p	26432	Plod2	NM_001142916	procollagen lysine, 2-oxoglutarate 5-dioxygenase 2
381	96	mmu-miR-26b-5p	60599	Trp53inp1	NM_001199105	transformation related protein 53 inducible nuclear protein 1
382	96	mmu-miR-26b-5p	12571	Cdk6	NM_009873	cyclin-dependent kinase 6
383	96	mmu-miR-26b-5p	403175	Tigd4	NM_207278	tigger transposable element derived 4
384	96	mmu-miR-26b-5p	67158	Sft2d3	NM_026006	SFT2 domain containing 3
385	96	mmu-miR-26b-5p	66488	Fam136a	NM_025591	family with sequence similarity 136, member A
386	96	mmu-miR-26b-5p	18141	Nup50	NM_016714	nucleoporin 50
387	96	mmu-miR-26b-5p	50772	Mapk6	NM_015806	mitogen-activated protein kinase 6
388	96	mmu-miR-26b-5p	225995	D030056L22Rik	NM_177640	RIKEN cDNA D030056L22 gene
389	96	mmu-miR-26b-5p	71151	Eri2	NM_027698	exoribonuclease 2
390	96	mmu-miR-26b-5p	54604	Pcnx	NM_018814	pecanex homolog
391	96	mmu-miR-26b-5p	320538	Ubn2	NM_177185	ubinuclein 2
392	96	mmu-miR-26b-5p	320213	Senp5	NM_177103	SUMO/sentrin specific peptidase 5
393	96	mmu-miR-26b-5p	67154	Mtdh	NM_026002	metadherin
394	96	mmu-miR-26b-5p	268490	Lsm12	NM_172947	LSM12 homolog
395	96	mmu-miR-26b-5p	20893	Bhlhe40	NM_011498	basic helix-loop-helix family, member e40
396	96	mmu-miR-26b-5p	232539	Klhl42	NM_001081237	kelch-like 42
397	96	mmu-miR-26b-5p	53416	Stk39	NM_016866	serine/threonine kinase 39
398	96	mmu-miR-26b-5p	23792	Adam23	NM_011780	a disintegrin and metallopeptidase domain 23
399	96	mmu-miR-340-5p	22200	Uba3	NM_001301857	ubiquitin-like modifier activating enzyme 3
400	96	mmu-miR-340-5p	110611	Hdlbp	NM_001301364	high density lipoprotein (HDL) binding protein
401	96	mmu-miR-340-5p	238271	Kcnh5	NM_172805	potassium voltage-gated channel, subfamily H (eag-related), member 5
402	96	mmu-miR-340-5p	223770	Brd1	NM_001033274	bromodomain containing 1
403	96	mmu-miR-340-5p	237082	Nxt2	NM_001161430	nuclear transport factor 2-like export factor 2
404	96	mmu-miR-340-5p	268527	Greb1	NM_001252071	gene regulated by estrogen in breast cancer protein
405	96	mmu-miR-340-5p	54446	Nfat5	NM_133957	nuclear factor of activated T cells 5
406	96	mmu-miR-340-5p	12452	Ccng2	NM_007635	cyclin G2
407	96	mmu-miR-340-5p	72826	Fam76b	NM_176836	family with sequence similarity 76, member B
408	96	mmu-miR-340-5p	208177	Phldb2	NM_001252442	pleckstrin homology like domain, family B, member 2
409	96	mmu-miR-340-5p	81004	Tbl1xr1	NM_030732	transducin (beta)-like 1X-linked receptor 1
410	96	mmu-miR-340-5p	320191	Hook3	NM_207659	hook microtubule tethering protein 3
411	96	mmu-miR-340-5p	15572	Elavl4	NM_001038698	ELAV like RNA binding protein 4
412	96	mmu-miR-340-5p	54195	Gucy1b1	NM_001161796	guanylate cyclase 1, soluble, beta 1
413	96	mmu-miR-340-5p	243931	Tshz3	NM_172298	teashirt zinc finger family member 3
414	96	mmu-miR-340-5p	11504	Adamts1	NM_009621	a disintegrin-like and metallopeptidase (reprolysin type) with thrombospondin type 1 motif, 1
415	96	mmu-miR-340-5p	54169	Kat6b	NM_001205241	K(lysine) acetyltransferase 6B
416	96	mmu-miR-340-5p	242474	Tmem245	NM_175518	transmembrane protein 245
417	96	mmu-miR-340-5p	70354	Secisbp2l	NM_177608	SECIS binding protein 2-like
418	96	mmu-miR-340-5p	14175	Fgf4	NM_010202	fibroblast growth factor 4
419	96	mmu-miR-340-5p	67878	Tmem33	NM_001285452	transmembrane protein 33
420	96	mmu-miR-340-5p	218333	Ice1	NM_144837	interactor of little elongation complex ELL subunit 1
421	96	mmu-miR-340-5p	16492	Kcna4	NM_021275	potassium voltage-gated channel, shaker-related subfamily, member 4
422	96	mmu-miR-340-5p	320398	Lrig3	NM_177152	leucine-rich repeats and immunoglobulin-like domains 3
423	96	mmu-miR-340-5p	80912	Pum1	NM_001159603	pumilio RNA-binding family member 1
424	96	mmu-miR-340-5p	100201	Tmem64	NM_181401	transmembrane protein 64
425	96	mmu-miR-340-5p	231225	Tapt1	NM_173764	transmembrane anterior posterior transformation 1
426	96	mmu-miR-340-5p	83964	Jam3	NM_023277	junction adhesion molecule 3
427	96	mmu-miR-340-5p	15569	Elavl2	NM_001177883	ELAV like RNA binding protein 1
428	96	mmu-miR-340-5p	329650	Med12l	NM_177855	mediator complex subunit 12-like
429	96	mmu-miR-429-3p	13196	Asap1	NM_001276461	ArfGAP with SH3 domain, ankyrin repeat and PH domain1
430	96	mmu-miR-429-3p	56093	Pfpl	NM_019540	pore forming protein-like
431	96	mmu-miR-429-3p	76707	Clasp1	NM_029709	CLIP associating protein 1
432	96	mmu-miR-429-3p	56693	Crtap	NM_019922	cartilage associated protein
433	96	mmu-miR-429-3p	22628	Ywhag	NM_018871	tyrosine 3-monooxygenase/tryptophan 5-monooxygenase activation protein, gamma polypeptide
434	96	mmu-miR-429-3p	20678	Sox5	NM_001113559	SRY (sex determining region Y)-box 5
435	96	mmu-miR-429-3p	227120	Plcl1	NM_001114663	phospholipase C-like 1
436	96	mmu-miR-429-3p	74194	Rnd3	NM_028810	Rho family GTPase 3
437	96	mmu-miR-429-3p	74998	Rab11fip2	NM_001164367	RAB11 family interacting protein 2 (class I)
438	96	mmu-miR-429-3p	106326	Osbpl11	NM_176840	oxysterol binding protein-like 11
439	96	mmu-miR-429-3p	72065	Rap2c	NM_172413	RAP2C, member of RAS oncogene family
440	96	mmu-miR-429-3p	110052	Dek	NM_025900	DEK oncogene (DNA binding)
441	96	mmu-miR-429-3p	26424	Nr5a2	NM_001159769	nuclear receptor subfamily 5, group A, member 2
442	96	mmu-miR-429-3p	22232	Slc35a2	NM_078484	solute carrier family 35 (UDP-galactose transporter), member A2
443	96	mmu-miR-429-3p	215449	Rap1b	NM_024457	RAS related protein 1b
444	96	mmu-miR-429-3p	50754	Fbxw7	NM_001177773	F-box and WD-40 domain protein 7
445	96	mmu-miR-429-3p	70369	Bag5	NM_027404	BCL2-associated athanogene 5
446	96	mmu-miR-429-3p	93686	Rbfox2	NM_001110827	RNA binding protein, fox-1 homolog (C. elegans) 2
447	96	mmu-miR-429-3p	26938	St6galnac5	NM_012028	ST6 (alpha-N-acetyl-neuraminyl-2,3-beta-galactosyl-1,3)-N-acetylgalactosaminide alpha-2,6-sialyltransferase 5
448	96	mmu-miR-429-3p	107650	Pi4kb	NM_001293715	phosphatidylinositol 4-kinase beta
449	96	mmu-miR-429-3p	12632	Cfl2	NM_007688	cofilin 2, muscle
450	96	mmu-miR-1a-3p	18647	Cdk14	NM_001310448	cyclin-dependent kinase 14
451	96	mmu-miR-1a-3p	227059	Slc39a10	NM_172653	solute carrier family 39 (zinc transporter), member 10
452	95	mmu-miR-203-3p	12753	Clock	NM_001289826	circadian locomotor output cycles kaput
453	95	mmu-miR-203-3p	226442	Zfp281	NM_177643	zinc finger protein 281
454	95	mmu-miR-203-3p	77128	Crebrf	NM_029870	CREB3 regulatory factor
455	95	mmu-miR-203-3p	16439	Itpr2	NM_010586	inositol 1,4,5-triphosphate receptor 2
456	95	mmu-miR-203-3p	236904	Klhl15	NM_001039059	kelch-like 15
457	95	mmu-miR-203-3p	56397	Morf4l2	NM_001168225	mortality factor 4 like 2
458	95	mmu-miR-203-3p	212514	Spice1	NM_144550	spindle and centriole associated protein 1
459	95	mmu-miR-203-3p	20356	Sema5a	NM_009154	sema domain, seven thrombospondin repeats (type 1 and type 1-like), transmembrane domain (TM) and short cytoplasmic domain, (semaphorin) 5A
460	95	mmu-miR-139-5p	104348	Zfp120	NM_023266	zinc finger protein 120
461	95	mmu-miR-139-5p	234593	Ndrg4	NM_001195006	N-myc downstream regulated gene 4
462	95	mmu-miR-139-5p	14265	Fmr1	NM_001290424	fragile X mental retardation 1
463	95	mmu-miR-139-5p	432530	Adcy1	NM_009622	adenylate cyclase 1
464	95	mmu-miR-139-5p	11845	Arf6	NM_007481	ADP-ribosylation factor 6
465	95	mmu-miR-145a-5p	68187	Fam135a	NM_026604	family with sequence similarity 135, member A
466	95	mmu-miR-145a-5p	12388	Ctnnd1	NM_001085448	catenin (cadherin associated protein), delta 1
467	95	mmu-miR-145a-5p	105445	Dock9	NM_001128308	dedicator of cytokinesis 9
468	95	mmu-miR-145a-5p	12571	Cdk6	NM_009873	cyclin-dependent kinase 6
469	95	mmu-miR-145a-5p	213541	Ythdf2	NM_145393	YTH N6-methyladenosine RNA binding protein 2
470	95	mmu-miR-145a-5p	13643	Efnb3	NM_007911	ephrin B3
471	95	mmu-miR-145a-5p	57764	Ntn4	NM_021320	netrin 4
472	95	mmu-miR-145a-5p	67073	Pi4k2b	NM_025951	phosphatidylinositol 4-kinase type 2 beta
473	95	mmu-miR-93-5p	28193	Reep3	NM_001204915	receptor accessory protein 3
474	95	mmu-miR-93-5p	71751	Map3k13	NM_172821	mitogen-activated protein kinase kinase kinase 13
475	95	mmu-miR-93-5p	100017	Ldlrap1	NM_145554	low density lipoprotein receptor adaptor protein 1
476	95	mmu-miR-93-5p	319415	Hs3st5	NM_001081208	heparan sulfate (glucosamine) 3-O-sulfotransferase 5
477	95	mmu-miR-93-5p	26878	B3galt2	NM_020025	UDP-Gal:betaGlcNAc beta 1,3-galactosyltransferase, polypeptide 2
478	95	mmu-miR-93-5p	77446	Heg1	NM_175256	heart development protein with EGF-like domains 1
479	95	mmu-miR-93-5p	18576	Pde3b	NM_011055	phosphodiesterase 3B, cGMP-inhibited
480	95	mmu-miR-93-5p	109161	Ube2q2	NM_180600	ubiquitin-conjugating enzyme E2Q family member 2
481	95	mmu-miR-93-5p	19416	Rasd1	NM_009026	RAS, dexamethasone-induced 1
482	95	mmu-miR-93-5p	230379	Acer2	NM_001290541	alkaline ceramidase 2
483	95	mmu-miR-93-5p	16572	Kif5a	NM_001039000	kinesin family member 5A
484	95	mmu-miR-93-5p	319622	Itpripl2	NM_001033380	inositol 1,4,5-triphosphate receptor interacting protein-like 2
485	95	mmu-miR-93-5p	67121	Mastl	NM_025979	microtubule associated serine/threonine kinase-like
486	95	mmu-miR-93-5p	18143	Npas2	NM_008719	neuronal PAS domain protein 2
487	95	mmu-miR-93-5p	226551	Suco	NM_172645	SUN domain containing ossification factor
488	95	mmu-miR-93-5p	235442	Rab8b	NM_173413	RAB8B, member RAS oncogene family
489	95	mmu-miR-93-5p	224273	Crybg3	NM_174848	beta-gamma crystallin domain containing 3
490	95	mmu-miR-93-5p	58198	Sall1	NM_021390	spalt like transcription factor 1
491	95	mmu-miR-93-5p	74718	Snx16	NM_001127191	sorting nexin 16
492	95	mmu-miR-93-5p	16500	Kcnb1	NM_008420	potassium voltage gated channel, Shab-related subfamily, member 1
493	95	mmu-miR-93-5p	78785	Clip4	NM_030179	CAP-GLY domain containing linker protein family, member 4
494	95	mmu-miR-26b-5p	237860	Ssh2	NM_001291190	slingshot protein phosphatase 2
495	95	mmu-miR-26b-5p	74337	Palm3	NM_028877	paralemmin 3
496	95	mmu-miR-26b-5p	217410	Trib2	NM_144551	tribbles pseudokinase 2
497	95	mmu-miR-26b-5p	77128	Crebrf	NM_029870	CREB3 regulatory factor
498	95	mmu-miR-26b-5p	209760	Tmc7	NM_172476	transmembrane channel-like gene family 7
499	95	mmu-miR-26b-5p	27401	Skp2	NM_001285980	S-phase kinase-associated protein 2 (p45)
500	95	mmu-miR-26b-5p	13548	Dyrk1a	NM_001113389	dual-specificity tyrosine-(Y)-phosphorylation regulated kinase 1a
501	95	mmu-miR-26b-5p	52708	Zfp410	NM_144833	zinc finger protein 410
502	95	mmu-miR-26b-5p	12745	Clgn	NM_009904	calmegin
503	95	mmu-miR-26b-5p	18795	Plcb1	NM_019677	phospholipase C, beta 1
504	95	mmu-miR-26b-5p	15550	Htr1a	NM_008308	5-hydroxytryptamine (serotonin) receptor 1A
505	95	mmu-miR-26b-5p	210789	Tbc1d4	NM_001081278	TBC1 domain family, member 4
506	95	mmu-miR-26b-5p	23830	Capn10	NM_011796	calpain 10
507	95	mmu-miR-26b-5p	20621	Snn	NM_009223	stannin
508	95	mmu-miR-26b-5p	66980	Zdhhc6	NM_001033573	zinc finger, DHHC domain containing 6
509	95	mmu-miR-26b-5p	225055	Fbxo11	NM_001081034	F-box protein 11
510	95	mmu-miR-26b-5p	142980	Tlr3	NM_126166	toll-like receptor 3
511	95	mmu-miR-26b-5p	235441	Usp3	NM_001302116	ubiquitin specific peptidase 3
512	95	mmu-miR-340-5p	622935	Krtap20-2	NM_001163615	keratin associated protein 20-2
513	95	mmu-miR-340-5p	107182	Btaf1	NM_001080706	B-TFIID TATA-box binding protein associated factor 1
514	95	mmu-miR-340-5p	245555	Nexmif	NM_001077354	neurite extension and migration factor
515	95	mmu-miR-340-5p	76157	Slc35d3	NM_029529	solute carrier family 35, member D3
516	95	mmu-miR-340-5p	73192	Xpot	NM_001081056	exportin, tRNA (nuclear export receptor for tRNAs)
517	95	mmu-miR-340-5p	73296	Rhobtb3	NM_028493	Rho-related BTB domain containing 3
518	95	mmu-miR-340-5p	70533	Btf3l4	NM_027453	basic transcription factor 3-like 4
519	95	mmu-miR-340-5p	21844	Tiam1	NM_001145886	T cell lymphoma invasion and metastasis 1
520	95	mmu-miR-340-5p	99031	Osbpl6	NM_001290733	oxysterol binding protein-like 6
521	95	mmu-miR-340-5p	30940	Usp25	NM_013918	ubiquitin specific peptidase 25
522	95	mmu-miR-340-5p	19043	Ppm1b	NM_011151	protein phosphatase 1B, magnesium dependent, beta isoform
523	95	mmu-miR-340-5p	170755	Sgk3	NM_001037759	serum/glucocorticoid regulated kinase 3
524	95	mmu-miR-340-5p	12361	Cask	NM_001284503	calcium/calmodulin-dependent serine protein kinase (MAGUK family)
525	95	mmu-miR-340-5p	80913	Pum2	NM_001160219	pumilio RNA-binding family member 2
526	95	mmu-miR-340-5p	320150	Zdhhc17	NM_172554	zinc finger, DHHC domain containing 17
527	95	mmu-miR-340-5p	71865	Fbxo30	NM_001168297	F-box protein 30
528	95	mmu-miR-429-3p	16764	Aff3	NM_001290814	AF4/FMR2 family, member 3
529	95	mmu-miR-429-3p	94217	Lrp1b	NM_053011	low density lipoprotein-related protein 1B (deleted in tumors)
530	95	mmu-miR-429-3p	664883	Nova1	NM_021361	neuro-oncological ventral antigen 1
531	95	mmu-miR-429-3p	13860	Eps8	NM_001271587	epidermal growth factor receptor pathway substrate 8
532	95	mmu-miR-429-3p	271305	Phf21b	NM_001081166	PHD finger protein 21B
533	95	mmu-miR-429-3p	108052	Slc14a1	NM_001171010	solute carrier family 14 (urea transporter), member 1
534	95	mmu-miR-429-3p	69053	1810013L24Rik	NM_001081400	RIKEN cDNA 1810013L24 gene
535	95	mmu-miR-429-3p	19347	Dennd5a	NM_021494	DENN/MADD domain containing 5A
536	95	mmu-miR-429-3p	19317	Qk	NM_001159517	quaking
537	95	mmu-miR-429-3p	56480	Tbk1	NM_019786	TANK-binding kinase 1
538	95	mmu-miR-429-3p	240725	Sulf1	NM_001198565	sulfatase 1
539	95	mmu-miR-429-3p	432536	Pom121l12	NM_001164166	POM121 membrane glycoprotein-like 12
540	95	mmu-miR-429-3p	244867	Arhgap20	NM_175535	Rho GTPase activating protein 20
541	95	mmu-miR-429-3p	67216	Mboat2	NM_001083341	membrane bound O-acyltransferase domain containing 2
542	95	mmu-miR-429-3p	73844	Ankrd45	NM_028664	ankyrin repeat domain 45
543	95	mmu-miR-1a-3p	72948	Tppp	NM_182839	tubulin polymerization promoting protein
544	95	mmu-miR-1a-3p	11964	Atp6v1a	NM_007508	ATPase, H+ transporting, lysosomal V1 subunit A
545	95	mmu-miR-1a-3p	108958	Miga2	NM_175392	mitoguardin 2
546	95	mmu-miR-1a-3p	380916	Lrch1	NM_001033439	leucine-rich repeats and calponin homology (CH) domain containing 1
547	95	mmu-miR-1a-3p	54401	Ywhab	NM_018753	tyrosine 3-monooxygenase/tryptophan 5-monooxygenase activation protein, beta polypeptide
548	95	mmu-miR-1a-3p	12916	Crem	NM_001110850	cAMP responsive element modulator
549	95	mmu-miR-1a-3p	75089	Uhrf1bp1l	NM_029166	UHRF1 (ICBP90) binding protein 1-like
550	95	mmu-miR-1a-3p	22288	Utrn	NM_011682	utrophin
551	95	mmu-miR-1a-3p	66235	Eif1ax	NM_025437	eukaryotic translation initiation factor 1A, X-linked
552	95	mmu-miR-1a-3p	15247	Mfsd14a	NM_008246	major facilitator superfamily domain containing 14A
553	95	mmu-miR-1a-3p	80281	Cttnbp2nl	NM_001163332	CTTNBP2 N-terminal like
554	95	mmu-miR-9-5p	19092	Prkg2	NM_008926	protein kinase, cGMP-dependent, type II
555	95	mmu-miR-9-5p	28018	Ubfd1	NM_138589	ubiquitin family domain containing 1
556	95	mmu-miR-9-5p	104015	Synj1	NM_001045515	synaptojanin 1
557	95	mmu-miR-9-5p	52009	Jpt2	NM_198937	Jupiter microtubule associated homolog 2
558	95	mmu-miR-9-5p	12308	Calb2	NM_007586	calbindin 2
559	95	mmu-miR-9-5p	29808	Mga	NM_001164274	MAX gene associated
560	95	mmu-miR-9-5p	19376	Rab34	NM_001159482	RAB34, member RAS oncogene family
561	95	mmu-miR-9-5p	211480	Kcnj14	NM_145963	potassium inwardly-rectifying channel, subfamily J, member 14
562	95	mmu-miR-9-5p	93759	Sirt1	NM_001159589	sirtuin 1
563	95	mmu-miR-9-5p	72179	Fbxl2	NM_178624	F-box and leucine-rich repeat protein 2
564	95	mmu-miR-9-5p	550619	Arid3c	NM_001017362	AT rich interactive domain 3C (BRIGHT-like)
565	95	mmu-miR-9-5p	108012	Ap1s2	NM_026887	adaptor-related protein complex 1, sigma 2 subunit
566	94	mmu-miR-1a-3p	13207	Ddx5	NM_007840	DEAD (Asp-Glu-Ala-Asp) box polypeptide 5
567	94	mmu-miR-1a-3p	20583	Snai2	NM_011415	snail family zinc finger 2
568	94	mmu-miR-1a-3p	72141	Adpgk	NM_028121	ADP-dependent glucokinase
569	94	mmu-miR-1a-3p	102423	Hinfp	NM_172162	histone H4 transcription factor
570	94	mmu-miR-1a-3p	214968	Sema6d	NM_001290997	sema domain, transmembrane domain (TM), and cytoplasmic domain, (semaphorin) 6D
571	94	mmu-miR-1a-3p	67074	Mon2	NM_001163024	MON2 homolog, regulator of endosome to Golgi trafficking
572	94	mmu-miR-1a-3p	18003	Nedd9	NM_001111324	neural precursor cell expressed, developmentally down-regulated gene 9
573	94	mmu-miR-1a-3p	319448	Fndc3a	NM_207636	fibronectin type III domain containing 3A
574	94	mmu-miR-1a-3p	59069	Tpm3	NM_001271764	tropomyosin 3, gamma
575	94	mmu-miR-1a-3p	22169	Cmpk2	NM_020557	cytidine monophosphate (UMP-CMP) kinase 2, mitochondrial
576	94	mmu-miR-1a-3p	211986	Tmem18	NM_172049	transmembrane protein 18
577	94	mmu-miR-1a-3p	16475	Ajuba	NM_010590	ajuba LIM protein
578	94	mmu-miR-1a-3p	67980	Gnpda2	NM_001038015	glucosamine-6-phosphate deaminase 2
579	94	mmu-miR-1a-3p	56426	Pdcd10	NM_019745	programmed cell death 10
580	94	mmu-miR-9-5p	242022	Frem2	NM_172862	Fras1 related extracellular matrix protein 2
581	94	mmu-miR-9-5p	228536	Bahd1	NM_001045523	bromo adjacent homology domain containing 1
582	94	mmu-miR-9-5p	245622	Fam199x	NM_146261	family with sequence similarity 199, X-linked
583	94	mmu-miR-9-5p	211961	Asxl3	NM_001167777	additional sex combs like 3, transcriptional regulator
584	94	mmu-miR-9-5p	319710	Frmd6	NM_028127	FERM domain containing 6
585	94	mmu-miR-9-5p	320878	Mical2	NM_177282	microtubule associated monooxygenase, calponin and LIM domain containing 2
586	94	mmu-miR-9-5p	108737	Oxsr1	NM_133985	oxidative-stress responsive 1
587	94	mmu-miR-9-5p	20346	Sema3a	NM_001243072	sema domain, immunoglobulin domain (Ig), short basic domain, secreted, (semaphorin) 3A
588	94	mmu-miR-9-5p	108655	Foxp1	NM_001197321	forkhead box P1
589	94	mmu-miR-9-5p	18571	Pdcd6ip	NM_001164677	programmed cell death 6 interacting protein
590	94	mmu-miR-9-5p	338352	Nell1	NM_001037906	NEL-like 1
591	94	mmu-miR-9-5p	208177	Phldb2	NM_001252442	pleckstrin homology like domain, family B, member 2
592	94	mmu-miR-9-5p	74570	Zkscan1	NM_029869	zinc finger with KRAB and SCAN domains 1
593	94	mmu-miR-9-5p	16432	Itm2b	NM_008410	integral membrane protein 2B
594	94	mmu-miR-9-5p	75751	Ipo4	NM_024267	importin 4
595	94	mmu-miR-9-5p	54667	Atp8b2	NM_001081182	ATPase, class I, type 8B, member 2
596	94	mmu-miR-9-5p	12827	Col4a2	NM_009932	collagen, type IV, alpha 2
597	94	mmu-miR-9-5p	68911	Pygo2	NM_001293763	pygopus 2
598	94	mmu-miR-9-5p	16905	Lmna	NM_001002011	lamin A
599	94	mmu-miR-9-5p	18021	Nfatc3	NM_010901	nuclear factor of activated T cells, cytoplasmic, calcineurin dependent 3
600	94	mmu-miR-9-5p	330812	Rnf150	NM_177378	ring finger protein 150
601	94	mmu-miR-9-5p	77034	2510039O18Rik	NM_029841	RIKEN cDNA 2510039O18 gene
602	94	mmu-miR-9-5p	26406	Map3k3	NM_011947	mitogen-activated protein kinase kinase kinase 3
603	94	mmu-miR-9-5p	68802	Mypn	NM_182992	myopalladin
604	94	mmu-miR-9-5p	140792	Colec12	NM_130449	collectin sub-family member 12
605	94	mmu-miR-9-5p	20544	Slc9a1	NM_016981	solute carrier family 9 (sodium/hydrogen exchanger), member 1
606	94	mmu-miR-9-5p	231070	Insig1	NM_153526	insulin induced gene 1
607	94	mmu-miR-9-5p	22330	Vcl	NM_009502	vinculin
608	94	mmu-miR-203-3p	243931	Tshz3	NM_172298	teashirt zinc finger family member 3
609	94	mmu-miR-203-3p	208164	Fam180a	NM_173375	family with sequence similarity 180, member A
610	94	mmu-miR-203-3p	71544	Arhgap42	NM_027823	Rho GTPase activating protein 42
611	94	mmu-miR-203-3p	238799	Tnpo1	NM_178716	transportin 1
612	94	mmu-miR-203-3p	78977	Popdc3	NM_024286	popeye domain containing 3
613	94	mmu-miR-203-3p	21761	Morf4l1	NM_024431	mortality factor 4 like 1
614	94	mmu-miR-203-3p	230709	Zmpste24	NM_172700	zinc metallopeptidase, STE24
615	94	mmu-miR-203-3p	78889	Wsb1	NM_001042565	WD repeat and SOCS box-containing 1
616	94	mmu-miR-203-3p	70864	Fam47c	NM_001164739	family with sequence similarity 47, member C
617	94	mmu-miR-203-3p	12870	Cp	NM_007752	ceruloplasmin
618	94	mmu-miR-203-3p	50523	Lats2	NM_015771	large tumor suppressor 2
619	94	mmu-miR-203-3p	12361	Cask	NM_001284503	calcium/calmodulin-dependent serine protein kinase (MAGUK family)
620	94	mmu-miR-203-3p	227606	Tbpl2	NM_001289689	TATA box binding protein like 2
621	94	mmu-miR-203-3p	56542	Ick	NM_001163780	intestinal cell kinase
622	94	mmu-miR-203-3p	19220	Ptgfr	NM_008966	prostaglandin F receptor
623	94	mmu-miR-139-5p	12038	Bche	NM_009738	butyrylcholinesterase
624	94	mmu-miR-139-5p	54611	Pde3a	NM_018779	phosphodiesterase 3A, cGMP inhibited
625	94	mmu-miR-139-5p	237222	Ofd1	NM_177429	OFD1, centriole and centriolar satellite protein
626	94	mmu-miR-139-5p	67556	Pigm	NM_026234	phosphatidylinositol glycan anchor biosynthesis, class M
627	94	mmu-miR-139-5p	21417	Zeb1	NM_011546	zinc finger E-box binding homeobox 1
628	94	mmu-miR-139-5p	53881	Slc5a3	NM_017391	solute carrier family 5 (inositol transporters), member 3
629	94	mmu-miR-145a-5p	20346	Sema3a	NM_001243073	sema domain, immunoglobulin domain (Ig), short basic domain, secreted, (semaphorin) 3A
630	94	mmu-miR-145a-5p	230587	Glis1	NM_147221	GLIS family zinc finger 1
631	94	mmu-miR-145a-5p	73112	Abracl	NM_028440	ABRA C-terminal like
632	94	mmu-miR-145a-5p	215789	Phactr2	NM_001033257	phosphatase and actin regulator 2
633	94	mmu-miR-145a-5p	212285	Arap2	NM_178407	ArfGAP with RhoGAP domain, ankyrin repeat and PH domain 2
634	94	mmu-miR-145a-5p	233103	4931406P16Rik	NM_172741	RIKEN cDNA 4931406P16 gene
635	94	mmu-miR-145a-5p	213449	Tent5d	NM_001271008	terminal nucleotidyltransferase 5D
636	94	mmu-miR-145a-5p	56217	Mpp5	NM_019579	membrane protein, palmitoylated 5 (MAGUK p55 subfamily member 5)
637	94	mmu-miR-93-5p	244871	Zc3h12c	NM_001162921	zinc finger CCCH type containing 12C
638	94	mmu-miR-93-5p	78593	Nrip3	NM_020610	nuclear receptor interacting protein 3
639	94	mmu-miR-93-5p	18595	Pdgfra	NM_001083316	platelet derived growth factor receptor, alpha polypeptide
640	94	mmu-miR-93-5p	72180	Zfp661	NM_028141	zinc finger protein 661
641	94	mmu-miR-93-5p	26404	Map3k12	NM_001163643	mitogen-activated protein kinase kinase kinase 12
642	94	mmu-miR-93-5p	12380	Cast	NM_001301153	calpastatin
643	94	mmu-miR-93-5p	243764	Chrm2	NM_203491	cholinergic receptor, muscarinic 2, cardiac
644	94	mmu-miR-93-5p	19344	Rab5b	NM_177411	RAB5B, member RAS oncogene family
645	94	mmu-miR-93-5p	245638	Tbc1d8b	NM_001081499	TBC1 domain family, member 8B
646	94	mmu-miR-93-5p	68939	Rasl11b	NM_026878	RAS-like, family 11, member B
647	94	mmu-miR-93-5p	74125	Armc8	NM_028768	armadillo repeat containing 8
648	94	mmu-miR-93-5p	11303	Abca1	NM_013454	ATP-binding cassette, sub-family A (ABC1), member 1
649	94	mmu-miR-93-5p	17775	Laptm4a	NM_008640	lysosomal-associated protein transmembrane 4A
650	94	mmu-miR-93-5p	226841	Vash2	NM_144879	vasohibin 2
651	94	mmu-miR-93-5p	50935	St6galnac6	NM_001025310	ST6 (alpha-N-acetyl-neuraminyl-2,3-beta-galactosyl-1,3)-N-acetylgalactosaminide alpha-2,6-sialyltransferase 6
652	94	mmu-miR-93-5p	406218	Panx2	NM_001002005	pannexin 2
653	94	mmu-miR-93-5p	66771	Gid4	NM_025757	GID complex subunit 4, VID24 homolog
654	94	mmu-miR-93-5p	237400	Mex3d	NM_198615	mex3 RNA binding family member D
655	94	mmu-miR-93-5p	56533	Rgs17	NM_001161822	regulator of G-protein signaling 17
656	94	mmu-miR-93-5p	215951	Afg1l	NM_145743	AFG1 like ATPase
657	94	mmu-miR-93-5p	21813	Tgfbr2	NM_009371	transforming growth factor, beta receptor II
658	94	mmu-miR-93-5p	78808	Stxbp5	NM_001081344	syntaxin binding protein 5 (tomosyn)
659	94	mmu-miR-93-5p	214162	Kmt2a	NM_001081049	lysine (K)-specific methyltransferase 2A
660	94	mmu-miR-93-5p	19334	Rab22a	NM_024436	RAB22A, member RAS oncogene family
661	94	mmu-miR-93-5p	13682	Eif4a2	NM_001123038	eukaryotic translation initiation factor 4A2
662	94	mmu-miR-93-5p	18412	Sqstm1	NM_001290769	sequestosome 1
663	94	mmu-miR-93-5p	19651	Rbl2	NM_001282000	RB transcriptional corepressor like 2
664	94	mmu-miR-93-5p	13559	E2f5	NM_007892	E2F transcription factor 5
665	94	mmu-miR-93-5p	213056	Fam126b	NM_001310598	family with sequence similarity 126, member B
666	94	mmu-miR-93-5p	329908	Usp24	NM_183225	ubiquitin specific peptidase 24
667	94	mmu-miR-93-5p	20265	Scn1a	NM_001313997	sodium channel, voltage-gated, type I, alpha
668	94	mmu-miR-93-5p	76763	Mospd2	NM_029730	motile sperm domain containing 2
669	94	mmu-miR-93-5p	20447	St6galnac3	NM_011372	ST6 (alpha-N-acetyl-neuraminyl-2,3-beta-galactosyl-1,3)-N-acetylgalactosaminide alpha-2,6-sialyltransferase 3
670	94	mmu-miR-93-5p	53859	Map3k14	NM_016896	mitogen-activated protein kinase kinase kinase 14
671	94	mmu-miR-93-5p	114874	Ddhd1	NM_001039106	DDHD domain containing 1
672	94	mmu-miR-93-5p	320343	Lypd6	NM_177139	LY6/PLAUR domain containing 6
673	94	mmu-miR-93-5p	12632	Cfl2	NM_007688	cofilin 2, muscle
674	94	mmu-miR-151-5p	20981	Syt3	NM_001114116	synaptotagmin III
675	94	mmu-miR-26b-5p	53375	Mtx2	NM_016804	metaxin 2
676	94	mmu-miR-26b-5p	212163	8030462N17Rik	NM_178670	RIKEN cDNA 8030462N17 gene
677	94	mmu-miR-26b-5p	18761	Prkcq	NM_008859	protein kinase C, theta
678	94	mmu-miR-26b-5p	208188	Ghsr	NM_177330	growth hormone secretagogue receptor
679	94	mmu-miR-26b-5p	72033	Tsc22d2	NM_001081229	TSC22 domain family, member 2
680	94	mmu-miR-26b-5p	63985	Gmfb	NM_022023	glia maturation factor, beta
681	94	mmu-miR-26b-5p	68732	Carmil1	NM_001311122	capping protein regulator and myosin 1 linker 1
682	94	mmu-miR-26b-5p	11861	Arl4a	NM_007487	ADP-ribosylation factor-like 4A
683	94	mmu-miR-26b-5p	27426	Nagpa	NM_013796	N-acetylglucosamine-1-phosphodiester alpha-N-acetylglucosaminidase
684	94	mmu-miR-26b-5p	234875	Ttc13	NM_145607	tetratricopeptide repeat domain 13
685	94	mmu-miR-26b-5p	17125	Smad1	NM_008539	SMAD family member 1
686	94	mmu-miR-26b-5p	216543	Cep68	NM_172260	centrosomal protein 68
687	94	mmu-miR-26b-5p	104215	Rhoq	NM_145491	ras homolog family member Q
688	94	mmu-miR-26b-5p	14674	Gna13	NM_010303	guanine nucleotide binding protein, alpha 13
689	94	mmu-miR-26b-5p	217351	Tnrc6c	NM_198022	trinucleotide repeat containing 6C
690	94	mmu-miR-26b-5p	75965	Zdhhc20	NM_029492	zinc finger, DHHC domain containing 20
691	94	mmu-miR-26b-5p	214968	Sema6d	NM_001290997	sema domain, transmembrane domain (TM), and cytoplasmic domain, (semaphorin) 6D
692	94	mmu-miR-26b-5p	16647	Kpna2	NM_010655	karyopherin (importin) alpha 2
693	94	mmu-miR-26b-5p	12813	Col10a1	NM_009925	collagen, type X, alpha 1
694	94	mmu-miR-26b-5p	70998	Phf6	NM_001290546	PHD finger protein 6
695	94	mmu-miR-26b-5p	27402	Pdhx	NM_175094	pyruvate dehydrogenase complex, component X
696	94	mmu-miR-26b-5p	18753	Prkcd	NM_001310682	protein kinase C, delta
697	94	mmu-miR-26b-5p	229488	Fam160a1	NM_172682	family with sequence similarity 160, member A1
698	94	mmu-miR-26b-5p	69065	Chac1	NM_026929	ChaC, cation transport regulator 1
699	94	mmu-miR-26b-5p	380694	Ccnjl	NM_001045530	cyclin J-like
700	94	mmu-miR-26b-5p	15405	Hoxa9	NM_001277238	homeobox A9
701	94	mmu-miR-26b-5p	56426	Pdcd10	NM_019745	programmed cell death 10
702	94	mmu-miR-26b-5p	269023	Zfp608	NM_175751	zinc finger protein 608
703	94	mmu-miR-340-5p	208922	Cpeb3	NM_001290826	cytoplasmic polyadenylation element binding protein 3
704	94	mmu-miR-340-5p	18719	Pip5k1b	NM_008846	phosphatidylinositol-4-phosphate 5-kinase, type 1 beta
705	94	mmu-miR-340-5p	17920	Myo6	NM_001039546	myosin VI
706	94	mmu-miR-340-5p	18121	Nog	NM_008711	noggin
707	94	mmu-miR-340-5p	14425	Galnt3	NM_015736	polypeptide N-acetylgalactosaminyltransferase 3
708	94	mmu-miR-340-5p	108672	Zdhhc15	NM_175358	zinc finger, DHHC domain containing 15
709	94	mmu-miR-340-5p	53869	Rab11a	NM_017382	RAB11A, member RAS oncogene family
710	94	mmu-miR-340-5p	54524	Syt6	NM_001276676	synaptotagmin VI
711	94	mmu-miR-340-5p	19088	Prkar2b	NM_011158	protein kinase, cAMP dependent regulatory, type II beta
712	94	mmu-miR-340-5p	19326	Rab11b	NM_008997	RAB11B, member RAS oncogene family
713	94	mmu-miR-340-5p	117589	Asb7	NM_080443	ankyrin repeat and SOCS box-containing 7
714	94	mmu-miR-340-5p	110895	Slc9a4	NM_177084	solute carrier family 9 (sodium/hydrogen exchanger), member 4
715	94	mmu-miR-340-5p	74349	Fam160a2	NM_001242364	family with sequence similarity 160, member A2
716	94	mmu-miR-340-5p	72047	Ddx42	NM_028074	DEAD (Asp-Glu-Ala-Asp) box polypeptide 42
717	94	mmu-miR-340-5p	29809	Rabgap1l	NM_001038621	RAB GTPase activating protein 1-like
718	94	mmu-miR-340-5p	320712	Abi3bp	NM_001014423	ABI gene family, member 3 (NESH) binding protein
719	94	mmu-miR-340-5p	22025	Nr2c1	NM_011629	nuclear receptor subfamily 2, group C, member 1
720	94	mmu-miR-340-5p	100042807	Eif3j2	NM_001256055	eukaryotic translation initiation factor 3, subunit J2
721	94	mmu-miR-340-5p	239985	Arid1b	NM_001085355	AT rich interactive domain 1B (SWI-like)
722	94	mmu-miR-340-5p	56720	Tdo2	NM_019911	tryptophan 2,3-dioxygenase
723	94	mmu-miR-340-5p	103889	Hoxb2	NM_134032	homeobox B2
724	94	mmu-miR-340-5p	77113	Klhl2	NM_178633	kelch-like 2, Mayven
725	94	mmu-miR-340-5p	14167	Fgf12	NM_001276419	fibroblast growth factor 12
726	94	mmu-miR-340-5p	75423	Arl5a	NM_182994	ADP-ribosylation factor-like 5A
727	94	mmu-miR-429-3p	219150	Hmbox1	NM_177338	homeobox containing 1
728	94	mmu-miR-429-3p	327987	Med13	NM_001080931	mediator complex subunit 13
729	94	mmu-miR-429-3p	217124	Ppp1r9b	NM_172261	protein phosphatase 1, regulatory subunit 9B
730	94	mmu-miR-429-3p	320940	Atp11c	NM_001037863	ATPase, class VI, type 11C
731	94	mmu-miR-429-3p	72007	Fndc3b	NM_173182	fibronectin type III domain containing 3B
732	94	mmu-miR-429-3p	24000	Ptpn21	NM_001146199	protein tyrosine phosphatase, non-receptor type 21
733	94	mmu-miR-429-3p	215280	Wipf1	NM_001289722	WAS/WASL interacting protein family, member 1
734	94	mmu-miR-429-3p	72033	Tsc22d2	NM_001081229	TSC22 domain family, member 2
735	94	mmu-miR-429-3p	20901	Strap	NM_011499	serine/threonine kinase receptor associated protein
736	94	mmu-miR-429-3p	76899	Golga1	NM_001290649	golgi autoantigen, golgin subfamily a, 1
737	94	mmu-miR-429-3p	216344	Rab21	NM_024454	RAB21, member RAS oncogene family
738	94	mmu-miR-429-3p	100213	Rusc2	NM_001037709	RUN and SH3 domain containing 2
739	94	mmu-miR-429-3p	108012	Ap1s2	NM_001290379	adaptor-related protein complex 1, sigma 2 subunit
740	94	mmu-miR-429-3p	19248	Ptpn12	NM_011203	protein tyrosine phosphatase, non-receptor type 12
741	94	mmu-miR-429-3p	16476	Jun	NM_010591	jun proto-oncogene
742	94	mmu-miR-429-3p	114713	Rasa2	NM_053268	RAS p21 protein activator 2
743	94	mmu-miR-429-3p	76965	Slitrk1	NM_199065	SLIT and NTRK-like family, member 1
744	94	mmu-miR-429-3p	56705	Ranbp9	NM_019930	RAN binding protein 9
745	94	mmu-miR-429-3p	270906	Prr11	NM_175563	proline rich 11
746	94	mmu-miR-429-3p	21872	Tjp1	NM_001163574	tight junction protein 1
747	94	mmu-miR-429-3p	22785	Slc30a4	NM_001290993	solute carrier family 30 (zinc transporter), member 4
748	94	mmu-miR-429-3p	22154	Tubb5	NM_011655	tubulin, beta 5 class I
749	94	mmu-miR-429-3p	242050	Igsf10	NM_001162884	immunoglobulin superfamily, member 10
750	94	mmu-miR-429-3p	76763	Mospd2	NM_001290523	motile sperm domain containing 2
751	94	mmu-miR-429-3p	72465	Zfp131	NM_001302549	zinc finger protein 131
752	94	mmu-miR-1a-3p	18509	Pax7	NM_011039	paired box 7
753	94	mmu-miR-1a-3p	106840	Unc119b	NM_175352	unc-119 lipid binding chaperone B
754	93	mmu-miR-203-3p	21951	Tnks	NM_175091	tankyrase, TRF1-interacting ankyrin-related ADP-ribose polymerase
755	93	mmu-miR-203-3p	22661	Zfp148	NM_011749	zinc finger protein 148
756	93	mmu-miR-203-3p	75276	Ppp1r1c	NM_001290743	protein phosphatase 1, regulatory inhibitor subunit 1C
757	93	mmu-miR-203-3p	83602	Gtf2a1	NM_031391	general transcription factor II A, 1
758	93	mmu-miR-203-3p	12821	Col17a1	NM_001290825	collagen, type XVII, alpha 1
759	93	mmu-miR-203-3p	71228	Dlg5	NM_001163513	discs large MAGUK scaffold protein 5
760	93	mmu-miR-203-3p	268448	Phf12	NM_174852	PHD finger protein 12
761	93	mmu-miR-203-3p	545389	Cep170	NM_001099637	centrosomal protein 170
762	93	mmu-miR-203-3p	70646	Naa30	NM_027492	N(alpha)-acetyltransferase 30, NatC catalytic subunit
763	93	mmu-miR-203-3p	20496	Slc12a2	NM_009194	solute carrier family 12, member 2
764	93	mmu-miR-203-3p	171170	Mbnl3	NM_001310515	muscleblind like splicing factor 3
765	93	mmu-miR-203-3p	16963	Xcl1	NM_008510	chemokine (C motif) ligand 1
766	93	mmu-miR-203-3p	235469	Zfp280d	NM_146224	zinc finger protein 280D
767	93	mmu-miR-203-3p	72587	Pan3	NM_028291	PAN3 poly(A) specific ribonuclease subunit
768	93	mmu-miR-203-3p	67547	Slc39a8	NM_026228	solute carrier family 39 (metal ion transporter), member 8
769	93	mmu-miR-203-3p	19091	Prkg1	NM_001013833	protein kinase, cGMP-dependent, type I
770	93	mmu-miR-203-3p	70568	Cpne3	NM_027769	copine III
771	93	mmu-miR-139-5p	14255	Flt3	NM_010229	FMS-like tyrosine kinase 3
772	93	mmu-miR-139-5p	226123	Morn4	NM_198108	MORN repeat containing 4
773	93	mmu-miR-139-5p	14281	Fos	NM_010234	FBJ osteosarcoma oncogene
774	93	mmu-miR-139-5p	208691	Eif5a2	NM_177586	eukaryotic translation initiation factor 5A2
775	93	mmu-miR-139-5p	224170	Dzip3	NM_001110017	DAZ interacting protein 3, zinc finger
776	93	mmu-miR-139-5p	21815	Tgif1	NM_001164074	TGFB-induced factor homeobox 1
777	93	mmu-miR-139-5p	13405	Dmd	NM_007868	dystrophin, muscular dystrophy
778	93	mmu-miR-139-5p	22589	Atrx	NM_009530	ATRX, chromatin remodeler
779	93	mmu-miR-139-5p	15569	Elavl2	NM_001177883	ELAV like RNA binding protein 1
780	93	mmu-miR-145a-5p	218397	Rasa1	NM_145452	RAS p21 protein activator 1
781	93	mmu-miR-145a-5p	19714	Rev3l	NM_011264	REV3 like, DNA directed polymerase zeta catalytic subunit
782	93	mmu-miR-145a-5p	225631	Onecut2	NM_194268	one cut domain, family member 2
783	93	mmu-miR-145a-5p	17127	Smad3	NM_016769	SMAD family member 3
784	93	mmu-miR-145a-5p	17918	Myo5a	NM_010864	myosin VA
785	93	mmu-miR-145a-5p	227541	Camk1d	NM_001290374	calcium/calmodulin-dependent protein kinase ID
786	93	mmu-miR-145a-5p	71770	Ap2b1	NM_001035854	adaptor-related protein complex 2, beta 1 subunit
787	93	mmu-miR-145a-5p	17129	Smad5	NM_001164041	SMAD family member 5
788	93	mmu-miR-145a-5p	16948	Lox	NM_001286181	lysyl oxidase
789	93	mmu-miR-145a-5p	12400	Cbfb	NM_001161458	core binding factor beta
790	93	mmu-miR-145a-5p	105522	Ankrd28	NM_001024604	ankyrin repeat domain 28
791	93	mmu-miR-145a-5p	58180	Hic2	NM_178922	hypermethylated in cancer 2
792	93	mmu-miR-145a-5p	11845	Arf6	NM_007481	ADP-ribosylation factor 6
793	93	mmu-miR-93-5p	72258	Kcnk10	NM_001316664	potassium channel, subfamily K, member 10
794	93	mmu-miR-93-5p	109181	Trip11	NM_028446	thyroid hormone receptor interactor 11
795	93	mmu-miR-93-5p	12228	Btg3	NM_009770	B cell translocation gene 3
796	93	mmu-miR-93-5p	19777	Uri1	NM_011274	URI1, prefoldin-like chaperone
797	93	mmu-miR-93-5p	71807	Tars2	NM_001163619	threonyl-tRNA synthetase 2, mitochondrial (putative)
798	93	mmu-miR-93-5p	12452	Ccng2	NM_007635	cyclin G2
799	93	mmu-miR-93-5p	19258	Ptpn4	NM_019933	protein tyrosine phosphatase, non-receptor type 4
800	93	mmu-miR-93-5p	109151	Chd9	NM_001310530	chromodomain helicase DNA binding protein 9
801	93	mmu-miR-93-5p	245827	Fat2	NM_001029988	FAT atypical cadherin 2
802	93	mmu-miR-93-5p	68799	Rgmb	NM_178615	repulsive guidance molecule family member B
803	93	mmu-miR-93-5p	226470	Zbtb41	NM_172643	zinc finger and BTB domain containing 41
804	93	mmu-miR-93-5p	272589	Tbcel	NM_173038	tubulin folding cofactor E-like
805	93	mmu-miR-93-5p	76022	Gon4l	NM_027389	gon-4-like (C.elegans)
806	93	mmu-miR-93-5p	18764	Pkd2	NM_008861	polycystic kidney disease 2
807	93	mmu-miR-93-5p	20442	St3gal1	NM_009177	ST3 beta-galactoside alpha-2,3-sialyltransferase 1
808	93	mmu-miR-93-5p	18519	Kat2b	NM_001190846	K(lysine) acetyltransferase 2B
809	93	mmu-miR-93-5p	633640	Tmem267	NM_001039244	transmembrane protein 267
810	93	mmu-miR-93-5p	13609	S1pr1	NM_007901	sphingosine-1-phosphate receptor 1
811	93	mmu-miR-93-5p	15117	Has2	NM_008216	hyaluronan synthase 2
812	93	mmu-miR-93-5p	327826	Frs2	NM_177798	fibroblast growth factor receptor substrate 2
813	93	mmu-miR-93-5p	72108	Ddhd2	NM_028102	DDHD domain containing 2
814	93	mmu-miR-93-5p	228359	Arhgap1	NM_001145902	Rho GTPase activating protein 1
815	93	mmu-miR-26b-5p	100040268	Olfr157	NM_019475	olfactory receptor 157
816	93	mmu-miR-26b-5p	56291	Styx	NM_019637	serine/threonine/tyrosine interaction protein
817	93	mmu-miR-26b-5p	224105	Pak2	NM_177326	p21 (RAC1) activated kinase 2
818	93	mmu-miR-26b-5p	195208	Dcdc2a	NM_177577	doublecortin domain containing 2a
819	93	mmu-miR-26b-5p	76499	Clasp2	NM_001081960	CLIP associating protein 2
820	93	mmu-miR-26b-5p	72549	Reep4	NM_180588	receptor accessory protein 4
821	93	mmu-miR-26b-5p	19211	Pten	NM_008960	phosphatase and tensin homolog
822	93	mmu-miR-26b-5p	20112	Rps6ka2	NM_011299	ribosomal protein S6 kinase, polypeptide 2
823	93	mmu-miR-26b-5p	22619	Siae	NM_011734	sialic acid acetylesterase
824	93	mmu-miR-26b-5p	74100	Arpp21	NM_001177615	cyclic AMP-regulated phosphoprotein, 21
825	93	mmu-miR-26b-5p	14163	Fgd1	NM_008001	FYVE, RhoGEF and PH domain containing 1
826	93	mmu-miR-26b-5p	194401	Mical3	NM_001270475	microtubule associated monooxygenase, calponin and LIM domain containing 3
827	93	mmu-miR-26b-5p	216345	Zfc3h1	NM_001033261	zinc finger, C3H1-type containing
828	93	mmu-miR-26b-5p	403174	Msantd1	NM_207277	Myb/SANT-like DNA-binding domain containing 1
829	93	mmu-miR-26b-5p	12018	Bak1	NM_007523	BCL2-antagonist/killer 1
830	93	mmu-miR-26b-5p	74205	Acsl3	NM_001033606	acyl-CoA synthetase long-chain family member 3
831	93	mmu-miR-26b-5p	230824	Grhl3	NM_001013756	grainyhead like transcription factor 3
832	93	mmu-miR-26b-5p	15437	Hoxd8	NM_001290730	homeobox D8
833	93	mmu-miR-26b-5p	74132	Rnf6	NM_001256085	ring finger protein (C3H2C3 type) 6
834	93	mmu-miR-26b-5p	238130	Dock4	NM_172803	dedicator of cytokinesis 4
835	93	mmu-miR-26b-5p	17772	Mtm1	NM_001164191	X-linked myotubular myopathy gene 1
836	93	mmu-miR-26b-5p	13831	Epc1	NM_027497	enhancer of polycomb homolog 1
837	93	mmu-miR-26b-5p	30928	Zbtb18	NM_001012330	zinc finger and BTB domain containing 18
838	93	mmu-miR-26b-5p	69556	Bod1	NM_001024919	biorientation of chromosomes in cell division 1
839	93	mmu-miR-26b-5p	12648	Chd1	NM_007690	chromodomain helicase DNA binding protein 1
840	93	mmu-miR-26b-5p	67281	Rpl37	NM_026069	ribosomal protein L37
841	93	mmu-miR-26b-5p	224650	Anks1	NM_001286040	ankyrin repeat and SAM domain containing 1
842	93	mmu-miR-26b-5p	73102	Slc22a23	NM_001033167	solute carrier family 22, member 23
843	93	mmu-miR-340-5p	218820	Zfp503	NM_145459	zinc finger protein 503
844	93	mmu-miR-340-5p	68146	Arl13b	NM_026577	ADP-ribosylation factor-like 13B
845	93	mmu-miR-340-5p	50500	Ttpa	NM_001317723	tocopherol (alpha) transfer protein
846	93	mmu-miR-340-5p	11569	Aebp2	NM_001309436	AE binding protein 2
847	93	mmu-miR-340-5p	232560	Caprin2	NM_001301351	caprin family member 2
848	93	mmu-miR-340-5p	16009	Igfbp3	NM_008343	insulin-like growth factor binding protein 3
849	93	mmu-miR-340-5p	224111	Ubxn7	NM_177633	UBX domain protein 7
850	93	mmu-miR-340-5p	19255	Ptpn2	NM_001127177	protein tyrosine phosphatase, non-receptor type 2
851	93	mmu-miR-340-5p	66964	Golt1b	NM_025872	golgi transport 1B
852	93	mmu-miR-340-5p	68732	Carmil1	NM_001311122	capping protein regulator and myosin 1 linker 1
853	93	mmu-miR-340-5p	320492	A830018L16Rik	NM_001160370	RIKEN cDNA A830018L16 gene
854	93	mmu-miR-340-5p	67043	Syap1	NM_025932	synapse associated protein 1
855	93	mmu-miR-340-5p	74360	Cep57	NM_001310721	centrosomal protein 57
856	93	mmu-miR-340-5p	67102	D16Ertd472e	NM_025967	DNA segment, Chr 16, ERATO Doi 472, expressed
857	93	mmu-miR-340-5p	66960	Mindy3	NM_024185	MINDY lysine 48 deubiquitinase 3
858	93	mmu-miR-340-5p	16649	Kpna4	NM_008467	karyopherin (importin) alpha 4
859	93	mmu-miR-340-5p	208691	Eif5a2	NM_177586	eukaryotic translation initiation factor 5A2
860	93	mmu-miR-340-5p	69718	Ipmk	NM_027184	inositol polyphosphate multikinase
861	93	mmu-miR-340-5p	28078	Prl5a1	NM_023746	prolactin family 5, subfamily a, member 1
862	93	mmu-miR-340-5p	73341	Arhgef6	NM_152801	Rac/Cdc42 guanine nucleotide exchange factor (GEF) 6
863	93	mmu-miR-340-5p	622434	Arhgef26	NM_001081295	Rho guanine nucleotide exchange factor (GEF) 26
864	93	mmu-miR-340-5p	102103	Mtus1	NM_001005863	mitochondrial tumor suppressor 1
865	93	mmu-miR-340-5p	432467	Hnrnph3	NM_001079824	heterogeneous nuclear ribonucleoprotein H3
866	93	mmu-miR-340-5p	11783	Apaf1	NM_009684	apoptotic peptidase activating factor 1
867	93	mmu-miR-340-5p	245631	Mum1l1	NM_001164630	melanoma associated antigen (mutated) 1-like 1
868	93	mmu-miR-340-5p	381832	Prpmp5	NM_001024705	proline-rich protein MP5
869	93	mmu-miR-340-5p	11464	Actc1	NM_009608	actin, alpha, cardiac muscle 1
870	93	mmu-miR-340-5p	11846	Arg1	NM_007482	arginase, liver
871	93	mmu-miR-340-5p	70620	Ube2v2	NM_001159351	ubiquitin-conjugating enzyme E2 variant 2
872	93	mmu-miR-340-5p	51869	Rif1	NM_175238	replication timing regulatory factor 1
873	93	mmu-miR-340-5p	231470	Fras1	NM_175473	Fraser extracellular matrix complex subunit 1
874	93	mmu-miR-340-5p	56878	Rbms1	NM_001141931	RNA binding motif, single stranded interacting protein 1
875	93	mmu-miR-429-3p	210801	Unc5d	NM_153135	unc-5 netrin receptor D
876	93	mmu-miR-429-3p	233812	Mosmo	NM_001164580	modulator of smoothened
877	93	mmu-miR-429-3p	227210	Ccnyl1	NM_001097644	cyclin Y-like 1
878	93	mmu-miR-429-3p	20238	Atxn1	NM_001199304	ataxin 1
879	93	mmu-miR-429-3p	26900	Ddx3y	NM_012008	DEAD (Asp-Glu-Ala-Asp) box polypeptide 3, Y-linked
880	93	mmu-miR-429-3p	14199	Fhl1	NM_001077362	four and a half LIM domains 1
881	93	mmu-miR-429-3p	330409	Cecr2	NM_001128151	CECR2, histone acetyl-lysine reader
882	93	mmu-miR-429-3p	93757	Immp2l	NM_053122	IMP2 inner mitochondrial membrane peptidase-like (S. cerevisiae)
883	93	mmu-miR-429-3p	78287	Rbsn	NM_030081	rabenosyn, RAB effector
884	93	mmu-miR-429-3p	237459	Cdk17	NM_146239	cyclin-dependent kinase 17
885	93	mmu-miR-429-3p	497097	Xkr4	NM_001011874	X-linked Kx blood group related 4
886	93	mmu-miR-429-3p	112405	Egln1	NM_053207	egl-9 family hypoxia-inducible factor 1
887	93	mmu-miR-1a-3p	545156	Kalrn	NM_177357	kalirin, RhoGEF kinase
888	93	mmu-miR-1a-3p	211961	Asxl3	NM_001167777	additional sex combs like 3, transcriptional regulator
889	93	mmu-miR-1a-3p	51810	Hnrnpu	NM_016805	heterogeneous nuclear ribonucleoprotein U
890	93	mmu-miR-1a-3p	71240	Osbpl7	NM_001081434	oxysterol binding protein-like 7
891	93	mmu-miR-1a-3p	12571	Cdk6	NM_009873	cyclin-dependent kinase 6
892	93	mmu-miR-1a-3p	70611	Fbxo33	NM_001033156	F-box protein 33
893	93	mmu-miR-1a-3p	28146	Serp1	NM_030685	stress-associated endoplasmic reticulum protein 1
894	93	mmu-miR-1a-3p	68027	Tmem178	NM_026516	transmembrane protein 178
895	93	mmu-miR-1a-3p	12607	Cebpz	NM_001024806	CCAAT/enhancer binding protein zeta
896	93	mmu-miR-1a-3p	11735	Ank3	NM_009670	ankyrin 3, epithelial
897	93	mmu-miR-1a-3p	19035	Ppib	NM_011149	peptidylprolyl isomerase B
898	93	mmu-miR-1a-3p	22027	Hsp90b1	NM_011631	heat shock protein 90, beta (Grp94), member 1
899	93	mmu-miR-1a-3p	22631	Ywhaz	NM_001253805	tyrosine 3-monooxygenase/tryptophan 5-monooxygenase activation protein, zeta polypeptide
900	93	mmu-miR-1a-3p	235469	Zfp280d	NM_001311105	zinc finger protein 280D
901	93	mmu-miR-9-5p	26405	Map3k2	NM_011946	mitogen-activated protein kinase kinase kinase 2
902	93	mmu-miR-9-5p	230661	Tesk2	NM_146151	testis-specific kinase 2
903	93	mmu-miR-9-5p	72033	Tsc22d2	NM_001081229	TSC22 domain family, member 2
904	93	mmu-miR-9-5p	231464	Cnot6l	NM_001285511	CCR4-NOT transcription complex, subunit 6-like
905	93	mmu-miR-9-5p	228790	Asxl1	NM_001039939	additional sex combs like 1
906	93	mmu-miR-9-5p	76365	Tbx18	NM_023814	T-box18
907	93	mmu-miR-9-5p	241638	Lzts3	NM_197945	leucine zipper, putative tumor suppressor family member 3
908	93	mmu-miR-9-5p	66892	Eif4e3	NM_025829	eukaryotic translation initiation factor 4E member 3
909	93	mmu-miR-9-5p	327655	Ppip5k1	NM_178795	diphosphoinositol pentakisphosphate kinase 1
910	93	mmu-miR-9-5p	12753	Clock	NM_001289826	circadian locomotor output cycles kaput
911	93	mmu-miR-9-5p	12530	Cdc25a	NM_007658	cell division cycle 25A
912	93	mmu-miR-9-5p	84095	Pi4k2a	NM_145501	phosphatidylinositol 4-kinase type 2 alpha
913	93	mmu-miR-9-5p	245631	Mum1l1	NM_001164630	melanoma associated antigen (mutated) 1-like 1
914	93	mmu-miR-9-5p	12450	Ccng1	NM_009831	cyclin G1
915	93	mmu-miR-9-5p	68598	Dnajc8	NM_172400	DnaJ heat shock protein family (Hsp40) member C8
916	93	mmu-miR-9-5p	58180	Hic2	NM_178922	hypermethylated in cancer 2
917	93	mmu-miR-9-5p	26401	Map3k1	NM_011945	mitogen-activated protein kinase kinase kinase 1
918	93	mmu-miR-9-5p	13549	Dyrk1b	NM_001271370	dual-specificity tyrosine-(Y)-phosphorylation regulated kinase 1b
919	93	mmu-miR-9-5p	13723	Emb	NM_010330	embigin
920	93	mmu-miR-9-5p	242259	Slc44a5	NM_001081263	solute carrier family 44, member 5
921	93	mmu-miR-9-5p	18596	Pdgfrb	NM_001146268	platelet derived growth factor receptor, beta polypeptide
922	92	mmu-miR-1a-3p	17184	Matr3	NM_010771	matrin 3
923	92	mmu-miR-1a-3p	244895	Peak1	NM_172924	pseudopodium-enriched atypical kinase 1
924	92	mmu-miR-1a-3p	18186	Nrp1	NM_008737	neuropilin 1
925	92	mmu-miR-1a-3p	20979	Syt1	NM_001252341	synaptotagmin I
926	92	mmu-miR-1a-3p	93837	Dach2	NM_001289734	dachshund family transcription factor 2
927	92	mmu-miR-1a-3p	13614	Edn1	NM_010104	endothelin 1
928	92	mmu-miR-1a-3p	76500	Ip6k2	NM_029634	inositol hexaphosphate kinase 2
929	92	mmu-miR-1a-3p	75304	4930563E22Rik	NM_001163728	RIKEN cDNA 4930563E22 gene
930	92	mmu-miR-1a-3p	15510	Hspd1	NM_010477	heat shock protein 1 (chaperonin)
931	92	mmu-miR-1a-3p	73420	Ccsap	NM_028536	centriole, cilia and spindle associated protein
932	92	mmu-miR-1a-3p	74493	Tnks2	NM_001163635	tankyrase, TRF1-interacting ankyrin-related ADP-ribose polymerase 2
933	92	mmu-miR-9-5p	16553	Kif13a	NM_010617	kinesin family member 13A
934	92	mmu-miR-9-5p	80883	Ntng1	NM_001163348	netrin G1
935	92	mmu-miR-9-5p	74762	Mdga1	NM_001081160	MAM domain containing glycosylphosphatidylinositol anchor 1
936	92	mmu-miR-9-5p	213053	Slc39a14	NM_001135151	solute carrier family 39 (zinc transporter), member 14
937	92	mmu-miR-9-5p	23794	Adamts5	NM_011782	a disintegrin-like and metallopeptidase (reprolysin type) with thrombospondin type 1 motif, 5 (aggrecanase-2)
938	92	mmu-miR-9-5p	13841	Epha7	NM_001290434	Eph receptor A7
939	92	mmu-miR-9-5p	68477	Rmnd5a	NM_024288	required for meiotic nuclear division 5 homolog A
940	92	mmu-miR-9-5p	69823	Fyttd1	NM_001159349	forty-two-three domain containing 1
941	92	mmu-miR-9-5p	21929	Tnfaip3	NM_009397	tumor necrosis factor, alpha-induced protein 3
942	92	mmu-miR-9-5p	19013	Ppara	NM_001113418	peroxisome proliferator activated receptor alpha
943	92	mmu-miR-9-5p	107829	Thoc5	NM_172438	THO complex 5
944	92	mmu-miR-9-5p	230257	Ptbp3	NM_144904	polypyrimidine tract binding protein 3
945	92	mmu-miR-9-5p	67579	Cpeb4	NM_001290676	cytoplasmic polyadenylation element binding protein 4
946	92	mmu-miR-9-5p	214601	Slc10a3	NM_001256104	solute carrier family 10 (sodium/bile acid cotransporter family), member 3
947	92	mmu-miR-9-5p	11909	Atf2	NM_001025093	activating transcription factor 2
948	92	mmu-miR-9-5p	69675	Pxdn	NM_181395	peroxidasin
949	92	mmu-miR-9-5p	258336	Olfr77	NM_146339	olfactory receptor 77
950	92	mmu-miR-9-5p	230936	Phf13	NM_172705	PHD finger protein 13
951	92	mmu-miR-9-5p	26400	Map2k7	NM_011944	mitogen-activated protein kinase kinase 7
952	92	mmu-miR-9-5p	93836	Rnf111	NM_033604	ring finger 111
953	92	mmu-miR-9-5p	22031	Traf3	NM_001286122	TNF receptor-associated factor 3
954	92	mmu-miR-203-3p	12991	Csn2	NM_001286024	casein beta
955	92	mmu-miR-203-3p	18414	Osmr	NM_001310469	oncostatin M receptor
956	92	mmu-miR-203-3p	67121	Mastl	NM_025979	microtubule associated serine/threonine kinase-like
957	92	mmu-miR-203-3p	242864	Napepld	NM_178728	N-acyl phosphatidylethanolamine phospholipase D
958	92	mmu-miR-203-3p	12293	Cacna2d1	NM_009784	calcium channel, voltage-dependent, alpha2/delta subunit 1
959	92	mmu-miR-203-3p	20451	St8sia3	NM_009182	ST8 alpha-N-acetyl-neuraminide alpha-2,8-sialyltransferase 3
960	92	mmu-miR-203-3p	99709	Clca4b	NM_001033199	chloride channel accessory 4B
961	92	mmu-miR-203-3p	233789	Smg1	NM_001031814	SMG1 homolog, phosphatidylinositol 3-kinase-related kinase (C. elegans)
962	92	mmu-miR-203-3p	170936	Zfp369	NM_178364	zinc finger protein 369
963	92	mmu-miR-203-3p	93683	Glce	NM_033320	glucuronyl C5-epimerase
964	92	mmu-miR-203-3p	11909	Atf2	NM_001025093	activating transcription factor 2
965	92	mmu-miR-203-3p	20464	Sim1	NM_011376	single-minded family bHLH transcription factor 1
966	92	mmu-miR-203-3p	207785	Csrnp2	NM_153407	cysteine-serine-rich nuclear protein 2
967	92	mmu-miR-203-3p	14658	Glrb	NM_001281969	glycine receptor, beta subunit
968	92	mmu-miR-203-3p	12283	Cab39	NM_133781	calcium binding protein 39
969	92	mmu-miR-203-3p	28000	Prpf19	NM_001253843	pre-mRNA processing factor 19
970	92	mmu-miR-203-3p	230908	Tardbp	NM_001305425	TAR DNA binding protein
971	92	mmu-miR-203-3p	13655	Egr3	NM_001289925	early growth response 3
972	92	mmu-miR-203-3p	18751	Prkcb	NM_008855	protein kinase C, beta
973	92	mmu-miR-203-3p	93694	Clec2d	NM_053109	C-type lectin domain family 2, member d
974	92	mmu-miR-139-5p	72692	Hnrnpll	NM_144802	heterogeneous nuclear ribonucleoprotein L-like
975	92	mmu-miR-139-5p	208440	Dip2c	NM_001081426	disco interacting protein 2 homolog C
976	92	mmu-miR-139-5p	70885	Ints10	NM_001293791	integrator complex subunit 10
977	92	mmu-miR-139-5p	11878	Arx	NM_007492	aristaless related homeobox
978	92	mmu-miR-139-5p	54338	Slc23a2	NM_018824	solute carrier family 23 (nucleobase transporters), member 2
979	92	mmu-miR-139-5p	99167	Ssx2ip	NM_001253769	synovial sarcoma, X 2 interacting protein
980	92	mmu-miR-139-5p	16476	Jun	NM_010591	jun proto-oncogene
981	92	mmu-miR-139-5p	214547	She	NM_172530	src homology 2 domain-containing transforming protein E
982	92	mmu-miR-139-5p	68795	Ubr3	NM_001303033	ubiquitin protein ligase E3 component n-recognin 3
983	92	mmu-miR-139-5p	238205	Lrfn5	NM_001310586	leucine rich repeat and fibronectin type III domain containing 5
984	92	mmu-miR-139-5p	238871	Pde4d	NM_011056	phosphodiesterase 4D, cAMP specific
985	92	mmu-miR-145a-5p	76089	Rapgef2	NM_001099624	Rap guanine nucleotide exchange factor (GEF) 2
986	92	mmu-miR-145a-5p	67268	Myl12a	NM_026064	myosin, light chain 12A, regulatory, non-sarcomeric
987	92	mmu-miR-145a-5p	78796	Zcchc4	NM_030185	zinc finger, CCHC domain containing 4
988	92	mmu-miR-145a-5p	71435	Arhgap21	NM_001081364	Rho GTPase activating protein 21
989	92	mmu-miR-145a-5p	170753	Zfp704	NM_133218	zinc finger protein 704
990	92	mmu-miR-145a-5p	108058	Camk2d	NM_001293666	calcium/calmodulin-dependent protein kinase II, delta
991	92	mmu-miR-145a-5p	75826	Senp2	NM_029457	SUMO/sentrin specific peptidase 2
992	92	mmu-miR-145a-5p	13195	Ddc	NM_001190448	dopa decarboxylase
993	92	mmu-miR-145a-5p	226016	Abhd17b	NM_146096	abhydrolase domain containing 17B
994	92	mmu-miR-145a-5p	231070	Insig1	NM_153526	insulin induced gene 1
995	92	mmu-miR-145a-5p	226144	Erlin1	NM_001164359	ER lipid raft associated 1
996	92	mmu-miR-145a-5p	76574	Mfsd2a	NM_029662	major facilitator superfamily domain containing 2A
997	92	mmu-miR-93-5p	56174	Nagk	NM_019542	N-acetylglucosamine kinase
998	92	mmu-miR-93-5p	19712	Rest	NM_011263	RE1-silencing transcription factor
999	92	mmu-miR-93-5p	66397	Sar1b	NM_025535	secretion associated Ras related GTPase 1B
1000	92	mmu-miR-93-5p	13841	Epha7	NM_001290434	Eph receptor A7
1001	92	mmu-miR-93-5p	100732	Mapre3	NM_001310516	microtubule-associated protein, RP/EB family, member 3
1002	92	mmu-miR-93-5p	231986	Jazf1	NM_001168277	JAZF zinc finger 1
1003	92	mmu-miR-93-5p	217331	Unk	NM_001286006	unkempt family zinc finger
1004	92	mmu-miR-93-5p	105651	Ppp1r3e	NM_001167908	protein phosphatase 1, regulatory subunit 3E
1005	92	mmu-miR-93-5p	209478	Tbc1d12	NM_145952	TBC1D12: TBC1 domain family, member 12
1006	92	mmu-miR-93-5p	58205	Pdcd1lg2	NM_021396	programmed cell death 1 ligand 2
1007	92	mmu-miR-93-5p	22241	Ulk1	NM_009469	unc-51 like kinase 1
1008	92	mmu-miR-93-5p	74302	Mtmr3	NM_028860	myotubularin related protein 3
1009	92	mmu-miR-93-5p	58208	Bcl11b	NM_001079883	B cell leukemia/lymphoma 11B
1010	92	mmu-miR-93-5p	232237	Fgd5	NM_172731	FYVE, RhoGEF and PH domain containing 5
1011	92	mmu-miR-93-5p	67998	Retreg3	NM_028933	reticulophagy regulator family member 3
1012	92	mmu-miR-93-5p	50790	Acsl4	NM_001033600	acyl-CoA synthetase long-chain family member 4
1013	92	mmu-miR-93-5p	217684	Susd6	NM_001242419	sushi domain containing 6
1014	92	mmu-miR-93-5p	207781	C2cd2	NM_174847	C2 calcium-dependent domain containing 2
1015	92	mmu-miR-93-5p	54484	Mkrn1	NM_001311109	makorin, ring finger protein, 1
1016	92	mmu-miR-93-5p	14339	Aktip	NM_001302266	thymoma viral proto-oncogene 1 interacting protein
1017	92	mmu-miR-93-5p	70472	Atad2	NM_027435	ATPase family, AAA domain containing 2
1018	92	mmu-miR-93-5p	74114	Crot	NM_023733	carnitine O-octanoyltransferase
1019	92	mmu-miR-93-5p	83814	Nedd4l	NM_001114386	neural precursor cell expressed, developmentally down-regulated gene 4-like
1020	92	mmu-miR-93-5p	211978	Zfyve26	NM_001008550	zinc finger, FYVE domain containing 26
1021	92	mmu-miR-93-5p	70097	Sash1	NM_175155	SAM and SH3 domain containing 1
1022	92	mmu-miR-26b-5p	51786	Cpsf2	NM_016856	cleavage and polyadenylation specific factor 2
1023	92	mmu-miR-26b-5p	13132	Dab2	NM_001310446	disabled 2, mitogen-responsive phosphoprotein
1024	92	mmu-miR-26b-5p	503610	Zdhhc18	NM_001017968	zinc finger, DHHC domain containing 18
1025	92	mmu-miR-26b-5p	214579	Aldh5a1	NM_172532	aldhehyde dehydrogenase family 5, subfamily A1
1026	92	mmu-miR-26b-5p	68196	Hsbp1	NM_024219	heat shock factor binding protein 1
1027	92	mmu-miR-26b-5p	67118	Bfar	NM_001177552	bifunctional apoptosis regulator
1028	92	mmu-miR-26b-5p	78232	Trappc6b	NM_030057	trafficking protein particle complex 6B
1029	92	mmu-miR-26b-5p	22065	Trpc3	NM_019510	transient receptor potential cation channel, subfamily C, member 3
1030	92	mmu-miR-26b-5p	73173	Pcdh18	NM_130448	protocadherin 18
1031	92	mmu-miR-26b-5p	279561	Wnk3	NM_001271678	WNK lysine deficient protein kinase 3
1032	92	mmu-miR-26b-5p	225363	Etf1	NM_144866	eukaryotic translation termination factor 1
1033	92	mmu-miR-26b-5p	99470	Magi3	NM_133853	membrane associated guanylate kinase, WW and PDZ domain containing 3
1034	92	mmu-miR-26b-5p	72672	Zfp518a	NM_028319	zinc finger protein 518A
1035	92	mmu-miR-26b-5p	244698	Hephl1	NM_001164797	hephaestin-like 1
1036	92	mmu-miR-26b-5p	22284	Usp9x	NM_009481	ubiquitin specific peptidase 9, X chromosome
1037	92	mmu-miR-26b-5p	77531	Anks1b	NM_181398	ankyrin repeat and sterile alpha motif domain containing 1B
1038	92	mmu-miR-26b-5p	330513	Gm5114	NM_177890	predicted gene 5114
1039	92	mmu-miR-26b-5p	15433	Hoxd13	NM_008275	homeobox D13
1040	92	mmu-miR-26b-5p	329260	Dennd1b	NM_001166501	DENN/MADD domain containing 1B
1041	92	mmu-miR-26b-5p	16324	Inhbb	NM_008381	inhibin beta-B
1042	92	mmu-miR-26b-5p	15234	Hgf	NM_001289458	hepatocyte growth factor
1043	92	mmu-miR-26b-5p	17389	Mmp16	NM_019724	matrix metallopeptidase 16
1044	92	mmu-miR-26b-5p	80281	Cttnbp2nl	NM_001163332	CTTNBP2 N-terminal like
1045	92	mmu-miR-26b-5p	69606	Mtfmt	NM_027134	mitochondrial methionyl-tRNA formyltransferase
1046	92	mmu-miR-26b-5p	71330	Rcbtb1	NM_027764	regulator of chromosome condensation (RCC1) and BTB (POZ) domain containing protein 1
1047	92	mmu-miR-26b-5p	27081	Zfp275	NM_031494	zinc finger protein 275
1048	92	mmu-miR-26b-5p	239606	Slc2a13	NM_001033633	solute carrier family 2 (facilitated glucose transporter), member 13
1049	92	mmu-miR-26b-5p	60613	Kcnq4	NM_001081142	potassium voltage-gated channel, subfamily Q, member 4
1050	92	mmu-miR-26b-5p	56637	Gsk3b	NM_019827	glycogen synthase kinase 3 beta
1051	92	mmu-miR-26b-5p	110279	Bcr	NM_001081412	breakpoint cluster region
1052	92	mmu-miR-26b-5p	93840	Vangl2	NM_033509	VANGL planar cell polarity 2
1053	92	mmu-miR-26b-5p	212398	Frat2	NM_177603	frequently rearranged in advanced T cell lymphomas 2
1054	92	mmu-miR-26b-5p	56375	B4galt4	NM_001285793	UDP-Gal:betaGlcNAc beta 1,4-galactosyltransferase, polypeptide 4
1055	92	mmu-miR-340-5p	16553	Kif13a	NM_010617	kinesin family member 13A
1056	92	mmu-miR-340-5p	269109	Dpp10	NM_199021	dipeptidylpeptidase 10
1057	92	mmu-miR-340-5p	239420	Csmd3	NM_001081391	CUB and Sushi multiple domains 3
1058	92	mmu-miR-340-5p	233805	Dcun1d3	NM_173408	DCN1, defective in cullin neddylation 1, domain containing 3 (S. cerevisiae)
1059	92	mmu-miR-340-5p	67979	Atad1	NM_026487	ATPase family, AAA domain containing 1
1060	92	mmu-miR-340-5p	74125	Armc8	NM_028768	armadillo repeat containing 8
1061	92	mmu-miR-340-5p	22596	Xrcc5	NM_009533	X-ray repair complementing defective repair in Chinese hamster cells 5
1062	92	mmu-miR-340-5p	320429	Trank1	NM_001164659	tetratricopeptide repeat and ankyrin repeat containing 1
1063	92	mmu-miR-340-5p	75973	Ccdc162	NM_001303469	coiled-coil domain containing 162
1064	92	mmu-miR-340-5p	74525	Fam234b	NM_028982	family with sequence similarity 234, member B
1065	92	mmu-miR-340-5p	226105	Cyp2c70	NM_145499	cytochrome P450, family 2, subfamily c, polypeptide 70
1066	92	mmu-miR-340-5p	329509	1810024B03Rik	NM_198630	RIKEN cDNA 1810024B03 gene
1067	92	mmu-miR-340-5p	72649	Tmem209	NM_001311093	transmembrane protein 209
1068	92	mmu-miR-340-5p	626832	Gm6710	NM_001164689	predicted gene 6710
1069	92	mmu-miR-340-5p	210356	Nckap5	NM_176957	NCK-associated protein 5
1070	92	mmu-miR-340-5p	104806	Fancm	NM_178912	Fanconi anemia, complementation group M
1071	92	mmu-miR-340-5p	245944	Vps54	NM_139061	VPS54 GARP complex subunit
1072	92	mmu-miR-340-5p	11480	Acvr2a	NM_007396	activin receptor IIA
1073	92	mmu-miR-340-5p	72780	Rspo3	NM_028351	R-spondin 3
1074	92	mmu-miR-340-5p	72522	Atxn7l2	NM_001289545	ataxin 7-like 2
1075	92	mmu-miR-340-5p	240869	Zbtb37	NM_173424	zinc finger and BTB domain containing 37
1076	92	mmu-miR-340-5p	22061	Trp63	NM_001127260	transformation related protein 63
1077	92	mmu-miR-340-5p	50789	Fbxl3	NM_015822	F-box and leucine-rich repeat protein 3
1078	92	mmu-miR-340-5p	20874	Slk	NM_009289	STE20-like kinase
1079	92	mmu-miR-340-5p	11845	Arf6	NM_007481	ADP-ribosylation factor 6
1080	92	mmu-miR-340-5p	72171	Shq1	NM_181590	SHQ1 homolog (S. cerevisiae)
1081	92	mmu-miR-340-5p	317750	Slc24a5	NM_175034	solute carrier family 24, member 5
1082	92	mmu-miR-340-5p	75769	Plppr5	NM_001305451	phospholipid phosphatase related 5
1083	92	mmu-miR-429-3p	100710	Pds5b	NM_175310	PDS5 cohesin associated factor B
1084	92	mmu-miR-429-3p	14020	Evi5	NM_007964	ecotropic viral integration site 5
1085	92	mmu-miR-429-3p	225020	Fez2	NM_199448	fasciculation and elongation protein zeta 2 (zygin II)
1086	92	mmu-miR-429-3p	83453	Chrdl1	NM_001114385	chordin-like 1
1087	92	mmu-miR-429-3p	94093	Trim33	NM_001079830	tripartite motif-containing 33
1088	92	mmu-miR-429-3p	66205	Cd302	NM_025422	CD302 antigen
1089	92	mmu-miR-429-3p	104416	Bap1	NM_027088	Brca1 associated protein 1
1090	92	mmu-miR-429-3p	22215	Ube3a	NM_173010	ubiquitin protein ligase E3A
1091	92	mmu-miR-429-3p	320191	Hook3	NM_207659	hook microtubule tethering protein 3
1092	92	mmu-miR-429-3p	320560	Dennd5b	NM_177192	DENN/MADD domain containing 5B
1093	92	mmu-miR-429-3p	14247	Fli1	NM_008026	Friend leukemia integration 1
1094	92	mmu-miR-429-3p	98711	Rdh10	NM_133832	retinol dehydrogenase 10 (all-trans)
1095	92	mmu-miR-429-3p	116838	Rims2	NM_001256382	regulating synaptic membrane exocytosis 2
1096	92	mmu-miR-429-3p	26381	Esrrg	NM_001243792	estrogen-related receptor gamma
1097	92	mmu-miR-429-3p	104625	Cnot6	NM_001290741	CCR4-NOT transcription complex, subunit 6
1098	92	mmu-miR-429-3p	236451	Phf11b	NM_001164327	PHD finger protein 11B
1099	92	mmu-miR-429-3p	235461	Mindy2	NM_172772	MINDY lysine 48 deubiquitinase 2
1100	92	mmu-miR-429-3p	15463	Agfg1	NM_001310713	ArfGAP with FG repeats 1
1101	92	mmu-miR-429-3p	244548	Elmod2	NM_178736	ELMO/CED-12 domain containing 2
1102	92	mmu-miR-429-3p	26936	Mprip	NM_012027	myosin phosphatase Rho interacting protein
1103	92	mmu-miR-429-3p	218914	Wapl	NM_001004436	WAPL cohesin release factor
1104	92	mmu-miR-1a-3p	219150	Hmbox1	NM_177338	homeobox containing 1
1105	92	mmu-miR-1a-3p	56698	Phax	NM_001162989	phosphorylated adaptor for RNA export
1106	92	mmu-miR-1a-3p	75104	Mmd2	NM_175217	monocyte to macrophage differentiation-associated 2
1107	92	mmu-miR-1a-3p	246317	Neto1	NM_144946	neuropilin (NRP) and tolloid (TLL)-like 1
1108	92	mmu-miR-1a-3p	19270	Ptprg	NM_008981	protein tyrosine phosphatase, receptor type, G
1109	91	mmu-miR-203-3p	56480	Tbk1	NM_019786	TANK-binding kinase 1
1110	91	mmu-miR-203-3p	13040	Ctss	NM_021281	cathepsin S
1111	91	mmu-miR-203-3p	72504	Taf4b	NM_001100449	TATA-box binding protein associated factor 4b
1112	91	mmu-miR-203-3p	66427	Cyb5b	NM_025558	cytochrome b5 type B
1113	91	mmu-miR-203-3p	53320	Folh1	NM_001159706	folate hydrolase 1
1114	91	mmu-miR-203-3p	233115	Dpy19l3	NM_178704	dpy-19-like 3 (C. elegans)
1115	91	mmu-miR-203-3p	50706	Postn	NM_001198766	periostin, osteoblast specific factor
1116	91	mmu-miR-203-3p	26895	Cops7b	NM_172974	COP9 signalosome subunit 7B
1117	91	mmu-miR-203-3p	13609	S1pr1	NM_007901	sphingosine-1-phosphate receptor 1
1118	91	mmu-miR-203-3p	17135	Mafk	NM_010757	v-maf musculoaponeurotic fibrosarcoma oncogene family, protein K (avian)
1119	91	mmu-miR-203-3p	20358	Sema6a	NM_001311097	sema domain, transmembrane domain (TM), and cytoplasmic domain, (semaphorin) 6A
1120	91	mmu-miR-203-3p	67440	Mtpap	NM_026157	mitochondrial poly(A) polymerase
1121	91	mmu-miR-139-5p	100678	Psph	NM_133900	phosphoserine phosphatase
1122	91	mmu-miR-139-5p	12211	Birc6	NM_007566	baculoviral IAP repeat-containing 6
1123	91	mmu-miR-139-5p	194388	Tet3	NM_183138	tet methylcytosine dioxygenase 3
1124	91	mmu-miR-139-5p	14365	Fzd3	NM_021458	frizzled class receptor 3
1125	91	mmu-miR-139-5p	21917	Tmpo	NM_001080130	thymopoietin
1126	91	mmu-miR-139-5p	27402	Pdhx	NM_175094	pyruvate dehydrogenase complex, component X
1127	91	mmu-miR-139-5p	433693	Akirin2	NM_001007589	akirin 2
1128	91	mmu-miR-139-5p	353170	Txlng	NM_178935	taxilin gamma
1129	91	mmu-miR-139-5p	319740	Zfyve27	NM_001164531	zinc finger, FYVE domain containing 27
1130	91	mmu-miR-139-5p	210973	Kbtbd2	NM_145958	kelch repeat and BTB (POZ) domain containing 2
1131	91	mmu-miR-145a-5p	224860	Plcl2	NM_013880	phospholipase C-like 2
1132	91	mmu-miR-145a-5p	50934	Slc7a8	NM_016972	solute carrier family 7 (cationic amino acid transporter, y+ system), member 8
1133	91	mmu-miR-145a-5p	69605	Lnpk	NM_027133	lunapark, ER junction formation factor
1134	91	mmu-miR-145a-5p	68750	Rreb1	NM_001177869	ras responsive element binding protein 1
1135	91	mmu-miR-145a-5p	67276	Eri1	NM_026067	exoribonuclease 1
1136	91	mmu-miR-145a-5p	229055	Zbtb10	NM_177660	zinc finger and BTB domain containing 10
1137	91	mmu-miR-145a-5p	12289	Cacna1d	NM_001083616	calcium channel, voltage-dependent, L type, alpha 1D subunit
1138	91	mmu-miR-145a-5p	11601	Angpt2	NM_007426	angiopoietin 2
1139	91	mmu-miR-145a-5p	321000	Lrif1	NM_001039488	ligand dependent nuclear receptor interacting factor 1
1140	91	mmu-miR-145a-5p	56258	Hnrnph2	NM_001313716	heterogeneous nuclear ribonucleoprotein H2
1141	91	mmu-miR-145a-5p	13876	Erg	NM_001302152	ETS transcription factor
1142	91	mmu-miR-93-5p	225724	Mapk4	NM_172632	mitogen-activated protein kinase 4
1143	91	mmu-miR-93-5p	23857	Dmtf1	NM_001110327	cyclin D binding myb-like transcription factor 1
1144	91	mmu-miR-93-5p	64075	Smoc1	NM_001146217	SPARC related modular calcium binding 1
1145	91	mmu-miR-93-5p	72145	Wdfy3	NM_172882	WD repeat and FYVE domain containing 3
1146	91	mmu-miR-93-5p	238673	Zfp367	NM_175494	zinc finger protein 367
1147	91	mmu-miR-93-5p	66859	Slc16a9	NM_025807	solute carrier family 16 (monocarboxylic acid transporters), member 9
1148	91	mmu-miR-93-5p	73389	Hbp1	NM_153198	high mobility group box transcription factor 1
1149	91	mmu-miR-93-5p	56013	Srcin1	NM_018873	SRC kinase signaling inhibitor 1
1150	91	mmu-miR-93-5p	12829	Col4a4	NM_007735	collagen, type IV, alpha 4
1151	91	mmu-miR-93-5p	213498	Arhgef11	NM_001003912	Rho guanine nucleotide exchange factor (GEF) 11
1152	91	mmu-miR-93-5p	14388	Gab1	NM_021356	growth factor receptor bound protein 2-associated protein 1
1153	91	mmu-miR-93-5p	234797	6430548M08Rik	NM_001163760	RIKEN cDNA 6430548M08 gene
1154	91	mmu-miR-93-5p	74251	Ankrd9	NM_175207	ankyrin repeat domain 9
1155	91	mmu-miR-93-5p	11853	Rhoc	NM_007484	ras homolog family member C
1156	91	mmu-miR-93-5p	209966	Pgbd5	NM_171824	piggyBac transposable element derived 5
1157	91	mmu-miR-93-5p	53334	Gosr1	NM_016810	golgi SNAP receptor complex member 1
1158	91	mmu-miR-93-5p	245666	Iqsec2	NM_001114664	IQ motif and Sec7 domain 2
1159	91	mmu-miR-93-5p	22661	Zfp148	NM_011749	zinc finger protein 148
1160	91	mmu-miR-93-5p	112407	Egln3	NM_028133	egl-9 family hypoxia-inducible factor 3
1161	91	mmu-miR-93-5p	114715	Spred1	NM_033524	sprouty protein with EVH-1 domain 1, related sequence
1162	91	mmu-miR-93-5p	70974	Pgm2l1	NM_027629	phosphoglucomutase 2-like 1
1163	91	mmu-miR-93-5p	19889	Rp2	NM_133669	retinitis pigmentosa 2 homolog
1164	91	mmu-miR-93-5p	234094	Arhgef10	NM_001037736	Rho guanine nucleotide exchange factor (GEF) 10
1165	91	mmu-miR-93-5p	16774	Lama3	NM_010680	laminin, alpha 3
1166	91	mmu-miR-93-5p	319653	Slc25a40	NM_001289595	solute carrier family 25, member 40
1167	91	mmu-miR-93-5p	71819	Kif23	NM_024245	kinesin family member 23
1168	91	mmu-miR-93-5p	67912	1600012H06Rik	NM_001083882	RIKEN cDNA 1600012H06 gene
1169	91	mmu-miR-93-5p	235441	Usp3	NM_001302116	ubiquitin specific peptidase 3
1170	91	mmu-miR-26b-5p	66397	Sar1b	NM_025535	secretion associated Ras related GTPase 1B
1171	91	mmu-miR-26b-5p	27494	Amot	NM_153319	angiomotin
1172	91	mmu-miR-26b-5p	228790	Asxl1	NM_001039939	additional sex combs like 1
1173	91	mmu-miR-26b-5p	226778	Mark1	NM_145515	MAP/microtubule affinity regulating kinase 1
1174	91	mmu-miR-26b-5p	22239	Ugt8a	NM_011674	UDP galactosyltransferase 8A
1175	91	mmu-miR-26b-5p	217869	Eif5	NM_178041	eukaryotic translation initiation factor 5
1176	91	mmu-miR-26b-5p	100126765	Esp36	NM_001177587	exocrine gland secreted peptide 36
1177	91	mmu-miR-26b-5p	14464	Gata5	NM_008093	GATA binding protein 5
1178	91	mmu-miR-26b-5p	70804	Pgrmc2	NM_027558	progesterone receptor membrane component 2
1179	91	mmu-miR-26b-5p	11502	Adam9	NM_001270996	a disintegrin and metallopeptidase domain 9 (meltrin gamma)
1180	91	mmu-miR-26b-5p	71918	Zcchc24	NM_001101433	zinc finger, CCHC domain containing 24
1181	91	mmu-miR-26b-5p	67760	Slc38a2	NM_175121	solute carrier family 38, member 2
1182	91	mmu-miR-26b-5p	12288	Cacna1c	NM_001159533	calcium channel, voltage-dependent, L type, alpha 1C subunit
1183	91	mmu-miR-26b-5p	63958	Ube4b	NM_022022	ubiquitination factor E4B
1184	91	mmu-miR-26b-5p	19893	Rpgr	NM_001177950	retinitis pigmentosa GTPase regulator
1185	91	mmu-miR-26b-5p	72736	Tmx1	NM_028339	thioredoxin-related transmembrane protein 1
1186	91	mmu-miR-26b-5p	67469	Abhd5	NM_026179	abhydrolase domain containing 5
1187	91	mmu-miR-26b-5p	67263	Zswim6	NM_145456	zinc finger SWIM-type containing 6
1188	91	mmu-miR-26b-5p	13690	Eif4g2	NM_001040131	eukaryotic translation initiation factor 4, gamma 2
1189	91	mmu-miR-26b-5p	11535	Adm	NM_009627	adrenomedullin
1190	91	mmu-miR-26b-5p	114716	Spred2	NM_033523	sprouty-related, EVH1 domain containing 2
1191	91	mmu-miR-26b-5p	245595	Zfp711	NM_177747	zinc finger protein 711
1192	91	mmu-miR-26b-5p	116914	Slc19a2	NM_001276455	solute carrier family 19 (thiamine transporter), member 2
1193	91	mmu-miR-26b-5p	16650	Kpna6	NM_008468	karyopherin (importin) alpha 6
1194	91	mmu-miR-26b-5p	666794	Rbm24	NM_001081425	RNA binding motif protein 24
1195	91	mmu-miR-26b-5p	211945	Plekhh1	NM_181073	pleckstrin homology domain containing, family H (with MyTH4 domain) member 1
1196	91	mmu-miR-26b-5p	12843	Col1a2	NM_007743	collagen, type I, alpha 2
1197	91	mmu-miR-26b-5p	211712	Pcdh9	NM_001081377	protocadherin 9
1198	91	mmu-miR-26b-5p	338372	Map3k9	NM_001174107	mitogen-activated protein kinase kinase kinase 9
1199	91	mmu-miR-26b-5p	68795	Ubr3	NM_001303033	ubiquitin protein ligase E3 component n-recognin 3
1200	91	mmu-miR-26b-5p	17470	Cd200	NM_010818	CD200 antigen
1201	91	mmu-miR-26b-5p	106369	Ypel1	NM_001291047	yippee like 1
1202	91	mmu-miR-26b-5p	76080	Ttpal	NM_001305803	tocopherol (alpha) transfer protein-like
1203	91	mmu-miR-340-5p	225028	Map4k3	NM_001290345	mitogen-activated protein kinase kinase kinase kinase 3
1204	91	mmu-miR-340-5p	99003	Qser1	NM_001123327	glutamine and serine rich 1
1205	91	mmu-miR-340-5p	67480	Cwc25	NM_026186	CWC25 spliceosome-associated protein
1206	91	mmu-miR-340-5p	216161	Sbno2	NM_183426	strawberry notch 2
1207	91	mmu-miR-340-5p	109785	Pgm3	NM_001163746	phosphoglucomutase 3
1208	91	mmu-miR-340-5p	330267	Thsd7a	NM_001164805	thrombospondin, type I, domain containing 7A
1209	91	mmu-miR-340-5p	13052	Cxadr	NM_009988	coxsackie virus and adenovirus receptor
1210	91	mmu-miR-340-5p	108735	Sft2d2	NM_145512	SFT2 domain containing 2
1211	91	mmu-miR-340-5p	320213	Senp5	NM_177103	SUMO/sentrin specific peptidase 5
1212	91	mmu-miR-340-5p	229776	Cdc14a	NM_001080818	CDC14 cell division cycle 14A
1213	91	mmu-miR-340-5p	72050	Kdelc1	NM_023645	KDEL (Lys-Asp-Glu-Leu) containing 1
1214	91	mmu-miR-340-5p	213056	Fam126b	NM_001310598	family with sequence similarity 126, member B
1215	91	mmu-miR-340-5p	26401	Map3k1	NM_011945	mitogen-activated protein kinase kinase kinase 1
1216	91	mmu-miR-340-5p	17973	Nck1	NM_001324530	non-catalytic region of tyrosine kinase adaptor protein 1
1217	91	mmu-miR-340-5p	218203	Mylip	NM_153789	myosin regulatory light chain interacting protein
1218	91	mmu-miR-340-5p	269702	Mphosph9	NM_001081323	M-phase phosphoprotein 9
1219	91	mmu-miR-340-5p	20516	Slc20a2	NM_011394	solute carrier family 20, member 2
1220	91	mmu-miR-340-5p	117600	Srgap1	NM_001081037	SLIT-ROBO Rho GTPase activating protein 1
1221	91	mmu-miR-340-5p	18791	Plat	NM_008872	plasminogen activator, tissue
1222	91	mmu-miR-429-3p	22057	Tob1	NM_009427	transducer of ErbB-2.1
1223	91	mmu-miR-429-3p	20249	Scd1	NM_009127	stearoyl-Coenzyme A desaturase 1
1224	91	mmu-miR-429-3p	78825	Desi2	NM_024282	desumoylating isopeptidase 2
1225	91	mmu-miR-429-3p	238328	Vash1	NM_177354	vasohibin 1
1226	91	mmu-miR-429-3p	108655	Foxp1	NM_001197321	forkhead box P1
1227	91	mmu-miR-429-3p	226841	Vash2	NM_144879	vasohibin 2
1228	91	mmu-miR-429-3p	67760	Slc38a2	NM_175121	solute carrier family 38, member 2
1229	91	mmu-miR-429-3p	20218	Khdrbs1	NM_011317	KH domain containing, RNA binding, signal transduction associated 1
1230	91	mmu-miR-429-3p	76987	Hdhd2	NM_001039201	haloacid dehalogenase-like hydrolase domain containing 2
1231	91	mmu-miR-429-3p	270162	Elmod1	NM_177769	ELMO/CED-12 domain containing 1
1232	91	mmu-miR-429-3p	214968	Sema6d	NM_001290997	sema domain, transmembrane domain (TM), and cytoplasmic domain, (semaphorin) 6D
1233	91	mmu-miR-429-3p	70611	Fbxo33	NM_001033156	F-box protein 33
1234	91	mmu-miR-429-3p	18181	Nrf1	NM_001164229	nuclear respiratory factor 1
1235	91	mmu-miR-429-3p	56403	Syncrip	NM_001284328	synaptotagmin binding, cytoplasmic RNA interacting protein
1236	91	mmu-miR-429-3p	12805	Cntn1	NM_001159647	contactin 1
1237	91	mmu-miR-429-3p	230809	Pdik1l	NM_001163794	PDLIM1 interacting kinase 1 like
1238	91	mmu-miR-429-3p	219132	Phf11d	NM_199015	PHD finger protein 11D
1239	91	mmu-miR-429-3p	66487	Smim4	NM_001308466	small integral membrane protein 4
1240	91	mmu-miR-429-3p	108154	Adamts6	NM_001081020	a disintegrin-like and metallopeptidase (reprolysin type) with thrombospondin type 1 motif, 6
1241	91	mmu-miR-1a-3p	74315	Rnf145	NM_001166553	ring finger protein 145
1242	91	mmu-miR-1a-3p	20856	Stc2	NM_011491	stanniocalcin 2
1243	91	mmu-miR-1a-3p	56417	Adar	NM_001038587	adenosine deaminase, RNA-specific
1244	91	mmu-miR-1a-3p	100126773	Esp34	NM_001177585	exocrine gland secreted peptide 34
1245	91	mmu-miR-1a-3p	17827	Mtx1	NM_001161824	metaxin 1
1246	91	mmu-miR-1a-3p	244349	Kat6a	NM_001081149	K(lysine) acetyltransferase 6A
1247	91	mmu-miR-1a-3p	212518	Sprn	NM_183147	shadow of prion protein
1248	91	mmu-miR-1a-3p	67561	Wdr48	NM_026236	WD repeat domain 48
1249	91	mmu-miR-1a-3p	12725	Clcn3	NM_007711	chloride channel, voltage-sensitive 3
1250	91	mmu-miR-1a-3p	235184	Msantd2	NM_146222	Myb/SANT-like DNA-binding domain containing 2
1251	91	mmu-miR-1a-3p	11769	Ap1s1	NM_007457	adaptor protein complex AP-1, sigma 1
1252	91	mmu-miR-1a-3p	213827	Arcn1	NM_145985	archain 1
1253	91	mmu-miR-1a-3p	13559	E2f5	NM_007892	E2F transcription factor 5
1254	91	mmu-miR-1a-3p	11909	Atf2	NM_001025093	activating transcription factor 2
1255	91	mmu-miR-1a-3p	14013	Mecom	NM_007963	MDS1 and EVI1 complex locus
1256	91	mmu-miR-1a-3p	140630	Ube4a	NM_145400	ubiquitination factor E4A
1257	91	mmu-miR-9-5p	103284	Zc3h10	NM_134003	zinc finger CCCH type containing 10
1258	91	mmu-miR-9-5p	30945	Rnf19a	NM_013923	ring finger protein 19A
1259	91	mmu-miR-9-5p	22759	Zfp97	NM_011765	zinc finger protein 97
1260	91	mmu-miR-9-5p	14425	Galnt3	NM_015736	polypeptide N-acetylgalactosaminyltransferase 3
1261	91	mmu-miR-9-5p	373864	Col27a1	NM_025685	collagen, type XXVII, alpha 1
1262	91	mmu-miR-9-5p	17886	Myh9	NM_022410	myosin, heavy polypeptide 9, non-muscle
1263	91	mmu-miR-9-5p	77110	Gpbp1l1	NM_029868	GC-rich promoter binding protein 1-like 1
1264	91	mmu-miR-9-5p	67102	D16Ertd472e	NM_001252438	DNA segment, Chr 16, ERATO Doi 472, expressed
1265	91	mmu-miR-9-5p	100861908	Gm21319	NM_001270722	predicted gene, 21319
1266	91	mmu-miR-9-5p	68861	1190002N15Rik	NM_001033145	RIKEN cDNA 1190002N15 gene
1267	91	mmu-miR-9-5p	20526	Slc2a2	NM_031197	solute carrier family 2 (facilitated glucose transporter), member 2
1268	91	mmu-miR-9-5p	19775	Xpr1	NM_011273	xenotropic and polytropic retrovirus receptor 1
1269	91	mmu-miR-9-5p	98878	Ehd4	NM_133838	EH-domain containing 4
1270	91	mmu-miR-9-5p	385658	Nxpe3	NM_001134457	neurexophilin and PC-esterase domain family, member 3
1271	91	mmu-miR-9-5p	321008	Zswim9	NM_177312	zinc finger SWIM-type containing 9
1272	91	mmu-miR-9-5p	230738	Zc3h12a	NM_153159	zinc finger CCCH type containing 12A
1273	91	mmu-miR-9-5p	14236	Foxn2	NM_180974	forkhead box N2
1274	91	mmu-miR-9-5p	18488	Cntn3	NM_008779	contactin 3
1275	91	mmu-miR-9-5p	234594	Cnot1	NM_001205226	CCR4-NOT transcription complex, subunit 1
1276	91	mmu-miR-9-5p	54151	Cyhr1	NM_019396	cysteine and histidine rich 1
1277	91	mmu-miR-9-5p	331374	Dgkk	NM_177914	diacylglycerol kinase kappa
1278	91	mmu-miR-9-5p	16923	Sh2b3	NM_001306126	SH2B adaptor protein 3
1279	91	mmu-miR-9-5p	26559	Hunk	NM_015755	hormonally upregulated Neu-associated kinase
1280	91	mmu-miR-9-5p	13371	Dio2	NM_010050	deiodinase, iodothyronine, type II
1281	91	mmu-miR-9-5p	56298	Atl2	NM_001286647	atlastin GTPase 2
1282	91	mmu-miR-9-5p	19729	Slc50a1	NM_009057	solute carrier family 50 (sugar transporter), member 1
1283	91	mmu-miR-9-5p	18452	P4ha2	NM_001136076	procollagen-proline, 2-oxoglutarate 4-dioxygenase (proline 4-hydroxylase), alpha II polypeptide
1284	91	mmu-miR-9-5p	58800	Trpm7	NM_001164325	transient receptor potential cation channel, subfamily M, member 7
1285	91	mmu-miR-9-5p	11845	Arf6	NM_007481	ADP-ribosylation factor 6
1286	91	mmu-miR-9-5p	381759	Wee2	NM_201370	WEE1 homolog 2 (S. pombe)
1287	91	mmu-miR-9-5p	449000	Zfp960	NM_001005358	zinc finger protein 960
1288	91	mmu-miR-9-5p	11774	Ap3b1	NM_009680	adaptor-related protein complex 3, beta 1 subunit
1289	91	mmu-miR-9-5p	66011	Ranbp17	NM_023146	RAN binding protein 17
1290	90	mmu-miR-1a-3p	243743	Plxna4	NM_175750	plexin A4
1291	90	mmu-miR-1a-3p	319604	Fam168a	NM_178764	family with sequence similarity 168, member A
1292	90	mmu-miR-1a-3p	219024	Pip4p1	NM_001310506	phosphatidylinositol-4,5-bisphosphate 4-phosphatase 1
1293	90	mmu-miR-1a-3p	13709	Elf1	NM_001286411	E74-like factor 1
1294	90	mmu-miR-1a-3p	93685	Entpd7	NM_053103	ectonucleoside triphosphate diphosphohydrolase 7
1295	90	mmu-miR-1a-3p	83558	Tex11	NM_001167997	testis expressed gene 11
1296	90	mmu-miR-1a-3p	114715	Spred1	NM_033524	sprouty protein with EVH-1 domain 1, related sequence
1297	90	mmu-miR-1a-3p	17159	Man2b1	NM_010764	mannosidase 2, alpha B1
1298	90	mmu-miR-1a-3p	20333	Sec22b	NM_011342	SEC22 homolog B, vesicle trafficking protein
1299	90	mmu-miR-1a-3p	64540	Tspan4	NM_001252588	tetraspanin 4
1300	90	mmu-miR-1a-3p	20462	Tra2b	NM_009186	transformer 2 beta
1301	90	mmu-miR-1a-3p	68552	Smim14	NM_133697	small integral membrane protein 14
1302	90	mmu-miR-1a-3p	71994	Cnn3	NM_028044	calponin 3, acidic
1303	90	mmu-miR-1a-3p	17754	Map1a	NM_032393	microtubule-associated protein 1 A
1304	90	mmu-miR-1a-3p	56461	Kcnip3	NM_019789	Kv channel interacting protein 3, calsenilin
1305	90	mmu-miR-1a-3p	240396	Mex3c	NM_001039214	mex3 RNA binding family member C
1306	90	mmu-miR-1a-3p	66356	Knop1	NM_001168218	lysine rich nucleolar protein 1
1307	90	mmu-miR-1a-3p	17975	Ncl	NM_010880	nucleolin
1308	90	mmu-miR-9-5p	17156	Man1a2	NM_010763	mannosidase, alpha, class 1A, member 2
1309	90	mmu-miR-9-5p	20983	Syt4	NM_009308	synaptotagmin IV
1310	90	mmu-miR-9-5p	71041	Pcgf6	NM_027654	polycomb group ring finger 6
1311	90	mmu-miR-9-5p	71653	Shtn1	NM_175172	shootin 1
1312	90	mmu-miR-9-5p	56274	Stk3	NM_019635	serine/threonine kinase 3
1313	90	mmu-miR-9-5p	108958	Miga2	NM_175392	mitoguardin 2
1314	90	mmu-miR-9-5p	68292	Stt3b	NM_024222	STT3, subunit of the oligosaccharyltransferase complex, homolog B (S. cerevisiae)
1315	90	mmu-miR-9-5p	74081	Cep350	NM_001039184	centrosomal protein 350
1316	90	mmu-miR-9-5p	67501	Ccdc50	NM_001025615	coiled-coil domain containing 50
1317	90	mmu-miR-9-5p	16528	Kcnk4	NM_008431	potassium channel, subfamily K, member 4
1318	90	mmu-miR-9-5p	21408	Zfp354a	NM_001326566	zinc finger protein 354A
1319	90	mmu-miR-9-5p	104215	Rhoq	NM_145491	ras homolog family member Q
1320	90	mmu-miR-9-5p	52850	Sgsm1	NM_172718	small G protein signaling modulator 1
1321	90	mmu-miR-9-5p	12385	Ctnna1	NM_009818	catenin (cadherin associated protein), alpha 1
1322	90	mmu-miR-9-5p	244895	Peak1	NM_172924	pseudopodium-enriched atypical kinase 1
1323	90	mmu-miR-9-5p	22335	Vdac3	NM_001198998	voltage-dependent anion channel 3
1324	90	mmu-miR-9-5p	19730	Ralgds	NM_001145834	ral guanine nucleotide dissociation stimulator
1325	90	mmu-miR-9-5p	11639	Ak4	NM_001177602	adenylate kinase 4
1326	90	mmu-miR-9-5p	110948	Hlcs	NM_139145	holocarboxylase synthetase (biotin- [propriony-Coenzyme A-carboxylase (ATP-hydrolysing)] ligase)
1327	90	mmu-miR-9-5p	17260	Mef2c	NM_001170537	myocyte enhancer factor 2C
1328	90	mmu-miR-9-5p	328133	Slc39a9	NM_026244	solute carrier family 39 (zinc transporter), member 9
1329	90	mmu-miR-9-5p	76561	Snx7	NM_001190156	sorting nexin 7
1330	90	mmu-miR-9-5p	245866	Ift52	NM_172150	intraflagellar transport 52
1331	90	mmu-miR-9-5p	192287	Slc25a36	NM_138756	solute carrier family 25, member 36
1332	90	mmu-miR-9-5p	72313	Fryl	NM_028194	FRY like transcription coactivator
1333	90	mmu-miR-9-5p	218442	Serinc5	NM_172588	serine incorporator 5
1334	90	mmu-miR-9-5p	71721	Fam13c	NM_001143776	family with sequence similarity 13, member C
1335	90	mmu-miR-9-5p	93760	Arid1a	NM_001080819	AT rich interactive domain 1A (SWI-like)
1336	90	mmu-miR-9-5p	20516	Slc20a2	NM_011394	solute carrier family 20, member 2
1337	90	mmu-miR-9-5p	235469	Zfp280d	NM_001311105	zinc finger protein 280D
1338	90	mmu-miR-9-5p	16765	Stmn1	NM_019641	stathmin 1
1339	90	mmu-miR-9-5p	331623	Bend3	NM_199028	BEN domain containing 3
1340	90	mmu-miR-203-3p	214058	Megf11	NM_001134399	multiple EGF-like-domains 11
1341	90	mmu-miR-203-3p	100036521	Umad1	NM_001302353	UMAP1-MVP12 associated (UMA) domain containing 1
1342	90	mmu-miR-203-3p	70675	Vcpip1	NM_173443	valosin containing protein (p97)/p47 complex interacting protein 1
1343	90	mmu-miR-203-3p	54403	Slc4a4	NM_018760	solute carrier family 4 (anion exchanger), member 4
1344	90	mmu-miR-203-3p	320878	Mical2	NM_177282	microtubule associated monooxygenase, calponin and LIM domain containing 2
1345	90	mmu-miR-203-3p	104015	Synj1	NM_001045515	synaptojanin 1
1346	90	mmu-miR-203-3p	53872	Caprin1	NM_001111289	cell cycle associated protein 1
1347	90	mmu-miR-203-3p	109264	Me3	NM_181407	malic enzyme 3, NADP(+)-dependent, mitochondrial
1348	90	mmu-miR-203-3p	78912	Sp2	NM_001080964	Sp2 transcription factor
1349	90	mmu-miR-203-3p	70750	Kdsr	NM_027534	3-ketodihydrosphingosine reductase
1350	90	mmu-miR-203-3p	58227	Fam184b	NM_021416	family with sequence similarity 184, member B
1351	90	mmu-miR-203-3p	12583	Cdo1	NM_033037	cysteine dioxygenase 1, cytosolic
1352	90	mmu-miR-203-3p	246316	Lgi2	NM_001310604	leucine-rich repeat LGI family, member 2
1353	90	mmu-miR-203-3p	22178	Tyrp1	NM_031202	tyrosinase-related protein 1
1354	90	mmu-miR-203-3p	28254	Slco1a6	NM_023718	solute carrier organic anion transporter family, member 1a6
1355	90	mmu-miR-203-3p	72662	Dis3	NM_028315	DIS3 homolog, exosome endoribonuclease and 3'-5' exoribonuclease
1356	90	mmu-miR-203-3p	227867	Epc2	NM_172663	enhancer of polycomb homolog 2
1357	90	mmu-miR-203-3p	99887	Tmem56	NM_178936	transmembrane protein 56
1358	90	mmu-miR-203-3p	259279	Tubgcp3	NM_198031	tubulin, gamma complex associated protein 3
1359	90	mmu-miR-203-3p	320191	Hook3	NM_207659	hook microtubule tethering protein 3
1360	90	mmu-miR-203-3p	19737	Rgs5	NM_009063	regulator of G-protein signaling 5
1361	90	mmu-miR-139-5p	67480	Cwc25	NM_026186	CWC25 spliceosome-associated protein
1362	90	mmu-miR-139-5p	11891	Rab27a	NM_023635	RAB27A, member RAS oncogene family
1363	90	mmu-miR-139-5p	60440	Iigp1	NM_001146275	interferon inducible GTPase 1
1364	90	mmu-miR-139-5p	22193	Ube2e3	NM_009454	ubiquitin-conjugating enzyme E2E 3
1365	90	mmu-miR-139-5p	14629	Gclc	NM_010295	glutamate-cysteine ligase, catalytic subunit
1366	90	mmu-miR-139-5p	244891	Scaper	NM_001081341	S phase cyclin A-associated protein in the ER
1367	90	mmu-miR-139-5p	103850	Nt5m	NM_134029	5',3'-nucleotidase, mitochondrial
1368	90	mmu-miR-139-5p	18858	Pmp22	NM_001302259	peripheral myelin protein 22
1369	90	mmu-miR-139-5p	22031	Traf3	NM_001286122	TNF receptor-associated factor 3
1370	90	mmu-miR-145a-5p	211914	Asap2	NM_001004364	ArfGAP with SH3 domain, ankyrin repeat and PH domain 2
1371	90	mmu-miR-145a-5p	59092	Pcbp4	NM_021567	poly(rC) binding protein 4
1372	90	mmu-miR-145a-5p	21916	Tmod1	NM_021883	tropomodulin 1
1373	90	mmu-miR-145a-5p	57782	Rbak	NM_021326	RB-associated KRAB zinc finger
1374	90	mmu-miR-145a-5p	72181	Nsun4	NM_028142	NOL1/NOP2/Sun domain family, member 4
1375	90	mmu-miR-145a-5p	109934	Abr	NM_001291186	active BCR-related gene
1376	90	mmu-miR-145a-5p	76273	Ndfip2	NM_029561	Nedd4 family interacting protein 2
1377	90	mmu-miR-145a-5p	24127	Xrn1	NM_001311130	5'-3' exoribonuclease 1
1378	90	mmu-miR-145a-5p	100040248	Gm11563	NM_001126320	predicted gene 11563
1379	90	mmu-miR-145a-5p	109052	Krt75	NM_133357	keratin 75
1380	90	mmu-miR-145a-5p	19108	Prkx	NM_016979	protein kinase, X-linked
1381	90	mmu-miR-145a-5p	20166	Rtkn	NM_001136227	rhotekin
1382	90	mmu-miR-145a-5p	19220	Ptgfr	NM_008966	prostaglandin F receptor
1383	90	mmu-miR-145a-5p	320772	Mdga2	NM_001193266	MAM domain containing glycosylphosphatidylinositol anchor 2
1384	90	mmu-miR-145a-5p	232314	Ppp4r2	NM_182939	protein phosphatase 4, regulatory subunit 2
1385	90	mmu-miR-93-5p	241528	Lrrc55	NM_001033346	leucine rich repeat containing 55
1386	90	mmu-miR-93-5p	70796	Zdhhc1	NM_175160	zinc finger, DHHC domain containing 1
1387	90	mmu-miR-93-5p	627626	Ptchd4	NM_028474	patched domain containing 4
1388	90	mmu-miR-93-5p	235431	Coro2b	NM_175484	coronin, actin binding protein, 2B
1389	90	mmu-miR-93-5p	83965	Enpp5	NM_001168620	ectonucleotide pyrophosphatase/phosphodiesterase 5
1390	90	mmu-miR-93-5p	69470	Tmem127	NM_175145	transmembrane protein 127
1391	90	mmu-miR-93-5p	319710	Frmd6	NM_028127	FERM domain containing 6
1392	90	mmu-miR-93-5p	332397	Nanos1	NM_178421	nanos C2HC-type zinc finger 1
1393	90	mmu-miR-93-5p	81702	Ankrd17	NM_030886	ankyrin repeat domain 17
1394	90	mmu-miR-93-5p	72190	2510009E07Rik	NM_001001881	RIKEN cDNA 2510009E07 gene
1395	90	mmu-miR-93-5p	329178	Unc80	NM_175510	unc-80, NALCN activator
1396	90	mmu-miR-93-5p	26422	Nbea	NM_030595	neurobeachin
1397	90	mmu-miR-93-5p	236511	Ago1	NM_001317174	argonaute RISC catalytic subunit 1
1398	90	mmu-miR-93-5p	54446	Nfat5	NM_133957	nuclear factor of activated T cells 5
1399	90	mmu-miR-93-5p	59090	Midn	NM_001305798	midnolin
1400	90	mmu-miR-93-5p	20530	Slc31a2	NM_001290518	solute carrier family 31, member 2
1401	90	mmu-miR-93-5p	11502	Adam9	NM_001270996	a disintegrin and metallopeptidase domain 9 (meltrin gamma)
1402	90	mmu-miR-93-5p	71306	Mfap3l	NM_001177881	microfibrillar-associated protein 3-like
1403	90	mmu-miR-93-5p	233765	Plekha7	NM_001305185	pleckstrin homology domain containing, family A member 7
1404	90	mmu-miR-93-5p	12934	Dpysl2	NM_009955	dihydropyrimidinase-like 2
1405	90	mmu-miR-93-5p	18738	Pitpna	NM_008850	phosphatidylinositol transfer protein, alpha
1406	90	mmu-miR-93-5p	11624	Ahrr	NM_001317351	aryl-hydrocarbon receptor repressor
1407	90	mmu-miR-93-5p	16874	Lhx6	NM_001083126	LIM homeobox protein 6
1408	90	mmu-miR-93-5p	22762	Zfpm2	NM_011766	zinc finger protein, multitype 2
1409	90	mmu-miR-93-5p	76857	Spopl	NM_001165997	speckle-type POZ protein-like
1410	90	mmu-miR-93-5p	545622	Ptpn3	NM_011207	protein tyrosine phosphatase, non-receptor type 3
1411	90	mmu-miR-93-5p	68815	Btbd10	NM_133700	BTB (POZ) domain containing 10
1412	90	mmu-miR-93-5p	52463	Tet1	NM_001253857	tet methylcytosine dioxygenase 1
1413	90	mmu-miR-93-5p	227298	Retreg2	NM_001305231	reticulophagy regulator family member 2
1414	90	mmu-miR-93-5p	56177	Olfm1	NM_001038612	olfactomedin 1
1415	90	mmu-miR-93-5p	14221	Fjx1	NM_010218	four jointed box 1
1416	90	mmu-miR-93-5p	74493	Tnks2	NM_001163635	tankyrase, TRF1-interacting ankyrin-related ADP-ribose polymerase 2
1417	90	mmu-miR-93-5p	330812	Rnf150	NM_177378	ring finger protein 150
1418	90	mmu-miR-93-5p	244879	Npat	NM_001081152	nuclear protein in the AT region
1419	90	mmu-miR-93-5p	217738	Ism2	NM_001290302	isthmin 2
1420	90	mmu-miR-93-5p	94246	Arid4b	NM_198122	AT rich interactive domain 4B (RBP1-like)
1421	90	mmu-miR-93-5p	67486	Polr3g	NM_001081176	polymerase (RNA) III (DNA directed) polypeptide G
1422	90	mmu-miR-93-5p	14218	Sh3pxd2a	NM_001164717	SH3 and PX domains 2A
1423	90	mmu-miR-93-5p	109246	Tspan9	NM_175414	tetraspanin 9
1424	90	mmu-miR-93-5p	50932	Mink1	NM_001045959	misshapen-like kinase 1 (zebrafish)
1425	90	mmu-miR-151-5p	67917	Zcchc3	NM_175126	zinc finger, CCHC domain containing 3
1426	90	mmu-miR-26b-5p	218613	Mier3	NM_172593	MIER family member 3
1427	90	mmu-miR-26b-5p	107939	Pom121	NM_148932	nuclear pore membrane protein 121
1428	90	mmu-miR-26b-5p	13039	Ctsl	NM_009984	cathepsin L
1429	90	mmu-miR-26b-5p	11492	Adam19	NM_001291891	a disintegrin and metallopeptidase domain 19 (meltrin beta)
1430	90	mmu-miR-26b-5p	52615	Suz12	NM_001163018	SUZ12 polycomb repressive complex 2 subunit
1431	90	mmu-miR-26b-5p	194388	Tet3	NM_183138	tet methylcytosine dioxygenase 3
1432	90	mmu-miR-26b-5p	243574	Kbtbd8	NM_001008785	kelch repeat and BTB (POZ) domain containing 8
1433	90	mmu-miR-26b-5p	210104	Zfp658	NM_001008549	zinc finger protein 658
1434	90	mmu-miR-26b-5p	66724	Tab3	NM_025729	TGF-beta activated kinase 1/MAP3K7 binding protein 3
1435	90	mmu-miR-26b-5p	140887	Lnx2	NM_080795	ligand of numb-protein X 2
1436	90	mmu-miR-26b-5p	233724	Tmem41b	NM_153525	transmembrane protein 41B
1437	90	mmu-miR-26b-5p	17380	Mme	NM_001289462	membrane metallo endopeptidase
1438	90	mmu-miR-26b-5p	71228	Dlg5	NM_001163513	discs large MAGUK scaffold protein 5
1439	90	mmu-miR-26b-5p	269423	Abhd18	NM_026622	abhydrolase domain containing 18
1440	90	mmu-miR-26b-5p	12607	Cebpz	NM_001024806	CCAAT/enhancer binding protein zeta
1441	90	mmu-miR-26b-5p	99167	Ssx2ip	NM_001253768	synovial sarcoma, X 2 interacting protein
1442	90	mmu-miR-26b-5p	234353	Psd3	NM_027626	pleckstrin and Sec7 domain containing 3
1443	90	mmu-miR-26b-5p	70599	Itprid2	NM_080558	ITPR interacting domain containing 2
1444	90	mmu-miR-26b-5p	14219	Ccn2	NM_010217	cellular communication network factor 1
1445	90	mmu-miR-26b-5p	67610	Rspry1	NM_026274	ring finger and SPRY domain containing 1
1446	90	mmu-miR-340-5p	67245	Peli1	NM_023324	pellino 1
1447	90	mmu-miR-340-5p	214804	Syde2	NM_001166064	synapse defective 1, Rho GTPase, homolog 2 (C. elegans)
1448	90	mmu-miR-340-5p	78655	Eif3j1	NM_144545	eukaryotic translation initiation factor 3, subunit J1
1449	90	mmu-miR-340-5p	381695	N4bp2l2	NM_201369	NEDD4 binding protein 2-like 2
1450	90	mmu-miR-340-5p	17977	Ncoa1	NM_010881	nuclear receptor coactivator 1
1451	90	mmu-miR-340-5p	68268	Zdhhc21	NM_026647	zinc finger, DHHC domain containing 21
1452	90	mmu-miR-340-5p	244310	Dlgap2	NM_001145965	DLG associated protein 2
1453	90	mmu-miR-340-5p	14168	Fgf13	NM_001290415	fibroblast growth factor 13
1454	90	mmu-miR-340-5p	56533	Rgs17	NM_001161822	regulator of G-protein signaling 17
1455	90	mmu-miR-340-5p	12339	Capn7	NM_009796	calpain 7
1456	90	mmu-miR-340-5p	54198	Snx3	NM_017472	sorting nexin 3
1457	90	mmu-miR-340-5p	246103	Atxn7	NM_139227	ataxin 7
1458	90	mmu-miR-340-5p	218756	Slc4a7	NM_001033270	solute carrier family 4, sodium bicarbonate cotransporter, member 7
1459	90	mmu-miR-340-5p	53619	Blcap	NM_016916	bladder cancer associated protein
1460	90	mmu-miR-340-5p	238076	Kcns3	NM_173417	potassium voltage-gated channel, delayed-rectifier, subfamily S, member 3
1461	90	mmu-miR-340-5p	59079	Erbin	NM_001289474	Erbb2 interacting protein
1462	90	mmu-miR-340-5p	226747	Ahctf1	NM_026375	AT hook containing transcription factor 1
1463	90	mmu-miR-340-5p	227867	Epc2	NM_172663	enhancer of polycomb homolog 2
1464	90	mmu-miR-340-5p	18569	Pdcd4	NM_001168491	programmed cell death 4
1465	90	mmu-miR-340-5p	100043899	R3hdml	NM_001099331	R3H domain containing-like
1466	90	mmu-miR-340-5p	12394	Runx1	NM_009821	runt related transcription factor 1
1467	90	mmu-miR-340-5p	105704528	Gm13090	NM_001308446	predicted gene 13090
1468	90	mmu-miR-429-3p	76089	Rapgef2	NM_001099624	Rap guanine nucleotide exchange factor (GEF) 2
1469	90	mmu-miR-429-3p	77305	Wdr82	NM_029896	WD repeat domain containing 82
1470	90	mmu-miR-429-3p	237943	Gpatch8	NM_001159492	G patch domain containing 8
1471	90	mmu-miR-429-3p	23802	Amfr	NM_011787	autocrine motility factor receptor
1472	90	mmu-miR-429-3p	231986	Jazf1	NM_001168277	JAZF zinc finger 1
1473	90	mmu-miR-429-3p	668225	Fignl2	NM_001214911	fidgetin-like 2
1474	90	mmu-miR-429-3p	73754	Thap1	NM_199042	THAP domain containing, apoptosis associated protein 1
1475	90	mmu-miR-429-3p	108937	Rnf169	NM_175388	ring finger protein 169
1476	90	mmu-miR-429-3p	216965	Taok1	NM_144825	TAO kinase 1
1477	90	mmu-miR-429-3p	12929	Crkl	NM_001277231	v-crk avian sarcoma virus CT10 oncogene homolog-like
1478	90	mmu-miR-429-3p	382030	Cnep1r1	NM_029074	CTD nuclear envelope phosphatase 1 regulatory subunit 1
1479	90	mmu-miR-429-3p	14815	Nr3c1	NM_008173	nuclear receptor subfamily 3, group C, member 1
1480	90	mmu-miR-429-3p	26401	Map3k1	NM_011945	mitogen-activated protein kinase kinase kinase 1
1481	90	mmu-miR-429-3p	20405	Sh3gl1	NM_001252471	SH3-domain GRB2-like 1
1482	90	mmu-miR-429-3p	83767	Wasf1	NM_031877	WAS protein family, member 1
1483	90	mmu-miR-429-3p	14390	Gabpa	NM_008065	GA repeat binding protein, alpha
1484	90	mmu-miR-429-3p	17936	Nab1	NM_008667	Ngfi-A binding protein 1
1485	90	mmu-miR-429-3p	15354	Hmgb3	NM_001293623	high mobility group box 3
1486	90	mmu-miR-1a-3p	17988	Ndrg1	NM_008681	N-myc downstream regulated gene 1
1487	90	mmu-miR-1a-3p	627049	Zfp800	NM_001081678	zinc finger protein 800
1488	90	mmu-miR-1a-3p	17684	Cited2	NM_010828	Cbp/p300-interacting transactivator, with Glu/Asp-rich carboxy-terminal domain, 2
1489	90	mmu-miR-1a-3p	72180	Zfp661	NM_001111029	zinc finger protein 661
1490	90	mmu-miR-1a-3p	72193	Scaf11	NM_028148	SR-related CTD-associated factor 11
1491	90	mmu-miR-1a-3p	225898	Eml3	NM_144872	echinoderm microtubule associated protein like 3
1492	90	mmu-miR-1a-3p	75739	Mpp7	NM_001081287	membrane protein, palmitoylated 7 (MAGUK p55 subfamily member 7)
1493	90	mmu-miR-1a-3p	66358	Adprm	NM_025510	ADP-ribose/CDP-alcohol diphosphatase, manganese dependent
1494	89	mmu-miR-203-3p	69456	Commd10	NM_178377	COMM domain containing 10
1495	89	mmu-miR-203-3p	272589	Tbcel	NM_173038	tubulin folding cofactor E-like
1496	89	mmu-miR-203-3p	22222	Ubr1	NM_009461	ubiquitin protein ligase E3 component n-recognin 1
1497	89	mmu-miR-203-3p	26570	Slc7a11	NM_011990	solute carrier family 7 (cationic amino acid transporter, y+ system), member 11
1498	89	mmu-miR-203-3p	20707	Serpinb9c	NM_001164524	serine (or cysteine) peptidase inhibitor, clade B, member 9c
1499	89	mmu-miR-203-3p	229709	Ahcyl1	NM_145542	S-adenosylhomocysteine hydrolase-like 1
1500	89	mmu-miR-203-3p	22202	Uba1y	NM_011667	ubiquitin-activating enzyme, Chr Y
1501	89	mmu-miR-203-3p	67602	Necap1	NM_026267	NECAP endocytosis associated 1
1502	89	mmu-miR-203-3p	105005	Fam84a	NM_029007	family with sequence similarity 84, member A
1503	89	mmu-miR-203-3p	170772	Glcci1	NM_001286728	glucocorticoid induced transcript 1
1504	89	mmu-miR-203-3p	78803	Fbxo43	NM_001081253	F-box protein 43
1505	89	mmu-miR-203-3p	110639	Prps2	NM_026662	phosphoribosyl pyrophosphate synthetase 2
1506	89	mmu-miR-203-3p	56533	Rgs17	NM_001161822	regulator of G-protein signaling 17
1507	89	mmu-miR-139-5p	12043	Bcl2	NM_009741	B cell leukemia/lymphoma 2
1508	89	mmu-miR-139-5p	72826	Fam76b	NM_176836	family with sequence similarity 76, member B
1509	89	mmu-miR-139-5p	14062	F2r	NM_010169	coagulation factor II (thrombin) receptor
1510	89	mmu-miR-139-5p	84095	Pi4k2a	NM_145501	phosphatidylinositol 4-kinase type 2 alpha
1511	89	mmu-miR-139-5p	70052	Prpf4	NM_027297	pre-mRNA processing factor 4
1512	89	mmu-miR-139-5p	108012	Ap1s2	NM_001290379	adaptor-related protein complex 1, sigma 2 subunit
1513	89	mmu-miR-139-5p	56298	Atl2	NM_001286647	atlastin GTPase 2
1514	89	mmu-miR-139-5p	26946	Trpc7	NM_001302372	transient receptor potential cation channel, subfamily C, member 7
1515	89	mmu-miR-139-5p	24136	Zeb2	NM_001289521	zinc finger E-box binding homeobox 2
1516	89	mmu-miR-145a-5p	100040214	Gm10228	NM_001270487	predicted gene 10228
1517	89	mmu-miR-145a-5p	24108	Ubd	NM_023137	ubiquitin D
1518	89	mmu-miR-145a-5p	69024	Snx15	NM_026912	sorting nexin 15
1519	89	mmu-miR-145a-5p	14783	Grb10	NM_001177629	growth factor receptor bound protein 10
1520	89	mmu-miR-145a-5p	20358	Sema6a	NM_001311097	sema domain, transmembrane domain (TM), and cytoplasmic domain, (semaphorin) 6A
1521	89	mmu-miR-145a-5p	320508	Cachd1	NM_198037	cache domain containing 1
1522	89	mmu-miR-145a-5p	16367	Irs1	NM_010570	insulin receptor substrate 1
1523	89	mmu-miR-145a-5p	11465	Actg1	NM_009609	actin, gamma, cytoplasmic 1
1524	89	mmu-miR-145a-5p	58998	Nectin3	NM_021495	nectin cell adhesion molecule 3
1525	89	mmu-miR-145a-5p	67486	Polr3g	NM_001081176	polymerase (RNA) III (DNA directed) polypeptide G
1526	89	mmu-miR-145a-5p	224405	Cyyr1	NM_144853	cysteine and tyrosine-rich protein 1
1527	89	mmu-miR-145a-5p	19261	Sirpa	NM_001177647	signal-regulatory protein alpha
1528	89	mmu-miR-145a-5p	50768	Dlc1	NM_001194941	deleted in liver cancer 1
1529	89	mmu-miR-93-5p	52055	Rab11fip5	NM_001003955	RAB11 family interacting protein 5 (class I)
1530	89	mmu-miR-93-5p	380916	Lrch1	NM_001033439	leucine-rich repeats and calponin homology (CH) domain containing 1
1531	89	mmu-miR-93-5p	106628	Trip10	NM_001242389	thyroid hormone receptor interactor 10
1532	89	mmu-miR-93-5p	28105	Trim36	NM_001170855	tripartite motif-containing 36
1533	89	mmu-miR-93-5p	70508	Bbx	NM_027444	bobby sox HMG box containing
1534	89	mmu-miR-93-5p	218699	Pxk	NM_178279	PX domain containing serine/threonine kinase
1535	89	mmu-miR-93-5p	19338	Rab33b	NM_016858	RAB33B, member RAS oncogene family
1536	89	mmu-miR-93-5p	16569	Kif3b	NM_008444	kinesin family member 3B
1537	89	mmu-miR-93-5p	216227	Slc17a8	NM_001310710	solute carrier family 17 (sodium-dependent inorganic phosphate cotransporter), member 8
1538	89	mmu-miR-93-5p	12175	Bnip2	NM_001008238	BCL2/adenovirus E1B interacting protein 2
1539	89	mmu-miR-93-5p	217082	Hlf	NM_172563	hepatic leukemia factor
1540	89	mmu-miR-93-5p	16769	Dsg4	NM_181564	desmoglein 4
1541	89	mmu-miR-93-5p	231807	BC037034	NM_153161	cDNA sequence BC037034
1542	89	mmu-miR-93-5p	231834	Snx8	NM_172277	sorting nexin 8
1543	89	mmu-miR-93-5p	55992	Trim3	NM_001285870	tripartite motif-containing 3
1544	89	mmu-miR-93-5p	105000	Dnal1	NM_028821	dynein, axonemal, light chain 1
1545	89	mmu-miR-93-5p	241656	Pak7	NM_172858	p21 (RAC1) activated kinase 7
1546	89	mmu-miR-93-5p	170753	Zfp704	NM_133218	zinc finger protein 704
1547	89	mmu-miR-93-5p	54650	Sfmbt1	NM_001166532	Scm-like with four mbt domains 1
1548	89	mmu-miR-93-5p	56421	Pfkp	NM_001291071	phosphofructokinase, platelet
1549	89	mmu-miR-93-5p	320560	Dennd5b	NM_177192	DENN/MADD domain containing 5B
1550	89	mmu-miR-93-5p	66371	Chmp4c	NM_025519	charged multivesicular body protein 4C
1551	89	mmu-miR-93-5p	16647	Kpna2	NM_010655	karyopherin (importin) alpha 2
1552	89	mmu-miR-93-5p	212139	Cc2d1a	NM_145970	coiled-coil and C2 domain containing 1A
1553	89	mmu-miR-93-5p	237898	Usp32	NM_001029934	ubiquitin specific peptidase 32
1554	89	mmu-miR-93-5p	433667	Ankrd13c	NM_001013806	ankyrin repeat domain 13c
1555	89	mmu-miR-93-5p	75580	Zbtb4	NM_029348	zinc finger and BTB domain containing 4
1556	89	mmu-miR-93-5p	69727	Usp46	NM_177561	ubiquitin specific peptidase 46
1557	89	mmu-miR-93-5p	207615	Wdr37	NM_172445	WD repeat domain 37
1558	89	mmu-miR-93-5p	17129	Smad5	NM_001164041	SMAD family member 5
1559	89	mmu-miR-93-5p	30928	Zbtb18	NM_013915	zinc finger and BTB domain containing 18
1560	89	mmu-miR-93-5p	18983	Cnot7	NM_001271542	CCR4-NOT transcription complex, subunit 7
1561	89	mmu-miR-93-5p	71721	Fam13c	NM_001143776	family with sequence similarity 13, member C
1562	89	mmu-miR-93-5p	18000	2026-09-02	NM_001159718	septin 2
1563	89	mmu-miR-93-5p	109168	Atl3	NM_001163505	atlastin GTPase 3
1564	89	mmu-miR-93-5p	27981	Rsrp1	NM_023665	arginine/serine rich protein 1
1565	89	mmu-miR-93-5p	15374	Jpt1	NM_008258	Jupiter microtubule associated homolog 1
1566	89	mmu-miR-93-5p	83924	Gpr137b	NM_031999	G protein-coupled receptor 137B
1567	89	mmu-miR-26b-5p	72948	Tppp	NM_182839	tubulin polymerization promoting protein
1568	89	mmu-miR-26b-5p	214897	Csnk1g1	NM_173185	casein kinase 1, gamma 1
1569	89	mmu-miR-26b-5p	77097	Tanc2	NM_181071	tetratricopeptide repeat, ankyrin repeat and coiled-coil containing 2
1570	89	mmu-miR-26b-5p	19712	Rest	NM_011263	RE1-silencing transcription factor
1571	89	mmu-miR-26b-5p	227634	Camsap1	NM_001276360	calmodulin regulated spectrin-associated protein 1
1572	89	mmu-miR-26b-5p	22333	Vdac1	NM_011694	voltage-dependent anion channel 1
1573	89	mmu-miR-26b-5p	353282	Sfmbt2	NM_001198808	Scm-like with four mbt domains 2
1574	89	mmu-miR-26b-5p	83921	Cemip2	NM_001033759	cell migration inducing hyaluronidase 2
1575	89	mmu-miR-26b-5p	67246	Resf1	NM_001289661	retroelement silencing factor 1
1576	89	mmu-miR-26b-5p	252903	Ap1s3	NM_183027	adaptor-related protein complex AP-1, sigma 3
1577	89	mmu-miR-26b-5p	18710	Pik3r3	NM_181585	phosphoinositide-3-kinase regulatory subunit 3
1578	89	mmu-miR-26b-5p	19056	Ppp3cb	NM_001310426	protein phosphatase 3, catalytic subunit, beta isoform
1579	89	mmu-miR-26b-5p	15446	Hpgd	NM_008278	hydroxyprostaglandin dehydrogenase 15 (NAD)
1580	89	mmu-miR-26b-5p	19736	Rgs4	NM_009062	regulator of G-protein signaling 4
1581	89	mmu-miR-26b-5p	58242	Nudt11	NM_021431	nudix (nucleoside diphosphate linked moiety X)-type motif 11
1582	89	mmu-miR-26b-5p	192678	Rassf3	NM_138956	Ras association (RalGDS/AF-6) domain family member 3
1583	89	mmu-miR-26b-5p	11352	Abl2	NM_001136104	v-abl Abelson murine leukemia viral oncogene 2 (arg, Abelson-related gene)
1584	89	mmu-miR-26b-5p	217265	Abca5	NM_147219	ATP-binding cassette, sub-family A (ABC1), member 5
1585	89	mmu-miR-26b-5p	328572	Ep300	NM_177821	E1A binding protein p300
1586	89	mmu-miR-26b-5p	100019	Mdn1	NM_001081392	midasin AAA ATPase 1
1587	89	mmu-miR-26b-5p	66864	Clec14a	NM_025809	C-type lectin domain family 14, member a
1588	89	mmu-miR-26b-5p	239273	Abcc4	NM_001033336	ATP-binding cassette, sub-family C (CFTR/MRP), member 4
1589	89	mmu-miR-26b-5p	240396	Mex3c	NM_001039214	mex3 RNA binding family member C
1590	89	mmu-miR-340-5p	72123	Ccdc71l	NM_001162903	coiled-coil domain containing 71 like
1591	89	mmu-miR-340-5p	74117	Actr3	NM_001205386	ARP3 actin-related protein 3
1592	89	mmu-miR-340-5p	12293	Cacna2d1	NM_001110843	calcium channel, voltage-dependent, alpha2/delta subunit 1
1593	89	mmu-miR-340-5p	67122	Nrarp	NM_025980	Notch-regulated ankyrin repeat protein
1594	89	mmu-miR-340-5p	23794	Adamts5	NM_011782	a disintegrin-like and metallopeptidase (reprolysin type) with thrombospondin type 1 motif, 5 (aggrecanase-2)
1595	89	mmu-miR-340-5p	72519	Pip4p2	NM_028264	phosphatidylinositol-4,5-bisphosphate 4-phosphatase 2
1596	89	mmu-miR-340-5p	226089	Ric1	NM_001081319	RAB6A GEF complex partner 1
1597	89	mmu-miR-340-5p	76477	Pcolce2	NM_029620	procollagen C-endopeptidase enhancer 2
1598	89	mmu-miR-340-5p	17765	Mtf2	NM_001253877	metal response element binding transcription factor 2
1599	89	mmu-miR-340-5p	216705	Clint1	NM_001045520	clathrin interactor 1
1600	89	mmu-miR-340-5p	74051	Steap2	NM_001285469	six transmembrane epithelial antigen of prostate 2
1601	89	mmu-miR-340-5p	81535	Sgpp1	NM_030750	sphingosine-1-phosphate phosphatase 1
1602	89	mmu-miR-340-5p	50790	Acsl4	NM_001033600	acyl-CoA synthetase long-chain family member 4
1603	89	mmu-miR-340-5p	30046	Zfp292	NM_013889	zinc finger protein 292
1604	89	mmu-miR-340-5p	230259	E130308A19Rik	NM_153158	RIKEN cDNA E130308A19 gene
1605	89	mmu-miR-340-5p	107035	Fbxo38	NM_134136	F-box protein 38
1606	89	mmu-miR-340-5p	93889	Pcdhb18	NM_053143	protocadherin beta 18
1607	89	mmu-miR-340-5p	20585	Hltf	NM_009210	helicase-like transcription factor
1608	89	mmu-miR-340-5p	210998	Fam91a1	NM_145959	family with sequence similarity 91, member A1
1609	89	mmu-miR-340-5p	94332	Cadm3	NM_053199	cell adhesion molecule 3
1610	89	mmu-miR-340-5p	108155	Ogt	NM_001290535	O-linked N-acetylglucosamine (GlcNAc) transferase (UDP-N-acetylglucosamine:polypeptide-N-acetylglucosaminyl transferase)
1611	89	mmu-miR-340-5p	76014	Zc3h18	NM_001310650	zinc finger CCCH-type containing 18
1612	89	mmu-miR-340-5p	56431	Dstn	NM_019771	destrin
1613	89	mmu-miR-340-5p	17700	Mstn	NM_010834	myostatin
1614	89	mmu-miR-429-3p	319455	Pld5	NM_176916	phospholipase D family, member 5
1615	89	mmu-miR-429-3p	77371	Sec24a	NM_001290785	Sec24 related gene family, member A (S. cerevisiae)
1616	89	mmu-miR-429-3p	74189	Phactr3	NM_001007154	phosphatase and actin regulator 3
1617	89	mmu-miR-429-3p	140742	Sesn1	NM_001013370	sestrin 1
1618	89	mmu-miR-429-3p	107303348	Gm45935	NM_001320725	predicted gene, 45935
1619	89	mmu-miR-429-3p	241263	Gpr158	NM_001004761	G protein-coupled receptor 158
1620	89	mmu-miR-429-3p	21763	Tex2	NM_198292	testis expressed gene 2
1621	89	mmu-miR-429-3p	229801	Tram1l1	NM_146140	translocation associated membrane protein 1-like 1
1622	89	mmu-miR-429-3p	110920	Hspa13	NM_030201	heat shock protein 70 family, member 13
1623	89	mmu-miR-429-3p	628705	Phf11c	NM_001164289	PHD finger protein 11C
1624	89	mmu-miR-429-3p	252829	Obox5	NM_145709	oocyte specific homeobox 5
1625	89	mmu-miR-429-3p	53972	Ngef	NM_001111314	neuronal guanine nucleotide exchange factor
1626	89	mmu-miR-1a-3p	13383	Dlg1	NM_001252433	discs large MAGUK scaffold protein 1
1627	89	mmu-miR-1a-3p	242553	Kank4	NM_172872	KN motif and ankyrin repeat domains 4
1628	89	mmu-miR-1a-3p	338403	Cndp1	NM_177450	carnosine dipeptidase 1 (metallopeptidase M20 family)
1629	89	mmu-miR-1a-3p	20286	Zc3h7b	NM_001081016	zinc finger CCCH type containing 7B
1630	89	mmu-miR-1a-3p	245555	Nexmif	NM_001077354	neurite extension and migration factor
1631	89	mmu-miR-1a-3p	214384	Myocd	NM_145136	myocardin
1632	89	mmu-miR-1a-3p	66687	Tbc1d15	NM_025706	TBC1 domain family, member 15
1633	89	mmu-miR-1a-3p	329540	Nol4l	NM_001001986	nucleolar protein 4-like
1634	89	mmu-miR-1a-3p	56077	Dgke	NM_019505	diacylglycerol kinase, epsilon
1635	89	mmu-miR-1a-3p	27096	Trappc3	NM_013718	trafficking protein particle complex 3
1636	89	mmu-miR-1a-3p	29809	Rabgap1l	NM_001038621	RAB GTPase activating protein 1-like
1637	89	mmu-miR-1a-3p	240427	Setbp1	NM_053099	SET binding protein 1
1638	89	mmu-miR-1a-3p	77018	Col25a1	NM_001244952	collagen, type XXV, alpha 1
1639	89	mmu-miR-1a-3p	15259	Hipk3	NM_001145824	homeodomain interacting protein kinase 3
1640	89	mmu-miR-1a-3p	212285	Arap2	NM_178407	ArfGAP with RhoGAP domain, ankyrin repeat and PH domain 2
1641	89	mmu-miR-1a-3p	18505	Pax3	NM_008781	paired box 3
1642	89	mmu-miR-1a-3p	105853	Mal2	NM_178920	mal, T cell differentiation protein 2
1643	89	mmu-miR-1a-3p	67864	Yipf4	NM_026417	Yip1 domain family, member 4
1644	89	mmu-miR-9-5p	73225	Fam118a	NM_133750	family with sequence similarity 118, member A
1645	89	mmu-miR-9-5p	101401	Adamts9	NM_175314	a disintegrin-like and metallopeptidase (reprolysin type) with thrombospondin type 1 motif, 9
1646	89	mmu-miR-9-5p	14675	Gna14	NM_008137	guanine nucleotide binding protein, alpha 14
1647	89	mmu-miR-9-5p	212163	8030462N17Rik	NM_178670	RIKEN cDNA 8030462N17 gene
1648	89	mmu-miR-9-5p	12340	Capza1	NM_009797	capping protein (actin filament) muscle Z-line, alpha 1
1649	89	mmu-miR-9-5p	50770	Atp11a	NM_001293667	ATPase, class VI, type 11A
1650	89	mmu-miR-9-5p	15228	Foxg1	NM_001160112	forkhead box G1
1651	89	mmu-miR-9-5p	94092	Trim16	NM_053169	tripartite motif-containing 16
1652	89	mmu-miR-9-5p	18186	Nrp1	NM_008737	neuropilin 1
1653	89	mmu-miR-9-5p	12819	Col15a1	NM_009928	collagen, type XV, alpha 1
1654	89	mmu-miR-9-5p	574403	Fam196b	NM_001025382	family with sequence similarity 196, member B
1655	89	mmu-miR-9-5p	380684	Nefh	NM_010904	neurofilament, heavy polypeptide
1656	89	mmu-miR-9-5p	59003	Maea	NM_021500	macrophage erythroblast attacher
1657	88	mmu-miR-1a-3p	652925	Tmem243	NM_001081029	transmembrane protein 243, mitochondrial
1658	88	mmu-miR-1a-3p	212999	Tnpo2	NM_001122843	transportin 2 (importin 3, karyopherin beta 2b)
1659	88	mmu-miR-1a-3p	12402	Cbl	NM_007619	Casitas B-lineage lymphoma
1660	88	mmu-miR-1a-3p	70998	Phf6	NM_001290546	PHD finger protein 6
1661	88	mmu-miR-1a-3p	12014	Bach2	NM_001109661	BTB and CNC homology, basic leucine zipper transcription factor 2
1662	88	mmu-miR-1a-3p	19241	Tmsb4x	NM_021278	thymosin, beta 4, X chromosome
1663	88	mmu-miR-1a-3p	331401	Thoc2	NM_001033422	THO complex 2
1664	88	mmu-miR-1a-3p	105653	Phyhip	NM_145981	phytanoyl-CoA hydroxylase interacting protein
1665	88	mmu-miR-1a-3p	20587	Smarcb1	NM_001161853	SWI/SNF related, matrix associated, actin dependent regulator of chromatin, subfamily b, member 1
1666	88	mmu-miR-1a-3p	218341	Rfesd	NM_178916	Rieske (Fe-S) domain containing
1667	88	mmu-miR-1a-3p	68267	Slc25a22	NM_001177576	solute carrier family 25 (mitochondrial carrier, glutamate), member 22
1668	88	mmu-miR-9-5p	52389	Adgra1	NM_177469	adhesion G protein-coupled receptor A1
1669	88	mmu-miR-9-5p	72007	Fndc3b	NM_173182	fibronectin type III domain containing 3B
1670	88	mmu-miR-9-5p	68420	Ankrd13a	NM_026718	ankyrin repeat domain 13a
1671	88	mmu-miR-9-5p	15277	Hk2	NM_013820	hexokinase 2
1672	88	mmu-miR-9-5p	21753	Tes	NM_207176	testis derived transcript
1673	88	mmu-miR-9-5p	106014	Fam19a5	NM_001252310	family with sequence similarity 19, member A5
1674	88	mmu-miR-9-5p	12419	Cbx5	NM_001076789	chromobox 5
1675	88	mmu-miR-9-5p	21366	Slc6a6	NM_009320	solute carrier family 6 (neurotransmitter transporter, taurine), member 6
1676	88	mmu-miR-9-5p	66967	Edem3	NM_001039644	ER degradation enhancer, mannosidase alpha-like 3
1677	88	mmu-miR-9-5p	57295	Icmt	NM_133788	isoprenylcysteine carboxyl methyltransferase
1678	88	mmu-miR-9-5p	239217	Kctd12	NM_177715	potassium channel tetramerisation domain containing 12
1679	88	mmu-miR-9-5p	102436	Lars2	NM_153168	leucyl-tRNA synthetase, mitochondrial
1680	88	mmu-miR-9-5p	63958	Ube4b	NM_022022	ubiquitination factor E4B
1681	88	mmu-miR-9-5p	239510	Phf20l1	NM_001081409	PHD finger protein 20-like 1
1682	88	mmu-miR-9-5p	14123	Fbrs	NM_010183	fibrosin
1683	88	mmu-miR-9-5p	213056	Fam126b	NM_001310598	family with sequence similarity 126, member B
1684	88	mmu-miR-9-5p	18983	Cnot7	NM_001271542	CCR4-NOT transcription complex, subunit 7
1685	88	mmu-miR-9-5p	228361	Ambra1	NM_001080754	autophagy/beclin 1 regulator 1
1686	88	mmu-miR-9-5p	50766	Crim1	NM_015800	cysteine rich transmembrane BMP regulator 1 (chordin like)
1687	88	mmu-miR-9-5p	53881	Slc5a3	NM_017391	solute carrier family 5 (inositol transporters), member 3
1688	88	mmu-miR-9-5p	216148	Shc2	NM_001024539	SHC (Src homology 2 domain containing) transforming protein 2
1689	88	mmu-miR-9-5p	233011	Itpkc	NM_181593	inositol 1,4,5-trisphosphate 3-kinase C
1690	88	mmu-miR-9-5p	215819	Nhsl1	NM_001163592	NHS-like 1
1691	88	mmu-miR-203-3p	54169	Kat6b	NM_001205241	K(lysine) acetyltransferase 6B
1692	88	mmu-miR-203-3p	268566	Gphn	NM_145965	gephyrin
1693	88	mmu-miR-203-3p	231151	Tada2b	NM_001170454	transcriptional adaptor 2B
1694	88	mmu-miR-203-3p	74013	Rftn2	NM_028713	raftlin family member 2
1695	88	mmu-miR-203-3p	210982	Bicral	NM_001100452	BRD4 interacting chromatin remodeling complex associated protein like
1696	88	mmu-miR-203-3p	14815	Nr3c1	NM_008173	nuclear receptor subfamily 3, group C, member 1
1697	88	mmu-miR-203-3p	241919	Slc7a14	NM_172861	solute carrier family 7 (cationic amino acid transporter, y+ system), member 14
1698	88	mmu-miR-203-3p	108989	Tpr	NM_133780	translocated promoter region, nuclear basket protein
1699	88	mmu-miR-203-3p	18030	Nfil3	NM_017373	nuclear factor, interleukin 3, regulated
1700	88	mmu-miR-203-3p	20377	Sfrp1	NM_013834	secreted frizzled-related protein 1
1701	88	mmu-miR-203-3p	13371	Dio2	NM_010050	deiodinase, iodothyronine, type II
1702	88	mmu-miR-203-3p	53617	Krt35	NM_016880	keratin 35
1703	88	mmu-miR-203-3p	69227	Selenot	NM_001040396	selenoprotein T
1704	88	mmu-miR-203-3p	228033	Atp5g3	NM_175015	ATP synthase, H+ transporting, mitochondrial F0 complex, subunit C3 (subunit 9)
1705	88	mmu-miR-203-3p	80517	Herpud2	NM_020586	HERPUD family member 2
1706	88	mmu-miR-203-3p	330267	Thsd7a	NM_001164805	thrombospondin, type I, domain containing 7A
1707	88	mmu-miR-203-3p	66315	Senp7	NM_001304503	SUMO1/sentrin specific peptidase 7
1708	88	mmu-miR-203-3p	434246	Trim72	NM_001079932	tripartite motif-containing 72
1709	88	mmu-miR-203-3p	67143	Ikzf5	NM_175115	IKAROS family zinc finger 5
1710	88	mmu-miR-203-3p	68243	A930018P22Rik	NM_026634	RIKEN cDNA A930018P22 gene
1711	88	mmu-miR-203-3p	56758	Mbnl1	NM_001253708	muscleblind like splicing factor 1
1712	88	mmu-miR-203-3p	66673	Sorcs3	NM_025696	sortilin-related VPS10 domain containing receptor 3
1713	88	mmu-miR-139-5p	18577	Pde4a	NM_001310750	phosphodiesterase 4A, cAMP specific
1714	88	mmu-miR-139-5p	19273	Ptpru	NM_011214	protein tyrosine phosphatase, receptor type, U
1715	88	mmu-miR-139-5p	21380	Tbx1	NM_011532	T-box 1
1716	88	mmu-miR-139-5p	238692	Zfp874a	NM_177712	zinc finger protein 874a
1717	88	mmu-miR-139-5p	70612	Tmem230	NM_027478	transmembrane protein 230
1718	88	mmu-miR-139-5p	100216455	Gm14124	NM_001142410	predicted gene 14124
1719	88	mmu-miR-139-5p	19700	Rem1	NM_009047	rad and gem related GTP binding protein 1
1720	88	mmu-miR-139-5p	58998	Nectin3	NM_021495	nectin cell adhesion molecule 3
1721	88	mmu-miR-139-5p	237500	Tmtc3	NM_001033332	transmembrane and tetratricopeptide repeat containing 3
1722	88	mmu-miR-139-5p	15257	Hipk1	NM_010432	homeodomain interacting protein kinase 1
1723	88	mmu-miR-139-5p	12767	Cxcr4	NM_009911	chemokine (C-X-C motif) receptor 4
1724	88	mmu-miR-139-5p	11416	Slc33a1	NM_001272035	solute carrier family 33 (acetyl-CoA transporter), member 1
1725	88	mmu-miR-145a-5p	71889	Epn3	NM_027984	epsin 3
1726	88	mmu-miR-145a-5p	223739	5031439G07Rik	NM_001033273	RIKEN cDNA 5031439G07 gene
1727	88	mmu-miR-145a-5p	21346	Tagln2	NM_178598	transgelin 2
1728	88	mmu-miR-145a-5p	12583	Cdo1	NM_033037	cysteine dioxygenase 1, cytosolic
1729	88	mmu-miR-145a-5p	231834	Snx8	NM_172277	sorting nexin 8
1730	88	mmu-miR-145a-5p	246154	Vasn	NM_139307	vasorin
1731	88	mmu-miR-145a-5p	70652	Tmem144	NM_027495	transmembrane protein 144
1732	88	mmu-miR-145a-5p	64291	Osbpl1a	NM_001252491	oxysterol binding protein-like 1A
1733	88	mmu-miR-145a-5p	18003	Nedd9	NM_001111324	neural precursor cell expressed, developmentally down-regulated gene 9
1734	88	mmu-miR-145a-5p	12929	Crkl	NM_001277231	v-crk avian sarcoma virus CT10 oncogene homolog-like
1735	88	mmu-miR-145a-5p	19248	Ptpn12	NM_011203	protein tyrosine phosphatase, non-receptor type 12
1736	88	mmu-miR-145a-5p	56496	Tspan6	NM_019656	tetraspanin 6
1737	88	mmu-miR-145a-5p	67087	Ctnnbip1	NM_001141930	catenin beta interacting protein 1
1738	88	mmu-miR-145a-5p	11765	Ap1g1	NM_009677	adaptor protein complex AP-1, gamma 1 subunit
1739	88	mmu-miR-145a-5p	93739	Gabarapl2	NM_026693	gamma-aminobutyric acid (GABA) A receptor-associated protein-like 2
1740	88	mmu-miR-93-5p	73728	Psd	NM_028627	pleckstrin and Sec7 domain containing
1741	88	mmu-miR-93-5p	13132	Dab2	NM_001310446	disabled 2, mitogen-responsive phosphoprotein
1742	88	mmu-miR-93-5p	75985	Rab30	NM_029494	RAB30, member RAS oncogene family
1743	88	mmu-miR-93-5p	237860	Ssh2	NM_001291190	slingshot protein phosphatase 2
1744	88	mmu-miR-93-5p	329002	Zfp236	NM_177832	zinc finger protein 236
1745	88	mmu-miR-93-5p	83946	Phip	NM_001081216	pleckstrin homology domain interacting protein
1746	88	mmu-miR-93-5p	102502	Pls1	NM_001033210	plastin 1 (I-isoform)
1747	88	mmu-miR-93-5p	18516	Pbx3	NM_001290576	pre B cell leukemia homeobox 3
1748	88	mmu-miR-93-5p	66588	Cmpk1	NM_025647	cytidine monophosphate (UMP-CMP) kinase 1
1749	88	mmu-miR-93-5p	229675	Rsbn1	NM_172684	rosbin, round spermatid basic protein 1
1750	88	mmu-miR-93-5p	24127	Xrn1	NM_001311130	5'-3' exoribonuclease 1
1751	88	mmu-miR-93-5p	69882	Ints14	NM_175153	integrator complex subunit 14
1752	88	mmu-miR-93-5p	67448	Plxdc2	NM_026162	plexin domain containing 2
1753	88	mmu-miR-93-5p	20147	Rs1	NM_011302	retinoschisis (X-linked, juvenile) 1 (human)
1754	88	mmu-miR-93-5p	100504663	Atg14	NM_172599	autophagy related 14
1755	88	mmu-miR-93-5p	14254	Flt1	NM_010228	FMS-like tyrosine kinase 1
1756	88	mmu-miR-93-5p	19418	Rasgrf2	NM_009027	RAS protein-specific guanine nucleotide-releasing factor 2
1757	88	mmu-miR-93-5p	270110	Irf2bp2	NM_001164598	interferon regulatory factor 2 binding protein 2
1758	88	mmu-miR-93-5p	170731	Mfn2	NM_001285922	mitofusin 2
1759	88	mmu-miR-93-5p	207667	Skor1	NM_001163755	SKI family transcriptional corepressor 1
1760	88	mmu-miR-93-5p	67492	Zfand4	NM_001309446	zinc finger, AN1-type domain 4
1761	88	mmu-miR-93-5p	71302	Arhgap26	NM_175164	Rho GTPase activating protein 26
1762	88	mmu-miR-93-5p	231801	Agfg2	NM_001303266	ArfGAP with FG repeats 2
1763	88	mmu-miR-93-5p	109019	Nabp1	NM_001310548	nucleic acid binding protein 1
1764	88	mmu-miR-93-5p	73102	Slc22a23	NM_001033167	solute carrier family 22, member 23
1765	88	mmu-miR-93-5p	16601	Klf9	NM_010638	Kruppel-like factor 9
1766	88	mmu-miR-151-5p	23789	Coro1b	NM_011778	coronin, actin binding protein 1B
1767	88	mmu-miR-26b-5p	98682	Mfsd6	NM_133829	major facilitator superfamily domain containing 6
1768	88	mmu-miR-26b-5p	22066	Trpc4	NM_001253683	transient receptor potential cation channel, subfamily C, member 4
1769	88	mmu-miR-26b-5p	14056	Ezh2	NM_001146689	enhancer of zeste 2 polycomb repressive complex 2 subunit
1770	88	mmu-miR-26b-5p	330401	Tmcc1	NM_177412	transmembrane and coiled coil domains 1
1771	88	mmu-miR-26b-5p	223838	Adamts20	NM_001164785	a disintegrin-like and metallopeptidase (reprolysin type) with thrombospondin type 1 motif, 20
1772	88	mmu-miR-26b-5p	239510	Phf20l1	NM_001081409	PHD finger protein 20-like 1
1773	88	mmu-miR-26b-5p	20908	Stx3	NM_011502	syntaxin 3
1774	88	mmu-miR-26b-5p	76551	Ccdc6	NM_001111121	coiled-coil domain containing 6
1775	88	mmu-miR-26b-5p	57279	Slc25a20	NM_020520	solute carrier family 25 (mitochondrial carnitine/acylcarnitine translocase), member 20
1776	88	mmu-miR-26b-5p	71824	1700006A11Rik	NM_027939	RIKEN cDNA 1700006A11 gene
1777	88	mmu-miR-26b-5p	66870	Serbp1	NM_001113564	serpine1 mRNA binding protein 1
1778	88	mmu-miR-26b-5p	30940	Usp25	NM_013918	ubiquitin specific peptidase 25
1779	88	mmu-miR-26b-5p	12823	Col19a1	NM_007733	collagen, type XIX, alpha 1
1780	88	mmu-miR-26b-5p	58181	Il20	NM_001311091	interleukin 20
1781	88	mmu-miR-26b-5p	11909	Atf2	NM_001284376	activating transcription factor 2
1782	88	mmu-miR-26b-5p	232341	Wnk1	NM_001185020	WNK lysine deficient protein kinase 1
1783	88	mmu-miR-26b-5p	338521	Fa2h	NM_178086	fatty acid 2-hydroxylase
1784	88	mmu-miR-340-5p	11931	Atp1b1	NM_009721	ATPase, Na+/K+ transporting, beta 1 polypeptide
1785	88	mmu-miR-340-5p	66479	1700029F12Rik	NM_025585	RIKEN cDNA 1700029F12 gene
1786	88	mmu-miR-340-5p	100710	Pds5b	NM_175310	PDS5 cohesin associated factor B
1787	88	mmu-miR-340-5p	16975	Lrp8	NM_001080926	low density lipoprotein receptor-related protein 8, apolipoprotein e receptor
1788	88	mmu-miR-340-5p	72568	Lin9	NM_001103182	lin-9 homolog (C. elegans)
1789	88	mmu-miR-340-5p	68169	Ndnf	NM_172399	neuron-derived neurotrophic factor
1790	88	mmu-miR-340-5p	67581	Tbc1d23	NM_026254	TBC1 domain family, member 23
1791	88	mmu-miR-340-5p	67784	Plxnd1	NM_026376	plexin D1
1792	88	mmu-miR-340-5p	545156	Kalrn	NM_177357	kalirin, RhoGEF kinase
1793	88	mmu-miR-340-5p	77128	Crebrf	NM_029870	CREB3 regulatory factor
1794	88	mmu-miR-340-5p	15078	H3f3a	NM_008210	H3 histone, family 3A
1795	88	mmu-miR-340-5p	26896	Med14	NM_001048208	mediator complex subunit 14
1796	88	mmu-miR-340-5p	93730	Lztfl1	NM_033322	leucine zipper transcription factor-like 1
1797	88	mmu-miR-340-5p	381259	Tmem237	NM_001033449	transmembrane protein 237
1798	88	mmu-miR-340-5p	233115	Dpy19l3	NM_178704	dpy-19-like 3 (C. elegans)
1799	88	mmu-miR-340-5p	628416	Gm6878	NM_001037931	predicted gene 6878
1800	88	mmu-miR-340-5p	19883	Rora	NM_001289917	RAR-related orphan receptor alpha
1801	88	mmu-miR-340-5p	227195	Ino80d	NM_001081436	INO80 complex subunit D
1802	88	mmu-miR-340-5p	12916	Crem	NM_001110850	cAMP responsive element modulator
1803	88	mmu-miR-340-5p	216345	Zfc3h1	NM_001033261	zinc finger, C3H1-type containing
1804	88	mmu-miR-340-5p	100043381	Gm14308	NM_001099349	predicted gene 14308
1805	88	mmu-miR-340-5p	66500	Slc30a7	NM_023214	solute carrier family 30 (zinc transporter), member 7
1806	88	mmu-miR-340-5p	66315	Senp7	NM_001003972	SUMO1/sentrin specific peptidase 7
1807	88	mmu-miR-340-5p	399510	Map4k5	NM_201519	mitogen-activated protein kinase kinase kinase kinase 5
1808	88	mmu-miR-340-5p	66660	Sltm	NM_026337	SAFB-like, transcription modulator
1809	88	mmu-miR-340-5p	243867	Fbxo46	NM_175530	F-box protein 46
1810	88	mmu-miR-340-5p	52014	Nus1	NM_030250	NUS1 dehydrodolichyl diphosphate synthase subunit
1811	88	mmu-miR-340-5p	11908	Atf1	NM_007497	activating transcription factor 1
1812	88	mmu-miR-340-5p	67472	Mtfr1	NM_001253390	mitochondrial fission regulator 1
1813	88	mmu-miR-340-5p	329575	Gm14325	NM_001024849	predicted gene 14325
1814	88	mmu-miR-340-5p	73130	Tmed5	NM_028876	transmembrane p24 trafficking protein 5
1815	88	mmu-miR-340-5p	18726	Lilra6	NM_011090	leukocyte immunoglobulin-like receptor, subfamily A (with TM domain), member 6
1816	88	mmu-miR-340-5p	319996	Casc4	NM_001205369	cancer susceptibility candidate 4
1817	88	mmu-miR-340-5p	668039	Gm14434	NM_001101804	predicted gene 14434
1818	88	mmu-miR-340-5p	20184	Uimc1	NM_011307	ubiquitin interaction motif containing 1
1819	88	mmu-miR-340-5p	15245	Hhip	NM_020259	Hedgehog-interacting protein
1820	88	mmu-miR-340-5p	72729	Cdc42se2	NM_178626	CDC42 small effector 2
1821	88	mmu-miR-340-5p	57266	Cxcl14	NM_019568	chemokine (C-X-C motif) ligand 14
1822	88	mmu-miR-340-5p	100683	Trrap	NM_001081362	transformation/transcription domain-associated protein
1823	88	mmu-miR-340-5p	67912	1600012H06Rik	NM_001083882	RIKEN cDNA 1600012H06 gene
1824	88	mmu-miR-340-5p	114249	Npnt	NM_033525	nephronectin
1825	88	mmu-miR-340-5p	54485	Dll4	NM_019454	delta like canonical Notch ligand 4
1826	88	mmu-miR-429-3p	239420	Csmd3	NM_001081391	CUB and Sushi multiple domains 3
1827	88	mmu-miR-429-3p	18205	Ntf3	NM_001164034	neurotrophin 3
1828	88	mmu-miR-429-3p	15227	Foxf1	NM_010426	forkhead box F1
1829	88	mmu-miR-429-3p	211329	Ncoa7	NM_001111267	nuclear receptor coactivator 7
1830	88	mmu-miR-429-3p	67180	Yipf5	NM_023311	Yip1 domain family, member 5
1831	88	mmu-miR-429-3p	240665	Ccnj	NM_172839	cyclin J
1832	88	mmu-miR-429-3p	319710	Frmd6	NM_028127	FERM domain containing 6
1833	88	mmu-miR-429-3p	23871	Ets1	NM_001038642	E26 avian leukemia oncogene 1, 5' domain
1834	88	mmu-miR-429-3p	236792	Mmgt1	NM_146234	membrane magnesium transporter 1
1835	88	mmu-miR-429-3p	76487	Ppp1r3g	NM_029628	protein phosphatase 1, regulatory subunit 3G
1836	88	mmu-miR-429-3p	64009	Syne1	NM_153399	spectrin repeat containing, nuclear envelope 1
1837	88	mmu-miR-429-3p	330941	AI593442	NM_001286641	expressed sequence AI593442
1838	88	mmu-miR-429-3p	26358	Aldh1a7	NM_011921	aldehyde dehydrogenase family 1, subfamily A7
1839	88	mmu-miR-429-3p	270163	Myo9a	NM_173018	myosin IXa
1840	88	mmu-miR-429-3p	170719	Oxr1	NM_001130163	oxidation resistance 1
1841	88	mmu-miR-429-3p	228913	Zfp217	NM_001033299	zinc finger protein 217
1842	88	mmu-miR-429-3p	14463	Gata4	NM_008092	GATA binding protein 4
1843	88	mmu-miR-429-3p	14236	Foxn2	NM_180974	forkhead box N2
1844	88	mmu-miR-429-3p	381560	Xkr8	NM_201368	X-linked Kx blood group related 8
1845	88	mmu-miR-429-3p	384569	Nova2	NM_001029877	neuro-oncological ventral antigen 2
1846	88	mmu-miR-429-3p	68770	Phtf2	NM_172992	putative homeodomain transcription factor 2
1847	88	mmu-miR-429-3p	232333	Slc6a1	NM_178703	solute carrier family 6 (neurotransmitter transporter, GABA), member 1
1848	88	mmu-miR-429-3p	72085	Osgepl1	NM_001285839	O-sialoglycoprotein endopeptidase-like 1
1849	88	mmu-miR-429-3p	16153	Il10	NM_010548	interleukin 10
1850	88	mmu-miR-1a-3p	54375	Azin1	NM_001301688	antizyme inhibitor 1
1851	88	mmu-miR-1a-3p	29812	Ndrg3	NM_013865	N-myc downstream regulated gene 3
1852	88	mmu-miR-1a-3p	67062	Slc25a53	NM_001114179	solute carrier family 25, member 53
1853	88	mmu-miR-1a-3p	72144	Slc37a3	NM_028123	solute carrier family 37 (glycerol-3-phosphate transporter), member 3
1854	87	mmu-miR-203-3p	211586	Tfdp2	NM_001184706	transcription factor Dp 2
1855	87	mmu-miR-203-3p	101351	Eogt	NM_175313	EGF domain-specific O-linked N-acetylglucosamine (GlcNAc) transferase
1856	87	mmu-miR-203-3p	75847	Ispd	NM_001289504	isoprenoid synthase domain containing
1857	87	mmu-miR-203-3p	320472	Ppm1e	NM_177167	protein phosphatase 1E (PP2C domain containing)
1858	87	mmu-miR-203-3p	26556	Homer1	NM_147176	homer scaffolding protein 1
1859	87	mmu-miR-203-3p	74287	Kcmf1	NM_019715	potassium channel modulatory factor 1
1860	87	mmu-miR-203-3p	52392	D1Ertd622e	NM_133825	DNA segment, Chr 1, ERATO Doi 622, expressed
1861	87	mmu-miR-203-3p	66643	Lix1	NM_025681	limb and CNS expressed 1
1862	87	mmu-miR-203-3p	242418	Dcaf10	NM_153167	DDB1 and CUL4 associated factor 10
1863	87	mmu-miR-203-3p	54672	Adgrg3	NM_173036	adhesion G protein-coupled receptor G3
1864	87	mmu-miR-203-3p	235461	Mindy2	NM_172772	MINDY lysine 48 deubiquitinase 2
1865	87	mmu-miR-203-3p	16678	Krt1	NM_008473	keratin 1
1866	87	mmu-miR-203-3p	16563	Kif2a	NM_008442	kinesin family member 2A
1867	87	mmu-miR-203-3p	72902	Spock3	NM_001252620	sparc/osteonectin, cwcv and kazal-like domains proteoglycan 3
1868	87	mmu-miR-203-3p	80385	Tusc2	NM_019742	tumor suppressor 2, mitochondrial calcium regulator
1869	87	mmu-miR-203-3p	627352	Morf4l1b	NM_001326287	mortality factor 4 like 1B
1870	87	mmu-miR-203-3p	93672	Il24	NM_053095	interleukin 24
1871	87	mmu-miR-203-3p	66185	Virma	NM_001081183	vir like m6A methyltransferase associated
1872	87	mmu-miR-203-3p	20779	Src	NM_001025395	Rous sarcoma oncogene
1873	87	mmu-miR-203-3p	22019	Tpp2	NM_009418	tripeptidyl peptidase II
1874	87	mmu-miR-203-3p	271786	Galnt13	NM_173030	polypeptide N-acetylgalactosaminyltransferase 13
1875	87	mmu-miR-203-3p	20583	Snai2	NM_011415	snail family zinc finger 2
1876	87	mmu-miR-139-5p	100505386	Iqschfp	NM_001113419	Iqcj and Schip1 fusion protein
1877	87	mmu-miR-139-5p	70227	Zfp619	NM_001004139	zinc finger protein 619
1878	87	mmu-miR-139-5p	331529	Gm5128	NM_183320	predicted gene 5128
1879	87	mmu-miR-139-5p	12571	Cdk6	NM_009873	cyclin-dependent kinase 6
1880	87	mmu-miR-139-5p	212276	Zfp748	NM_001035231	zinc finger protein 748
1881	87	mmu-miR-139-5p	666040	Gm7903	NM_001242937	predicted gene 7903
1882	87	mmu-miR-139-5p	18640	Pfkfb2	NM_001162415	6-phosphofructo-2-kinase/fructose-2,6-biphosphatase 2
1883	87	mmu-miR-139-5p	331531	AV320801	NM_177918	expressed sequence AV320801
1884	87	mmu-miR-139-5p	14725	Lrp2	NM_001081088	low density lipoprotein receptor-related protein 2
1885	87	mmu-miR-139-5p	83565	Pramel3	NM_031390	preferentially expressed antigen in melanoma-like 3
1886	87	mmu-miR-139-5p	68801	Elovl5	NM_134255	ELOVL family member 5, elongation of long chain fatty acids (yeast)
1887	87	mmu-miR-145a-5p	63985	Gmfb	NM_022023	glia maturation factor, beta
1888	87	mmu-miR-145a-5p	17714	Grpel2	NM_021296	GrpE-like 2, mitochondrial
1889	87	mmu-miR-145a-5p	20239	Atxn2	NM_009125	ataxin 2
1890	87	mmu-miR-145a-5p	12226	Btg1	NM_007569	B cell translocation gene 1, anti-proliferative
1891	87	mmu-miR-145a-5p	18227	Nr4a2	NM_001139509	nuclear receptor subfamily 4, group A, member 2
1892	87	mmu-miR-145a-5p	234366	Gatad2a	NM_145596	GATA zinc finger domain containing 2A
1893	87	mmu-miR-145a-5p	50790	Acsl4	NM_001033600	acyl-CoA synthetase long-chain family member 4
1894	87	mmu-miR-145a-5p	56199	Abcb10	NM_019552	ATP-binding cassette, sub-family B (MDR/TAP), member 10
1895	87	mmu-miR-145a-5p	99237	Tm9sf4	NM_133847	transmembrane 9 superfamily protein member 4
1896	87	mmu-miR-145a-5p	110279	Bcr	NM_001081412	breakpoint cluster region
1897	87	mmu-miR-145a-5p	76117	Arhgap15	NM_001301831	Rho GTPase activating protein 15
1898	87	mmu-miR-145a-5p	69314	Izumo3	NM_027034	IZUMO family member 3
1899	87	mmu-miR-93-5p	228536	Bahd1	NM_001045523	bromo adjacent homology domain containing 1
1900	87	mmu-miR-93-5p	72123	Ccdc71l	NM_001162903	coiled-coil domain containing 71 like
1901	87	mmu-miR-93-5p	80883	Ntng1	NM_001163348	netrin G1
1902	87	mmu-miR-93-5p	214897	Csnk1g1	NM_173185	casein kinase 1, gamma 1
1903	87	mmu-miR-93-5p	215751	Ginm1	NM_145418	glycoprotein integral membrane 1
1904	87	mmu-miR-93-5p	16975	Lrp8	NM_001080926	low density lipoprotein receptor-related protein 8, apolipoprotein e receptor
1905	87	mmu-miR-93-5p	18552	Pcsk5	NM_001163144	proprotein convertase subtilisin/kexin type 5
1906	87	mmu-miR-93-5p	19325	Rab10	NM_016676	RAB10, member RAS oncogene family
1907	87	mmu-miR-93-5p	64074	Smoc2	NM_022315	SPARC related modular calcium binding 2
1908	87	mmu-miR-93-5p	71779	2026-03-08	NM_001302383	membrane-associated ring finger (C3HC4) 8
1909	87	mmu-miR-93-5p	20352	Sema4b	NM_013659	sema domain, immunoglobulin domain (Ig), transmembrane domain (TM) and short cytoplasmic domain, (semaphorin) 4B
1910	87	mmu-miR-93-5p	74360	Cep57	NM_001310721	centrosomal protein 57
1911	87	mmu-miR-93-5p	69482	Nup35	NM_001190179	nucleoporin 35
1912	87	mmu-miR-93-5p	66612	Ormdl3	NM_025661	ORM1-like 3 (S. cerevisiae)
1913	87	mmu-miR-93-5p	228140	Tnks1bp1	NM_001081260	tankyrase 1 binding protein 1
1914	87	mmu-miR-93-5p	66587	Fastk	NM_023229	Fas-activated serine/threonine kinase
1915	87	mmu-miR-93-5p	320191	Hook3	NM_207659	hook microtubule tethering protein 3
1916	87	mmu-miR-93-5p	72065	Rap2c	NM_172413	RAP2C, member of RAS oncogene family
1917	87	mmu-miR-93-5p	238130	Dock4	NM_172803	dedicator of cytokinesis 4
1918	87	mmu-miR-93-5p	12515	Cd69	NM_001033122	CD69 antigen
1919	87	mmu-miR-93-5p	215653	Rassf2	NM_175445	Ras association (RalGDS/AF-6) domain family member 2
1920	87	mmu-miR-93-5p	81006	Gpr63	NM_030733	G protein-coupled receptor 63
1921	87	mmu-miR-93-5p	109205	Sobp	NM_175407	sine oculis binding protein
1922	87	mmu-miR-93-5p	65254	Dpysl5	NM_023047	dihydropyrimidinase-like 5
1923	87	mmu-miR-93-5p	232906	Arhgap35	NM_172739	Rho GTPase activating protein 35
1924	87	mmu-miR-93-5p	73825	Ppp1r21	NM_028658	protein phosphatase 1, regulatory subunit 21
1925	87	mmu-miR-93-5p	214084	Slc18a2	NM_172523	solute carrier family 18 (vesicular monoamine), member 2
1926	87	mmu-miR-93-5p	22393	Wfs1	NM_011716	wolframin ER transmembrane glycoprotein
1927	87	mmu-miR-93-5p	66226	Trappc2	NM_001313722	trafficking protein particle complex 2
1928	87	mmu-miR-151-5p	56784	Ralgapa1	NM_019994	Ral GTPase activating protein, alpha subunit 1
1929	87	mmu-miR-151-5p	68498	Tspan11	NM_026743	tetraspanin 11
1930	87	mmu-miR-26b-5p	11820	App	NM_001198825	amyloid beta (A4) precursor protein
1931	87	mmu-miR-26b-5p	19645	Rb1	NM_009029	RB transcriptional corepressor 1
1932	87	mmu-miR-26b-5p	224938	Pja2	NM_001025309	praja ring finger ubiquitin ligase 2
1933	87	mmu-miR-26b-5p	14417	Gad2	NM_008078	glutamic acid decarboxylase 2
1934	87	mmu-miR-26b-5p	244059	Chd2	NM_001081345	chromodomain helicase DNA binding protein 2
1935	87	mmu-miR-26b-5p	74159	Acbd5	NM_001102436	acyl-Coenzyme A binding domain containing 5
1936	87	mmu-miR-26b-5p	407823	Baz2b	NM_001001182	bromodomain adjacent to zinc finger domain, 2B
1937	87	mmu-miR-26b-5p	12054	Bcl7b	NM_009745	B cell CLL/lymphoma 7B
1938	87	mmu-miR-26b-5p	224796	Clic5	NM_172621	chloride intracellular channel 5
1939	87	mmu-miR-26b-5p	240590	Dmrt3	NM_177360	doublesex and mab-3 related transcription factor 3
1940	87	mmu-miR-26b-5p	108797	Mex3b	NM_175366	mex3 RNA binding family member B
1941	87	mmu-miR-26b-5p	73689	Bloc1s2	NM_028607	biogenesis of lysosomal organelles complex-1, subunit 2
1942	87	mmu-miR-26b-5p	319701	Fbxo48	NM_176982	F-box protein 48
1943	87	mmu-miR-26b-5p	14783	Grb10	NM_001177629	growth factor receptor bound protein 10
1944	87	mmu-miR-26b-5p	68729	Trim37	NM_197987	tripartite motif-containing 37
1945	87	mmu-miR-26b-5p	13665	Eif2s1	NM_026114	eukaryotic translation initiation factor 2, subunit 1 alpha
1946	87	mmu-miR-26b-5p	225631	Onecut2	NM_194268	one cut domain, family member 2
1947	87	mmu-miR-26b-5p	80892	Zfhx4	NM_030708	zinc finger homeodomain 4
1948	87	mmu-miR-26b-5p	434172	Gm5592	NM_001033782	predicted gene 5592
1949	87	mmu-miR-26b-5p	19058	Ppp3r1	NM_024459	protein phosphatase 3, regulatory subunit B, alpha isoform (calcineurin B, type I)
1950	87	mmu-miR-26b-5p	21418	Tfap2a	NM_001122948	transcription factor AP-2, alpha
1951	87	mmu-miR-26b-5p	17756	Map2	NM_001310634	microtubule-associated protein 2
1952	87	mmu-miR-26b-5p	108150	Galnt7	NM_001167981	polypeptide N-acetylgalactosaminyltransferase 7
1953	87	mmu-miR-26b-5p	19230	Twf1	NM_008971	twinfilin actin binding protein 1
1954	87	mmu-miR-26b-5p	625098	Slc38a6	NM_001037717	solute carrier family 38, member 6
1955	87	mmu-miR-26b-5p	52014	Nus1	NM_030250	NUS1 dehydrodolichyl diphosphate synthase subunit
1956	87	mmu-miR-26b-5p	15247	Mfsd14a	NM_008246	major facilitator superfamily domain containing 14A
1957	87	mmu-miR-26b-5p	234094	Arhgef10	NM_172751	Rho guanine nucleotide exchange factor (GEF) 10
1958	87	mmu-miR-26b-5p	72446	Prr5l	NM_001083810	proline rich 5 like
1959	87	mmu-miR-26b-5p	66816	Thap2	NM_025780	THAP domain containing, apoptosis associated protein 2
1960	87	mmu-miR-26b-5p	218581	Depdc1b	NM_178683	DEP domain containing 1B
1961	87	mmu-miR-26b-5p	232087	Mat2a	NM_145569	methionine adenosyltransferase II, alpha
1962	87	mmu-miR-26b-5p	24083	Natd1	NM_025294	N-acetyltransferase domain containing 1
1963	87	mmu-miR-340-5p	30945	Rnf19a	NM_013923	ring finger protein 19A
1964	87	mmu-miR-340-5p	100043915	Gm4724	NM_001256480	predicted gene 4724
1965	87	mmu-miR-340-5p	100039060	Gm2026	NM_001177543	predicted gene 2026
1966	87	mmu-miR-340-5p	58246	Slc35b4	NM_021435	solute carrier family 35, member B4
1967	87	mmu-miR-340-5p	245638	Tbc1d8b	NM_001081499	TBC1 domain family, member 8B
1968	87	mmu-miR-340-5p	69155	1810030O07Rik	NM_175141	RIKEN cDNA 1810030O07 gene
1969	87	mmu-miR-340-5p	71988	Esco2	NM_028039	establishment of sister chromatid cohesion N-acetyltransferase 2
1970	87	mmu-miR-340-5p	216190	Appl2	NM_145220	adaptor protein, phosphotyrosine interaction, PH domain and leucine zipper containing 2
1971	87	mmu-miR-340-5p	216543	Cep68	NM_172260	centrosomal protein 68
1972	87	mmu-miR-340-5p	231130	Tnip2	NM_139064	TNFAIP3 interacting protein 2
1973	87	mmu-miR-340-5p	225523	Cep120	NM_178686	centrosomal protein 120
1974	87	mmu-miR-340-5p	19385	Ranbp1	NM_011239	RAN binding protein 1
1975	87	mmu-miR-340-5p	99412	Golga2	NM_133852	golgi autoantigen, golgin subfamily a, 2
1976	87	mmu-miR-340-5p	57810	Cdon	NM_021339	cell adhesion molecule-related/down-regulated by oncogenes
1977	87	mmu-miR-340-5p	68303	Fam114a1	NM_026667	family with sequence similarity 114, member A1
1978	87	mmu-miR-340-5p	107569	Nt5c3	NM_001252374	5'-nucleotidase, cytosolic III
1979	87	mmu-miR-340-5p	19267	Ptpre	NM_011212	protein tyrosine phosphatase, receptor type, E
1980	87	mmu-miR-340-5p	68018	Col4a3bp	NM_001164222	collagen, type IV, alpha 3 (Goodpasture antigen) binding protein
1981	87	mmu-miR-340-5p	73447	Wdr13	NM_001290783	WD repeat domain 13
1982	87	mmu-miR-340-5p	67263	Zswim6	NM_145456	zinc finger SWIM-type containing 6
1983	87	mmu-miR-340-5p	15289	Hmgb1	NM_010439	high mobility group box 1
1984	87	mmu-miR-340-5p	11856	Arhgap6	NM_001287530	Rho GTPase activating protein 6
1985	87	mmu-miR-340-5p	100126768	Esp31	NM_001177586	exocrine gland secreted peptide 31
1986	87	mmu-miR-340-5p	68142	Ino80	NM_026574	INO80 complex subunit
1987	87	mmu-miR-340-5p	11622	Ahr	NM_013464	aryl-hydrocarbon receptor
1988	87	mmu-miR-340-5p	78808	Stxbp5	NM_001081344	syntaxin binding protein 5 (tomosyn)
1989	87	mmu-miR-340-5p	66870	Serbp1	NM_001113564	serpine1 mRNA binding protein 1
1990	87	mmu-miR-340-5p	67437	Ssr3	NM_026155	signal sequence receptor, gamma
1991	87	mmu-miR-340-5p	74493	Tnks2	NM_001163635	tankyrase, TRF1-interacting ankyrin-related ADP-ribose polymerase 2
1992	87	mmu-miR-340-5p	14148	Fdx1	NM_007996	ferredoxin 1
1993	87	mmu-miR-340-5p	225115	Svil	NM_153153	supervillin
1994	87	mmu-miR-340-5p	105522	Ankrd28	NM_001024604	ankyrin repeat domain 28
1995	87	mmu-miR-340-5p	66841	Etfdh	NM_025794	electron transferring flavoprotein, dehydrogenase
1996	87	mmu-miR-340-5p	12902	Cr2	NM_007758	complement receptor 2
1997	87	mmu-miR-340-5p	19225	Ptgs2	NM_011198	prostaglandin-endoperoxide synthase 2
1998	87	mmu-miR-340-5p	234353	Psd3	NM_027626	pleckstrin and Sec7 domain containing 3
1999	87	mmu-miR-340-5p	66711	Sbds	NM_023248	SBDS ribosome maturation factor
[truncated: 4,692 more rows]

## Sheet: up miRNA-target prediction
Target Rank	Target Score	miRNA Name	Gene ID	Gene Symbol	Transcript Accession	Gene Description
1	100	mmu-miR-206-3p	67468	Mmd	NM_026178	monocyte to macrophage differentiation-associated
2	100	mmu-miR-148a-3p	78334	Cdk19	NM_001168304	cyclin-dependent kinase 19
3	100	mmu-let-7c-5p	636931	Trim71	NM_001042503	tripartite motif-containing 71
4	100	mmu-let-7c-5p	243362	Stard13	NM_001163493	StAR-related lipid transfer (START) domain containing 13
5	100	mmu-let-7c-5p	60344	Fign	NM_001267846	fidgetin
6	100	mmu-let-7c-5p	14536	Nr6a1	NM_001159548	nuclear receptor subfamily 6, group A, member 1
7	100	mmu-let-7c-5p	380669	Lin28b	NM_001031772	lin-28 homolog B (C. elegans)
8	100	mmu-let-7c-5p	13496	Arid3a	NM_001288625	AT rich interactive domain 3A (BRIGHT-like)
9	100	mmu-let-7c-5p	94088	Trim6	NM_001013616	tripartite motif-containing 6
10	100	mmu-let-7b-5p	636931	Trim71	NM_001042503	tripartite motif-containing 71
11	100	mmu-let-7b-5p	243362	Stard13	NM_001163493	StAR-related lipid transfer (START) domain containing 13
12	100	mmu-let-7b-5p	60344	Fign	NM_001267846	fidgetin
13	100	mmu-let-7b-5p	14536	Nr6a1	NM_001159548	nuclear receptor subfamily 6, group A, member 1
14	100	mmu-let-7b-5p	380669	Lin28b	NM_001031772	lin-28 homolog B (C. elegans)
15	100	mmu-let-7b-5p	13496	Arid3a	NM_001288625	AT rich interactive domain 3A (BRIGHT-like)
16	100	mmu-let-7b-5p	94088	Trim6	NM_001013616	tripartite motif-containing 6
17	100	mmu-let-7d-5p	636931	Trim71	NM_001042503	tripartite motif-containing 71
18	100	mmu-let-7d-5p	243362	Stard13	NM_001163493	StAR-related lipid transfer (START) domain containing 13
19	100	mmu-let-7d-5p	60344	Fign	NM_001267846	fidgetin
20	100	mmu-let-7d-5p	14536	Nr6a1	NM_001159548	nuclear receptor subfamily 6, group A, member 1
21	100	mmu-let-7d-5p	94088	Trim6	NM_001013616	tripartite motif-containing 6
22	99	mmu-miR-206-3p	74204	Xpo6	NM_028816	exportin 6
23	99	mmu-miR-206-3p	225187	Ankrd29	NM_001190371	ankyrin repeat domain 29
24	99	mmu-miR-206-3p	23790	Coro1c	NM_011779	coronin, actin binding protein 1C
25	99	mmu-miR-206-3p	268996	Ss18	NM_001161369	SS18, nBAF chromatin remodeling complex subunit
26	99	mmu-miR-206-3p	170772	Glcci1	NM_001286728	glucocorticoid induced transcript 1
27	99	mmu-miR-206-3p	109552	Sri	NM_001080974	sorcin
28	99	mmu-miR-30a-3p	22095	Tshr	NM_011648	thyroid stimulating hormone receptor
29	99	mmu-miR-30a-3p	68564	Nufip2	NM_001024205	nuclear fragile X mental retardation protein interacting protein 2
30	99	mmu-miR-30a-3p	171170	Mbnl3	NM_001310515	muscleblind like splicing factor 3
31	99	mmu-miR-148a-3p	11980	Atp8a1	NM_001038999	ATPase, aminophospholipid transporter (APLT), class I, type 8A, member 1
32	99	mmu-miR-148a-3p	71435	Arhgap21	NM_001081364	Rho GTPase activating protein 21
33	99	mmu-miR-148a-3p	239528	Ago2	NM_153178	argonaute RISC catalytic subunit 2
34	99	mmu-miR-148a-3p	17286	Meox2	NM_008584	mesenchyme homeobox 2
35	99	mmu-miR-148a-3p	70640	Dcp2	NM_027490	decapping mRNA 2
36	99	mmu-miR-148a-3p	233833	Tnrc6a	NM_144925	trinucleotide repeat containing 6a
37	99	mmu-miR-148a-3p	214162	Kmt2a	NM_001081049	lysine (K)-specific methyltransferase 2A
38	99	mmu-miR-148a-3p	20663	Sos2	NM_001135559	SOS Ras/Rho guanine nucleotide exchange factor 2
39	99	mmu-let-7c-5p	69137	Vstm5	NM_026955	V-set and transmembrane domain containing 5
40	99	mmu-let-7c-5p	18516	Pbx3	NM_001290576	pre B cell leukemia homeobox 3
41	99	mmu-let-7c-5p	668225	Fignl2	NM_001214911	fidgetin-like 2
42	99	mmu-let-7c-5p	19204	Ptafr	NM_001081211	platelet-activating factor receptor
43	99	mmu-let-7c-5p	140486	Igf2bp1	NM_009951	insulin-like growth factor 2 mRNA binding protein 1
44	99	mmu-let-7c-5p	11556	Adrb3	NM_013462	adrenergic receptor, beta 3
45	99	mmu-let-7c-5p	269401	Zfp512b	NM_001164597	zinc finger protein 512B
46	99	mmu-let-7c-5p	216150	Cdc34	NM_177613	cell division cycle 34
47	99	mmu-let-7c-5p	67092	Gatm	NM_025961	glycine amidinotransferase (L-arginine:glycine amidinotransferase)
48	99	mmu-let-7c-5p	58180	Hic2	NM_178922	hypermethylated in cancer 2
49	99	mmu-let-7b-5p	69137	Vstm5	NM_026955	V-set and transmembrane domain containing 5
50	99	mmu-let-7b-5p	18516	Pbx3	NM_001290576	pre B cell leukemia homeobox 3
51	99	mmu-let-7b-5p	668225	Fignl2	NM_001214911	fidgetin-like 2
52	99	mmu-let-7b-5p	83557	Lin28a	NM_145833	lin-28 homolog A (C. elegans)
53	99	mmu-let-7b-5p	19204	Ptafr	NM_001081211	platelet-activating factor receptor
54	99	mmu-let-7b-5p	140486	Igf2bp1	NM_009951	insulin-like growth factor 2 mRNA binding protein 1
55	99	mmu-let-7b-5p	11556	Adrb3	NM_013462	adrenergic receptor, beta 3
56	99	mmu-let-7b-5p	269401	Zfp512b	NM_001164597	zinc finger protein 512B
57	99	mmu-let-7b-5p	67092	Gatm	NM_025961	glycine amidinotransferase (L-arginine:glycine amidinotransferase)
58	99	mmu-let-7b-5p	58180	Hic2	NM_178922	hypermethylated in cancer 2
59	99	mmu-let-7d-5p	69137	Vstm5	NM_026955	V-set and transmembrane domain containing 5
60	99	mmu-let-7d-5p	18516	Pbx3	NM_001290576	pre B cell leukemia homeobox 3
61	99	mmu-let-7d-5p	235130	Adamts15	NM_001024139	a disintegrin-like and metallopeptidase (reprolysin type) with thrombospondin type 1 motif, 15
62	99	mmu-let-7d-5p	668225	Fignl2	NM_001214911	fidgetin-like 2
63	99	mmu-let-7d-5p	11556	Adrb3	NM_013462	adrenergic receptor, beta 3
64	99	mmu-let-7d-5p	269401	Zfp512b	NM_001164597	zinc finger protein 512B
65	99	mmu-let-7d-5p	30806	Adamts8	NM_001326292	a disintegrin-like and metallopeptidase (reprolysin type) with thrombospondin type 1 motif, 8
66	99	mmu-let-7d-5p	67092	Gatm	NM_025961	glycine amidinotransferase (L-arginine:glycine amidinotransferase)
67	99	mmu-let-7d-5p	380669	Lin28b	NM_001031772	lin-28 homolog B (C. elegans)
68	99	mmu-let-7d-5p	13496	Arid3a	NM_001288625	AT rich interactive domain 3A (BRIGHT-like)
69	98	mmu-miR-206-3p	14609	Gja1	NM_010288	gap junction protein, alpha 1
70	98	mmu-miR-206-3p	19230	Twf1	NM_008971	twinfilin actin binding protein 1
71	98	mmu-miR-206-3p	230809	Pdik1l	NM_001163794	PDLIM1 interacting kinase 1 like
72	98	mmu-miR-206-3p	57874	Hacd3	NM_021345	3-hydroxyacyl-CoA dehydratase 3
73	98	mmu-miR-206-3p	12331	Cap1	NM_001301067	CAP, adenylate cyclase-associated protein 1 (yeast)
74	98	mmu-miR-206-3p	78771	Mctp1	NM_030174	multiple C2 domains, transmembrane 1
75	98	mmu-miR-206-3p	108655	Foxp1	NM_001197321	forkhead box P1
76	98	mmu-miR-206-3p	16563	Kif2a	NM_001145779	kinesin family member 2A
77	98	mmu-miR-206-3p	338362	Ust	NM_177387	uronyl-2-sulfotransferase
78	98	mmu-miR-30a-3p	74998	Rab11fip2	NM_001164367	RAB11 family interacting protein 2 (class I)
79	98	mmu-miR-30a-3p	17286	Meox2	NM_008584	mesenchyme homeobox 2
80	98	mmu-miR-30a-3p	22057	Tob1	NM_009427	transducer of ErbB-2.1
81	98	mmu-miR-30a-3p	100043034	Rex2	NM_001177767	reduced expression 2
82	98	mmu-miR-30a-3p	213988	Tnrc6b	NM_144812	trinucleotide repeat containing 6b
83	98	mmu-miR-30a-3p	329650	Med12l	NM_177855	mediator complex subunit 12-like
84	98	mmu-miR-30a-3p	56044	Rala	NM_019491	v-ral simian leukemia viral oncogene A (ras related)
85	98	mmu-miR-99b-5p	56636	Fgf21	NM_020013	fibroblast growth factor 21
86	98	mmu-miR-148a-3p	56786	Tmem9b	NM_020050	TMEM9 domain family, member B
87	98	mmu-miR-148a-3p	12125	Bcl2l11	NM_207681	BCL2-like 11 (apoptosis facilitator)
88	98	mmu-miR-148a-3p	66105	Ube2d3	NM_025356	ubiquitin-conjugating enzyme E2D 3
89	98	mmu-miR-148a-3p	52040	Ppp1r10	NM_001163818	protein phosphatase 1, regulatory subunit 10
90	98	mmu-miR-148a-3p	228961	Npepl1	NM_213733	aminopeptidase-like 1
91	98	mmu-miR-148a-3p	320661	D5Ertd579e	NM_001081232	DNA segment, Chr 5, ERATO Doi 579, expressed
92	98	mmu-miR-148a-3p	217351	Tnrc6c	NM_198022	trinucleotide repeat containing 6C
93	98	mmu-miR-148a-3p	18786	Plaa	NM_172695	phospholipase A2, activating protein
94	98	mmu-miR-148a-3p	14725	Lrp2	NM_001081088	low density lipoprotein receptor-related protein 2
95	98	mmu-miR-148a-3p	213109	Phf3	NM_001081080	PHD finger protein 3
96	98	mmu-miR-148a-3p	16475	Ajuba	NM_010590	ajuba LIM protein
97	98	mmu-miR-148a-3p	13982	Esr1	NM_001302531	estrogen receptor 1 (alpha)
98	98	mmu-miR-148a-3p	24051	Sgcb	NM_011890	sarcoglycan, beta (dystrophin-associated glycoprotein)
99	98	mmu-let-7c-5p	235130	Adamts15	NM_001024139	a disintegrin-like and metallopeptidase (reprolysin type) with thrombospondin type 1 motif, 15
100	98	mmu-let-7c-5p	83557	Lin28a	NM_145833	lin-28 homolog A (C. elegans)
101	98	mmu-let-7c-5p	64945	Cldn12	NM_001193659	claudin 12
102	98	mmu-let-7c-5p	19289	Igdcc3	NM_008988	immunoglobulin superfamily, DCC subclass, member 3
103	98	mmu-let-7c-5p	235472	Prtg	NM_175485	protogenin
104	98	mmu-let-7c-5p	30806	Adamts8	NM_013906	a disintegrin-like and metallopeptidase (reprolysin type) with thrombospondin type 1 motif, 8
105	98	mmu-let-7c-5p	13559	E2f5	NM_007892	E2F transcription factor 5
106	98	mmu-let-7c-5p	15364	Hmga2	NM_010441	high mobility group AT-hook 2
107	98	mmu-let-7b-5p	235130	Adamts15	NM_001024139	a disintegrin-like and metallopeptidase (reprolysin type) with thrombospondin type 1 motif, 15
108	98	mmu-let-7b-5p	64945	Cldn12	NM_001193659	claudin 12
109	98	mmu-let-7b-5p	19289	Igdcc3	NM_008988	immunoglobulin superfamily, DCC subclass, member 3
110	98	mmu-let-7b-5p	216150	Cdc34	NM_177613	cell division cycle 34
111	98	mmu-let-7b-5p	235472	Prtg	NM_175485	protogenin
112	98	mmu-let-7b-5p	30806	Adamts8	NM_013906	a disintegrin-like and metallopeptidase (reprolysin type) with thrombospondin type 1 motif, 8
113	98	mmu-let-7b-5p	13559	E2f5	NM_007892	E2F transcription factor 5
114	98	mmu-let-7b-5p	15364	Hmga2	NM_010441	high mobility group AT-hook 2
115	98	mmu-let-7d-5p	83557	Lin28a	NM_145833	lin-28 homolog A (C. elegans)
116	98	mmu-let-7d-5p	19204	Ptafr	NM_001081211	platelet-activating factor receptor
117	98	mmu-let-7d-5p	140486	Igf2bp1	NM_009951	insulin-like growth factor 2 mRNA binding protein 1
118	98	mmu-let-7d-5p	64945	Cldn12	NM_001193659	claudin 12
119	98	mmu-let-7d-5p	216150	Cdc34	NM_177613	cell division cycle 34
120	98	mmu-let-7d-5p	235472	Prtg	NM_175485	protogenin
121	98	mmu-let-7d-5p	13559	E2f5	NM_007892	E2F transcription factor 5
122	98	mmu-let-7d-5p	58180	Hic2	NM_178922	hypermethylated in cancer 2
123	98	mmu-let-7d-5p	15364	Hmga2	NM_010441	high mobility group AT-hook 2
124	98	mmu-miR-99a-5p	56636	Fgf21	NM_020013	fibroblast growth factor 21
125	97	mmu-miR-206-3p	12488	Cd2ap	NM_009847	CD2-associated protein
126	97	mmu-miR-206-3p	80890	Trim2	NM_001271725	tripartite motif-containing 2
127	97	mmu-miR-206-3p	23871	Ets1	NM_001038642	E26 avian leukemia oncogene 1, 5' domain
128	97	mmu-miR-206-3p	18021	Nfatc3	NM_010901	nuclear factor of activated T cells, cytoplasmic, calcineurin dependent 3
129	97	mmu-miR-206-3p	67804	Snx2	NM_026386	sorting nexin 2
130	97	mmu-miR-206-3p	69188	Kmt2e	NM_026984	lysine (K)-specific methyltransferase 2E
131	97	mmu-miR-206-3p	223648	Ccdc166	NM_001163518	coiled-coil domain containing 166
132	97	mmu-miR-206-3p	18704	Pik3c2a	NM_011083	phosphatidylinositol-4-phosphate 3-kinase catalytic subunit type 2 alpha
133	97	mmu-miR-30a-3p	107065	Lrrtm2	NM_178005	leucine rich repeat transmembrane neuronal 2
134	97	mmu-miR-30a-3p	67075	Magt1	NM_001190409	magnesium transporter 1
135	97	mmu-miR-30a-3p	94093	Trim33	NM_053170	tripartite motif-containing 33
136	97	mmu-miR-30a-3p	11829	Aqp4	NM_001317729	aquaporin 4
137	97	mmu-miR-30a-3p	667666	Zfp600	NM_001177545	zinc finger protein 600
138	97	mmu-miR-148a-3p	105171	Arrdc3	NM_001042591	arrestin domain containing 3
139	97	mmu-miR-148a-3p	13855	Epn2	NM_001252188	epsin 2
140	97	mmu-miR-148a-3p	20320	Nptn	NM_001293673	neuroplastin
141	97	mmu-miR-148a-3p	635702	Naaladl2	NM_001326288	N-acetylated alpha-linked acidic dipeptidase-like 2
142	97	mmu-miR-148a-3p	59046	Arpp19	NM_001142655	cAMP-regulated phosphoprotein 19
143	97	mmu-miR-148a-3p	14118	Fbn1	NM_007993	fibrillin 1
144	97	mmu-miR-148a-3p	15476	Hs3st1	NM_010474	heparan sulfate (glucosamine) 3-O-sulfotransferase 1
145	97	mmu-miR-148a-3p	56336	B4galt5	NM_019835	UDP-Gal:betaGlcNAc beta 1,4-galactosyltransferase, polypeptide 5
146	97	mmu-miR-148a-3p	208449	Sgms1	NM_001168525	sphingomyelin synthase 1
147	97	mmu-let-7c-5p	18491	Pappa	NM_021362	pregnancy-associated plasma protein A
148	97	mmu-let-7c-5p	319448	Fndc3a	NM_207636	fibronectin type III domain containing 3A
149	97	mmu-let-7c-5p	20908	Stx3	NM_152220	syntaxin 3
150	97	mmu-let-7c-5p	16001	Igf1r	NM_010513	insulin-like growth factor I receptor
151	97	mmu-let-7c-5p	74178	Stk40	NM_001145827	serine/threonine kinase 40
152	97	mmu-let-7b-5p	18491	Pappa	NM_021362	pregnancy-associated plasma protein A
153	97	mmu-let-7b-5p	319448	Fndc3a	NM_207636	fibronectin type III domain containing 3A
154	97	mmu-let-7b-5p	20908	Stx3	NM_152220	syntaxin 3
155	97	mmu-let-7b-5p	16001	Igf1r	NM_010513	insulin-like growth factor I receptor
156	97	mmu-let-7b-5p	74178	Stk40	NM_001145827	serine/threonine kinase 40
157	97	mmu-let-7d-5p	20908	Stx3	NM_152220	syntaxin 3
158	97	mmu-let-7d-5p	16001	Igf1r	NM_010513	insulin-like growth factor I receptor
159	97	mmu-let-7d-5p	74178	Stk40	NM_001145827	serine/threonine kinase 40
160	96	mmu-miR-206-3p	102423	Hinfp	NM_172162	histone H4 transcription factor
161	96	mmu-miR-206-3p	18647	Cdk14	NM_001310448	cyclin-dependent kinase 14
162	96	mmu-miR-206-3p	14381	G6pdx	NM_008062	glucose-6-phosphate dehydrogenase X-linked
163	96	mmu-miR-206-3p	227059	Slc39a10	NM_172653	solute carrier family 39 (zinc transporter), member 10
164	96	mmu-miR-206-3p	67770	Caap1	NM_026368	caspase activity and apoptosis inhibitor 1
165	96	mmu-miR-206-3p	545370	Hmcn1	NM_001024720	hemicentin 1
166	96	mmu-miR-206-3p	53421	Sec61a1	NM_016906	Sec61 alpha 1 subunit (S. cerevisiae)
167	96	mmu-miR-206-3p	16709	Ktn1	NM_001293635	kinectin 1
168	96	mmu-miR-206-3p	327826	Frs2	NM_177798	fibroblast growth factor receptor substrate 2
169	96	mmu-miR-206-3p	12064	Bdnf	NM_001048139	brain derived neurotrophic factor
170	96	mmu-miR-30a-3p	18167	Npy2r	NM_008731	neuropeptide Y receptor Y2
171	96	mmu-miR-30a-3p	13653	Egr1	NM_007913	early growth response 1
172	96	mmu-miR-30a-3p	218772	Rarb	NM_001289760	retinoic acid receptor, beta
173	96	mmu-miR-30a-3p	22427	Wrn	NM_001122822	Werner syndrome RecQ like helicase
174	96	mmu-miR-30a-3p	68032	Emc4	NM_026519	ER membrane protein complex subunit 4
175	96	mmu-miR-30a-3p	230484	Usp1	NM_001301414	ubiquitin specific peptidase 1
176	96	mmu-miR-30a-3p	209462	Hace1	NM_172473	HECT domain and ankyrin repeat containing, E3 ubiquitin protein ligase 1
177	96	mmu-miR-148a-3p	228662	Btbd3	NM_001025431	BTB (POZ) domain containing 3
178	96	mmu-miR-148a-3p	237943	Gpatch8	NM_001159492	G patch domain containing 8
179	96	mmu-miR-148a-3p	68477	Rmnd5a	NM_024288	required for meiotic nuclear division 5 homolog A
180	96	mmu-miR-148a-3p	19876	Robo1	NM_019413	roundabout guidance receptor 1
181	96	mmu-miR-148a-3p	54208	Arl6ip1	NM_019419	ADP-ribosylation factor-like 6 interacting protein 1
182	96	mmu-miR-148a-3p	108115	Slco4a1	NM_148933	solute carrier organic anion transporter family, member 4a1
183	96	mmu-let-7c-5p	14103	Fasl	NM_001205243	Fas ligand (TNF superfamily, member 6)
184	96	mmu-let-7c-5p	234733	Ddx19b	NM_001190800	DEAD (Asp-Glu-Ala-Asp) box polypeptide 19b
185	96	mmu-let-7c-5p	69540	Klk10	NM_133712	kallikrein related-peptidase 10
186	96	mmu-let-7c-5p	16886	Limk2	NM_001034030	LIM motif-containing protein kinase 2
187	96	mmu-let-7c-5p	550619	Arid3c	NM_001017362	AT rich interactive domain 3C (BRIGHT-like)
188	96	mmu-let-7c-5p	30843	Fbxl12	NM_001002846	F-box and leucine-rich repeat protein 12
189	96	mmu-let-7c-5p	12013	Krt13	NM_007520	Keratin 13
190	96	mmu-let-7c-5p	74198	Dtx2	NM_023742	deltex 2, E3 ubiquitin ligase
191	96	mmu-let-7c-5p	211978	Zfyve26	NM_001008550	zinc finger, FYVE domain containing 26
192	96	mmu-let-7b-5p	14103	Fasl	NM_001205243	Fas ligand (TNF superfamily, member 6)
193	96	mmu-let-7b-5p	234733	Ddx19b	NM_001190800	DEAD (Asp-Glu-Ala-Asp) box polypeptide 19b
194	96	mmu-let-7b-5p	69540	Klk10	NM_133712	kallikrein related-peptidase 10
195	96	mmu-let-7b-5p	16886	Limk2	NM_001034030	LIM motif-containing protein kinase 2
196	96	mmu-let-7b-5p	550619	Arid3c	NM_001017362	AT rich interactive domain 3C (BRIGHT-like)
197	96	mmu-let-7b-5p	30843	Fbxl12	NM_001002846	F-box and leucine-rich repeat protein 12
198	96	mmu-let-7b-5p	12013	Bach1	NM_007520	BTB and CNC homology 1, basic leucine zipper transcription factor 1
199	96	mmu-let-7b-5p	56380	Arid3b	NM_019689	AT rich interactive domain 3B (BRIGHT-like)
200	96	mmu-let-7b-5p	74198	Dtx2	NM_023742	deltex 2, E3 ubiquitin ligase
201	96	mmu-let-7b-5p	211978	Zfyve26	NM_001008550	zinc finger, FYVE domain containing 26
202	96	mmu-let-7d-5p	14103	Fasl	NM_001205243	Fas ligand (TNF superfamily, member 6)
203	96	mmu-let-7d-5p	69540	Klk10	NM_133712	kallikrein related-peptidase 10
204	96	mmu-let-7d-5p	16886	Limk2	NM_001034030	LIM motif-containing protein kinase 2
205	96	mmu-let-7d-5p	30843	Fbxl12	NM_001002846	F-box and leucine-rich repeat protein 12
206	96	mmu-let-7d-5p	319448	Fndc3a	NM_207636	fibronectin type III domain containing 3A
207	96	mmu-let-7d-5p	19289	Igdcc3	NM_008988	immunoglobulin superfamily, DCC subclass, member 3
208	96	mmu-let-7d-5p	211978	Zfyve26	NM_001008550	zinc finger, FYVE domain containing 26
209	95	mmu-miR-206-3p	72948	Tppp	NM_182839	tubulin polymerization promoting protein
210	95	mmu-miR-206-3p	11964	Atp6v1a	NM_007508	ATPase, H+ transporting, lysosomal V1 subunit A
211	95	mmu-miR-206-3p	108958	Miga2	NM_175392	mitoguardin 2
212	95	mmu-miR-206-3p	380916	Lrch1	NM_001033439	leucine-rich repeats and calponin homology (CH) domain containing 1
213	95	mmu-miR-206-3p	66235	Eif1ax	NM_025437	eukaryotic translation initiation factor 1A, X-linked
214	95	mmu-miR-206-3p	15247	Mfsd14a	NM_008246	major facilitator superfamily domain containing 14A
215	95	mmu-miR-206-3p	80281	Cttnbp2nl	NM_001163332	CTTNBP2 N-terminal like
216	95	mmu-miR-206-3p	54401	Ywhab	NM_018753	tyrosine 3-monooxygenase/tryptophan 5-monooxygenase activation protein, beta polypeptide
217	95	mmu-miR-206-3p	12916	Crem	NM_001110850	cAMP responsive element modulator
218	95	mmu-miR-206-3p	75089	Uhrf1bp1l	NM_029166	UHRF1 (ICBP90) binding protein 1-like
219	95	mmu-miR-206-3p	22288	Utrn	NM_011682	utrophin
220	95	mmu-miR-30a-3p	226470	Zbtb41	NM_172643	zinc finger and BTB domain containing 41
221	95	mmu-miR-30a-3p	329260	Dennd1b	NM_181347	DENN/MADD domain containing 1B
222	95	mmu-miR-30a-3p	545622	Ptpn3	NM_011207	protein tyrosine phosphatase, non-receptor type 3
223	95	mmu-miR-30a-3p	15260	Hira	NM_010435	histone cell cycle regulator
224	95	mmu-miR-30a-3p	386750	Slitrk3	NM_198864	SLIT and NTRK-like family, member 3
225	95	mmu-miR-30a-3p	242202	Pde5a	NM_153422	phosphodiesterase 5A, cGMP-specific
226	95	mmu-miR-30a-3p	22139	Ttr	NM_013697	transthyretin
227	95	mmu-miR-99b-5p	72124	Seh1l	NM_001039088	SEH1-like (S. cerevisiae
228	95	mmu-miR-148a-3p	11640	Akap1	NM_001042541	A kinase (PRKA) anchor protein 1
229	95	mmu-miR-148a-3p	235130	Adamts15	NM_001024139	a disintegrin-like and metallopeptidase (reprolysin type) with thrombospondin type 1 motif, 15
230	95	mmu-miR-148a-3p	12330	Canx	NM_001110499	calnexin
231	95	mmu-miR-148a-3p	20403	Itsn2	NM_001198968	intersectin 2
232	95	mmu-miR-148a-3p	106326	Osbpl11	NM_176840	oxysterol binding protein-like 11
233	95	mmu-miR-148a-3p	101202	Hepacam2	NM_178899	HEPACAM family member 2
234	95	mmu-miR-148a-3p	22229	Ucp3	NM_009464	uncoupling protein 3 (mitochondrial, proton carrier)
235	95	mmu-miR-148a-3p	68142	Ino80	NM_026574	INO80 complex subunit
236	95	mmu-miR-148a-3p	106581	Fam234a	NM_001206335	family with sequence similarity 234, member A
237	95	mmu-miR-148a-3p	208650	Cblb	NM_001033238	Casitas B-lineage lymphoma b
238	95	mmu-miR-148a-3p	13197	Gadd45a	NM_007836	growth arrest and DNA-damage-inducible 45 alpha
239	95	mmu-let-7c-5p	26920	Cntrl	NM_012018	centriolin
240	95	mmu-let-7c-5p	230119	Zbtb5	NM_001163283	zinc finger and BTB domain containing 5
241	95	mmu-let-7c-5p	209032	Zc3hav1l	NM_172467	zinc finger CCCH-type, antiviral 1-like
242	95	mmu-let-7c-5p	74464	Zswim5	NM_001029912	zinc finger SWIM-type containing 5
243	95	mmu-let-7c-5p	99377	Sall4	NM_175303	spalt like transcription factor 4
244	95	mmu-let-7c-5p	57781	Cd200r1	NM_021325	CD200 receptor 1
245	95	mmu-let-7c-5p	12775	Ccr7	NM_001301713	chemokine (C-C motif) receptor 7
246	95	mmu-let-7c-5p	74868	Tmem65	NM_175212	transmembrane protein 65
247	95	mmu-let-7c-5p	56224	Tspan5	NM_019571	tetraspanin 5
248	95	mmu-let-7c-5p	27355	Pald1	NM_013753	phosphatase domain containing, paladin 1
249	95	mmu-let-7c-5p	11555	Adrb2	NM_007420	adrenergic receptor, beta 2
250	95	mmu-let-7c-5p	54369	Nme6	NM_018757	NME/NM23 nucleoside diphosphate kinase 6
251	95	mmu-let-7c-5p	18176	Nras	NM_010937	neuroblastoma ras oncogene
252	95	mmu-let-7c-5p	239337	Adamts12	NM_175501	a disintegrin-like and metallopeptidase (reprolysin type) with thrombospondin type 1 motif, 12
253	95	mmu-let-7c-5p	56380	Arid3b	NM_019689	AT rich interactive domain 3B (BRIGHT-like)
254	95	mmu-let-7c-5p	268759	9930012K11Rik	NM_001004155	RIKEN cDNA 9930012K11 gene
255	95	mmu-let-7c-5p	50768	Dlc1	NM_001194941	deleted in liver cancer 1
256	95	mmu-let-7c-5p	226418	Yod1	NM_178691	YOD1 deubiquitinase
257	95	mmu-let-7b-5p	26920	Cntrl	NM_012018	centriolin
258	95	mmu-let-7b-5p	230119	Zbtb5	NM_001163283	zinc finger and BTB domain containing 5
259	95	mmu-let-7b-5p	209032	Zc3hav1l	NM_172467	zinc finger CCCH-type, antiviral 1-like
260	95	mmu-let-7b-5p	74464	Zswim5	NM_001029912	zinc finger SWIM-type containing 5
261	95	mmu-let-7b-5p	99377	Sall4	NM_175303	spalt like transcription factor 4
262	95	mmu-let-7b-5p	57781	Cd200r1	NM_021325	CD200 receptor 1
263	95	mmu-let-7b-5p	12775	Ccr7	NM_001301713	chemokine (C-C motif) receptor 7
264	95	mmu-let-7b-5p	74868	Tmem65	NM_175212	transmembrane protein 65
265	95	mmu-let-7b-5p	56224	Tspan5	NM_019571	tetraspanin 5
266	95	mmu-let-7b-5p	27355	Pald1	NM_013753	phosphatase domain containing, paladin 1
267	95	mmu-let-7b-5p	11555	Adrb2	NM_007420	adrenergic receptor, beta 2
268	95	mmu-let-7b-5p	54369	Nme6	NM_018757	NME/NM23 nucleoside diphosphate kinase 6
269	95	mmu-let-7b-5p	18176	Nras	NM_010937	neuroblastoma ras oncogene
270	95	mmu-let-7b-5p	239337	Adamts12	NM_175501	a disintegrin-like and metallopeptidase (reprolysin type) with thrombospondin type 1 motif, 12
271	95	mmu-let-7b-5p	268759	9930012K11Rik	NM_001004155	RIKEN cDNA 9930012K11 gene
272	95	mmu-let-7b-5p	50768	Dlc1	NM_001194941	deleted in liver cancer 1
273	95	mmu-let-7b-5p	226418	Yod1	NM_178691	YOD1 deubiquitinase
274	95	mmu-let-7d-5p	18491	Pappa	NM_021362	pregnancy-associated plasma protein A
275	95	mmu-let-7d-5p	234733	Ddx19b	NM_001190800	DEAD (Asp-Glu-Ala-Asp) box polypeptide 19b
276	95	mmu-let-7d-5p	230119	Zbtb5	NM_001163283	zinc finger and BTB domain containing 5
277	95	mmu-let-7d-5p	99377	Sall4	NM_201395	spalt like transcription factor 4
278	95	mmu-let-7d-5p	550619	Arid3c	NM_001017362	AT rich interactive domain 3C (BRIGHT-like)
279	95	mmu-let-7d-5p	27355	Pald1	NM_013753	phosphatase domain containing, paladin 1
280	95	mmu-let-7d-5p	11555	Adrb2	NM_007420	adrenergic receptor, beta 2
281	95	mmu-let-7d-5p	54369	Nme6	NM_018757	NME/NM23 nucleoside diphosphate kinase 6
282	95	mmu-let-7d-5p	12013	Bach1	NM_007520	BTB and CNC homology 1, basic leucine zipper transcription factor 1
283	95	mmu-let-7d-5p	239337	Adamts12	NM_175501	a disintegrin-like and metallopeptidase (reprolysin type) with thrombospondin type 1 motif, 12
284	95	mmu-let-7d-5p	56380	Arid3b	NM_019689	AT rich interactive domain 3B (BRIGHT-like)
285	95	mmu-miR-99a-5p	72124	Seh1l	NM_001039088	SEH1-like (S. cerevisiae
286	94	mmu-miR-206-3p	214968	Sema6d	NM_001290997	sema domain, transmembrane domain (TM), and cytoplasmic domain, (semaphorin) 6D
287	94	mmu-miR-206-3p	67074	Mon2	NM_001163024	MON2 homolog, regulator of endosome to Golgi trafficking
288	94	mmu-miR-206-3p	18003	Nedd9	NM_001111324	neural precursor cell expressed, developmentally down-regulated gene 9
289	94	mmu-miR-206-3p	319448	Fndc3a	NM_207636	fibronectin type III domain containing 3A
290	94	mmu-miR-206-3p	18509	Pax7	NM_011039	paired box 7
291	94	mmu-miR-206-3p	59069	Tpm3	NM_001271764	tropomyosin 3, gamma
292	94	mmu-miR-206-3p	22169	Cmpk2	NM_020557	cytidine monophosphate (UMP-CMP) kinase 2, mitochondrial
293	94	mmu-miR-206-3p	211986	Tmem18	NM_172049	transmembrane protein 18
294	94	mmu-miR-206-3p	106840	Unc119b	NM_175352	unc-119 lipid binding chaperone B
295	94	mmu-miR-206-3p	16475	Ajuba	NM_010590	ajuba LIM protein
296	94	mmu-miR-206-3p	13207	Ddx5	NM_007840	DEAD (Asp-Glu-Ala-Asp) box polypeptide 5
297	94	mmu-miR-206-3p	67980	Gnpda2	NM_001038015	glucosamine-6-phosphate deaminase 2
298	94	mmu-miR-206-3p	56426	Pdcd10	NM_019745	programmed cell death 10
299	94	mmu-miR-206-3p	20583	Snai2	NM_011415	snail family zinc finger 2
300	94	mmu-miR-206-3p	72141	Adpgk	NM_028121	ADP-dependent glucokinase
301	94	mmu-miR-30a-3p	52882	Rgs7bp	NM_029879	regulator of G-protein signalling 7 binding protein
302	94	mmu-miR-30a-3p	26875	Pclo	NM_011995	piccolo (presynaptic cytomatrix protein)
303	94	mmu-miR-30a-3p	83946	Phip	NM_001081216	pleckstrin homology domain interacting protein
304	94	mmu-miR-30a-3p	12830	Col4a5	NM_007736	collagen, type IV, alpha 5
305	94	mmu-miR-30a-3p	75572	Acyp2	NM_029344	acylphosphatase 2, muscle type
306	94	mmu-miR-30a-3p	17837	Mug2	NM_008646	murinoglobulin 2
307	94	mmu-miR-30a-3p	226551	Suco	NM_172645	SUN domain containing ossification factor
308	94	mmu-miR-30a-3p	66634	Mcm8	NM_001291054	minichromosome maintenance 8 homologous recombination repair factor
309	94	mmu-miR-30a-3p	210757	Themis	NM_178666	thymocyte selection associated
310	94	mmu-miR-30a-3p	30928	Zbtb18	NM_001012330	zinc finger and BTB domain containing 18
311	94	mmu-miR-30a-3p	71721	Fam13c	NM_024244	family with sequence similarity 13, member C
312	94	mmu-miR-30a-3p	60364	Donson	NM_021720	downstream neighbor of SON
313	94	mmu-miR-30a-3p	70556	Slc25a33	NM_027460	solute carrier family 25, member 33
314	94	mmu-miR-30a-3p	209707	Lcorl	NM_178142	ligand dependent nuclear receptor corepressor-like
315	94	mmu-miR-30a-3p	18749	Prkacb	NM_001164198	protein kinase, cAMP dependent, catalytic, beta
316	94	mmu-miR-99b-5p	54710	Hs3st3b1	NM_018805	heparan sulfate (glucosamine) 3-O-sulfotransferase 3B1
317	94	mmu-miR-148a-3p	101351	Eogt	NM_175313	EGF domain-specific O-linked N-acetylglucosamine (GlcNAc) transferase
318	94	mmu-miR-148a-3p	78757	Rictor	NM_030168	RPTOR independent companion of MTOR, complex 2
319	94	mmu-miR-148a-3p	19159	Cyth3	NM_001163548	cytohesin 3
320	94	mmu-miR-148a-3p	20844	Stam	NM_011484	signal transducing adaptor molecule (SH3 domain and ITAM motif) 1
321	94	mmu-miR-148a-3p	16324	Inhbb	NM_008381	inhibin beta-B
322	94	mmu-miR-148a-3p	73945	Otud4	NM_001081164	OTU domain containing 4
323	94	mmu-miR-148a-3p	12826	Col4a1	NM_009931	collagen, type IV, alpha 1
324	94	mmu-miR-148a-3p	215789	Phactr2	NM_001033257	phosphatase and actin regulator 2
325	94	mmu-miR-148a-3p	104625	Cnot6	NM_001290741	CCR4-NOT transcription complex, subunit 6
326	94	mmu-miR-148a-3p	192119	Dicer1	NM_148948	dicer 1, ribonuclease type III
327	94	mmu-miR-148a-3p	13609	S1pr1	NM_007901	sphingosine-1-phosphate receptor 1
328	94	mmu-miR-148a-3p	94192	C1galt1	NM_052993	core 1 synthase, glycoprotein-N-acetylgalactosamine 3-beta-galactosyltransferase, 1
329	94	mmu-miR-148a-3p	28081	Fam104a	NM_138598	family with sequence similarity 104, member A
330	94	mmu-miR-148a-3p	329650	Med12l	NM_177855	mediator complex subunit 12-like
331	94	mmu-let-7c-5p	74011	Slc25a27	NM_028711	solute carrier family 25, member 27
332	94	mmu-let-7c-5p	21814	Tgfbr3	NM_011578	transforming growth factor, beta receptor III
333	94	mmu-let-7c-5p	225028	Map4k3	NM_001290345	mitogen-activated protein kinase kinase kinase kinase 3
334	94	mmu-let-7c-5p	16163	Il13	NM_008355	interleukin 13
335	94	mmu-let-7c-5p	76775	Slc10a7	NM_001282109	solute carrier family 10 (sodium/bile acid cotransporter family), member 7
336	94	mmu-let-7c-5p	269275	Acvr1c	NM_001033369	activin A receptor, type IC
337	94	mmu-let-7c-5p	15110	Hand1	NM_008213	heart and neural crest derivatives expressed 1
338	94	mmu-let-7c-5p	50772	Mapk6	NM_015806	mitogen-activated protein kinase 6
339	94	mmu-let-7c-5p	22288	Utrn	NM_011682	utrophin
340	94	mmu-let-7c-5p	12825	Col3a1	NM_009930	collagen, type III, alpha 1
341	94	mmu-let-7c-5p	319955	Ercc6	NM_001081221	excision repair cross-complementing rodent repair deficiency, complementation group 6
342	94	mmu-let-7c-5p	75415	Arhgap12	NM_001039692	Rho GTPase activating protein 12
343	94	mmu-let-7c-5p	269473	Lrig2	NM_001025067	leucine-rich repeats and immunoglobulin-like domains 2
344	94	mmu-let-7c-5p	14707	Gng5	NM_010318	guanine nucleotide binding protein (G protein), gamma 5
345	94	mmu-let-7c-5p	140488	Igf2bp3	NM_023670	insulin-like growth factor 2 mRNA binding protein 3
346	94	mmu-let-7c-5p	330863	Trim67	NM_198632	tripartite motif-containing 67
347	94	mmu-let-7b-5p	74011	Slc25a27	NM_028711	solute carrier family 25, member 27
348	94	mmu-let-7b-5p	21814	Tgfbr3	NM_011578	transforming growth factor, beta receptor III
349	94	mmu-let-7b-5p	225028	Map4k3	NM_001290345	mitogen-activated protein kinase kinase kinase kinase 3
350	94	mmu-let-7b-5p	16163	Il13	NM_008355	interleukin 13
351	94	mmu-let-7b-5p	76775	Slc10a7	NM_001282109	solute carrier family 10 (sodium/bile acid cotransporter family), member 7
352	94	mmu-let-7b-5p	269275	Acvr1c	NM_001033369	activin A receptor, type IC
353	94	mmu-let-7b-5p	15110	Hand1	NM_008213	heart and neural crest derivatives expressed 1
354	94	mmu-let-7b-5p	50772	Mapk6	NM_015806	mitogen-activated protein kinase 6
355	94	mmu-let-7b-5p	22288	Utrn	NM_011682	utrophin
356	94	mmu-let-7b-5p	12825	Col3a1	NM_009930	collagen, type III, alpha 1
357	94	mmu-let-7b-5p	319955	Ercc6	NM_001081221	excision repair cross-complementing rodent repair deficiency, complementation group 6
358	94	mmu-let-7b-5p	75415	Arhgap12	NM_001039692	Rho GTPase activating protein 12
359	94	mmu-let-7b-5p	269473	Lrig2	NM_001025067	leucine-rich repeats and immunoglobulin-like domains 2
360	94	mmu-let-7b-5p	14707	Gng5	NM_010318	guanine nucleotide binding protein (G protein), gamma 5
361	94	mmu-let-7b-5p	140488	Igf2bp3	NM_023670	insulin-like growth factor 2 mRNA binding protein 3
362	94	mmu-let-7b-5p	330863	Trim67	NM_198632	tripartite motif-containing 67
363	94	mmu-let-7d-5p	74011	Slc25a27	NM_028711	solute carrier family 25, member 27
364	94	mmu-let-7d-5p	21814	Tgfbr3	NM_011578	transforming growth factor, beta receptor III
365	94	mmu-let-7d-5p	76775	Slc10a7	NM_001282109	solute carrier family 10 (sodium/bile acid cotransporter family), member 7
366	94	mmu-let-7d-5p	269275	Acvr1c	NM_001033369	activin A receptor, type IC
367	94	mmu-let-7d-5p	74464	Zswim5	NM_001029912	zinc finger SWIM-type containing 5
368	94	mmu-let-7d-5p	57781	Cd200r1	NM_021325	CD200 receptor 1
369	94	mmu-let-7d-5p	12775	Ccr7	NM_001301713	chemokine (C-C motif) receptor 7
370	94	mmu-let-7d-5p	56224	Tspan5	NM_019571	tetraspanin 5
371	94	mmu-let-7d-5p	22288	Utrn	NM_011682	utrophin
372	94	mmu-let-7d-5p	18176	Nras	NM_010937	neuroblastoma ras oncogene
373	94	mmu-let-7d-5p	269473	Lrig2	NM_001025067	leucine-rich repeats and immunoglobulin-like domains 2
374	94	mmu-let-7d-5p	14707	Gng5	NM_010318	guanine nucleotide binding protein (G protein), gamma 5
375	94	mmu-let-7d-5p	74198	Dtx2	NM_023742	deltex 2, E3 ubiquitin ligase
376	94	mmu-let-7d-5p	268759	9930012K11Rik	NM_001004155	RIKEN cDNA 9930012K11 gene
377	94	mmu-miR-99a-5p	54710	Hs3st3b1	NM_018805	heparan sulfate (glucosamine) 3-O-sulfotransferase 3B1
378	93	mmu-miR-206-3p	70611	Fbxo33	NM_001033156	F-box protein 33
379	93	mmu-miR-206-3p	28146	Serp1	NM_030685	stress-associated endoplasmic reticulum protein 1
380	93	mmu-miR-206-3p	68027	Tmem178	NM_026516	transmembrane protein 178
381	93	mmu-miR-206-3p	12607	Cebpz	NM_001024806	CCAAT/enhancer binding protein zeta
382	93	mmu-miR-206-3p	545156	Kalrn	NM_177357	kalirin, RhoGEF kinase
383	93	mmu-miR-206-3p	211961	Asxl3	NM_001167777	additional sex combs like 3, transcriptional regulator
384	93	mmu-miR-206-3p	51810	Hnrnpu	NM_016805	heterogeneous nuclear ribonucleoprotein U
385	93	mmu-miR-206-3p	71240	Osbpl7	NM_001081434	oxysterol binding protein-like 7
386	93	mmu-miR-206-3p	19035	Ppib	NM_011149	peptidylprolyl isomerase B
387	93	mmu-miR-206-3p	12571	Cdk6	NM_009873	cyclin-dependent kinase 6
388	93	mmu-miR-206-3p	22027	Hsp90b1	NM_011631	heat shock protein 90, beta (Grp94), member 1
389	93	mmu-miR-206-3p	22631	Ywhaz	NM_001253805	tyrosine 3-monooxygenase/tryptophan 5-monooxygenase activation protein, zeta polypeptide
390	93	mmu-miR-206-3p	235469	Zfp280d	NM_001311105	zinc finger protein 280D
391	93	mmu-miR-30a-3p	51786	Cpsf2	NM_016856	cleavage and polyadenylation specific factor 2
392	93	mmu-miR-30a-3p	18647	Cdk14	NM_011074	cyclin-dependent kinase 14
393	93	mmu-miR-30a-3p	70572	Ipo5	NM_023579	importin 5
394	93	mmu-miR-30a-3p	214498	Cdc73	NM_145991	cell division cycle 73, Paf1/RNA polymerase II complex component
395	93	mmu-miR-30a-3p	108079	Prkaa2	NM_178143	protein kinase, AMP-activated, alpha 2 catalytic subunit
396	93	mmu-miR-30a-3p	67896	Ccdc80	NM_026439	coiled-coil domain containing 80
397	93	mmu-miR-30a-3p	382090	Cep162	NM_199316	centrosomal protein 162
398	93	mmu-miR-30a-3p	24136	Zeb2	NM_001289521	zinc finger E-box binding homeobox 2
399	93	mmu-miR-30a-3p	20853	Stau1	NM_011490	staufen double-stranded RNA binding protein 1
400	93	mmu-miR-99b-5p	211556	Ap1ar	NM_145964	adaptor-related protein complex 1 associated regulatory protein
401	93	mmu-miR-148a-3p	16543	Mdfic	NM_175088	MyoD family inhibitor domain containing
402	93	mmu-miR-148a-3p	74155	Errfi1	NM_133753	ERBB receptor feedback inhibitor 1
403	93	mmu-miR-148a-3p	19376	Rab34	NM_033475	RAB34, member RAS oncogene family
404	93	mmu-miR-148a-3p	17691	Sik1	NM_010831	salt inducible kinase 1
405	93	mmu-miR-148a-3p	238799	Tnpo1	NM_001048267	transportin 1
406	93	mmu-miR-148a-3p	268902	Robo2	NM_175549	roundabout guidance receptor 2
407	93	mmu-miR-148a-3p	237898	Usp32	NM_001029934	ubiquitin specific peptidase 32
408	93	mmu-miR-148a-3p	71902	Cand1	NM_027994	cullin associated and neddylation disassociated 1
409	93	mmu-miR-148a-3p	19175	Psmb6	NM_008946	proteasome (prosome, macropain) subunit, beta type 6
410	93	mmu-miR-148a-3p	11306	Abcb7	NM_009592	ATP-binding cassette, sub-family B (MDR/TAP), member 7
411	93	mmu-let-7c-5p	56741	Igdcc4	NM_001290315	immunoglobulin superfamily, DCC subclass, member 4
412	93	mmu-let-7c-5p	72145	Wdfy3	NM_172882	WD repeat and FYVE domain containing 3
413	93	mmu-let-7c-5p	83921	Cemip2	NM_001033759	cell migration inducing hyaluronidase 2
414	93	mmu-let-7c-5p	70638	Fam189a1	NM_183087	family with sequence similarity 189, member A1
415	93	mmu-let-7c-5p	71978	Ppp2r2a	NM_028032	protein phosphatase 2, regulatory subunit B, alpha
416	93	mmu-let-7c-5p	216505	Pik3ip1	NM_178149	phosphoinositide-3-kinase interacting protein 1
417	93	mmu-let-7c-5p	237761	Sowaha	NM_183173	sosondowah ankyrin repeat domain family member A
418	93	mmu-let-7c-5p	73470	Kif2b	NM_028547	kinesin family member 2B
419	93	mmu-let-7c-5p	50528	Tmprss2	NM_015775	transmembrane protease, serine 2
420	93	mmu-let-7c-5p	319594	Hif1an	NM_176958	hypoxia-inducible factor 1, alpha subunit inhibitor
421	93	mmu-let-7c-5p	73827	Tmem198b	NM_178066	transmembrane protein 198b
422	93	mmu-let-7c-5p	20482	Skil	NM_001039090	SKI-like
423	93	mmu-let-7c-5p	12812	Coil	NM_016706	coilin
424	93	mmu-let-7c-5p	13614	Edn1	NM_010104	endothelin 1
425	93	mmu-let-7c-5p	74841	Usp38	NM_027554	ubiquitin specific peptidase 38
426	93	mmu-let-7c-5p	17174	Masp1	NM_008555	mannan-binding lectin serine peptidase 1
427	93	mmu-let-7c-5p	226747	Ahctf1	NM_026375	AT hook containing transcription factor 1
428	93	mmu-let-7c-5p	207521	Dtx4	NM_172442	deltex 4, E3 ubiquitin ligase
429	93	mmu-let-7c-5p	18514	Pbx1	NM_001291508	pre B cell leukemia homeobox 1
430	93	mmu-let-7c-5p	231470	Fras1	NM_175473	Fraser extracellular matrix complex subunit 1
431	93	mmu-let-7c-5p	50779	Rgs6	NM_001282061	regulator of G-protein signaling 6
432	93	mmu-let-7b-5p	56741	Igdcc4	NM_001290315	immunoglobulin superfamily, DCC subclass, member 4
433	93	mmu-let-7b-5p	72145	Wdfy3	NM_172882	WD repeat and FYVE domain containing 3
434	93	mmu-let-7b-5p	83921	Cemip2	NM_001033759	cell migration inducing hyaluronidase 2
435	93	mmu-let-7b-5p	70638	Fam189a1	NM_183087	family with sequence similarity 189, member A1
436	93	mmu-let-7b-5p	71978	Ppp2r2a	NM_028032	protein phosphatase 2, regulatory subunit B, alpha
437	93	mmu-let-7b-5p	216505	Pik3ip1	NM_178149	phosphoinositide-3-kinase interacting protein 1
438	93	mmu-let-7b-5p	237761	Sowaha	NM_183173	sosondowah ankyrin repeat domain family member A
439	93	mmu-let-7b-5p	73470	Kif2b	NM_028547	kinesin family member 2B
440	93	mmu-let-7b-5p	50528	Tmprss2	NM_015775	transmembrane protease, serine 2
441	93	mmu-let-7b-5p	319594	Hif1an	NM_176958	hypoxia-inducible factor 1, alpha subunit inhibitor
442	93	mmu-let-7b-5p	20482	Skil	NM_001039090	SKI-like
443	93	mmu-let-7b-5p	12812	Coil	NM_016706	coilin
444	93	mmu-let-7b-5p	13614	Edn1	NM_010104	endothelin 1
445	93	mmu-let-7b-5p	74841	Usp38	NM_027554	ubiquitin specific peptidase 38
446	93	mmu-let-7b-5p	17174	Masp1	NM_008555	mannan-binding lectin serine peptidase 1
447	93	mmu-let-7b-5p	381644	Cep135	NM_199032	centrosomal protein 135
448	93	mmu-let-7b-5p	226747	Ahctf1	NM_026375	AT hook containing transcription factor 1
449	93	mmu-let-7b-5p	207521	Dtx4	NM_172442	deltex 4, E3 ubiquitin ligase
450	93	mmu-let-7b-5p	18514	Pbx1	NM_001291508	pre B cell leukemia homeobox 1
451	93	mmu-let-7b-5p	231470	Fras1	NM_175473	Fraser extracellular matrix complex subunit 1
452	93	mmu-let-7b-5p	50779	Rgs6	NM_001282061	regulator of G-protein signaling 6
453	93	mmu-let-7d-5p	225028	Map4k3	NM_001290345	mitogen-activated protein kinase kinase kinase kinase 3
454	93	mmu-let-7d-5p	26920	Cntrl	NM_012018	centriolin
455	93	mmu-let-7d-5p	16163	Il13	NM_008355	interleukin 13
456	93	mmu-let-7d-5p	209032	Zc3hav1l	NM_172467	zinc finger CCCH-type, antiviral 1-like
457	93	mmu-let-7d-5p	15110	Hand1	NM_008213	heart and neural crest derivatives expressed 1
458	93	mmu-let-7d-5p	71978	Ppp2r2a	NM_028032	protein phosphatase 2, regulatory subunit B, alpha
459	93	mmu-let-7d-5p	73470	Kif2b	NM_028547	kinesin family member 2B
460	93	mmu-let-7d-5p	50528	Tmprss2	NM_015775	transmembrane protease, serine 2
461	93	mmu-let-7d-5p	74868	Tmem65	NM_175212	transmembrane protein 65
462	93	mmu-let-7d-5p	50772	Mapk6	NM_015806	mitogen-activated protein kinase 6
463	93	mmu-let-7d-5p	12825	Col3a1	NM_009930	collagen, type III, alpha 1
464	93	mmu-let-7d-5p	319955	Ercc6	NM_001081221	excision repair cross-complementing rodent repair deficiency, complementation group 6
465	93	mmu-let-7d-5p	75415	Arhgap12	NM_001039692	Rho GTPase activating protein 12
466	93	mmu-let-7d-5p	74841	Usp38	NM_027554	ubiquitin specific peptidase 38
467	93	mmu-let-7d-5p	17174	Masp1	NM_008555	mannan-binding lectin serine peptidase 1
468	93	mmu-let-7d-5p	140488	Igf2bp3	NM_023670	insulin-like growth factor 2 mRNA binding protein 3
469	93	mmu-let-7d-5p	50768	Dlc1	NM_001194941	deleted in liver cancer 1
470	93	mmu-let-7d-5p	226418	Yod1	NM_178691	YOD1 deubiquitinase
471	93	mmu-miR-99a-5p	211556	Ap1ar	NM_145964	adaptor-related protein complex 1 associated regulatory protein
472	92	mmu-miR-206-3p	219150	Hmbox1	NM_177338	homeobox containing 1
473	92	mmu-miR-206-3p	20979	Syt1	NM_001252341	synaptotagmin I
474	92	mmu-miR-206-3p	93837	Dach2	NM_001289734	dachshund family transcription factor 2
475	92	mmu-miR-206-3p	13614	Edn1	NM_010104	endothelin 1
476	92	mmu-miR-206-3p	56698	Phax	NM_001162989	phosphorylated adaptor for RNA export
477	92	mmu-miR-206-3p	75104	Mmd2	NM_175217	monocyte to macrophage differentiation-associated 2
478	92	mmu-miR-206-3p	75304	4930563E22Rik	NM_001163728	RIKEN cDNA 4930563E22 gene
479	92	mmu-miR-206-3p	15510	Hspd1	NM_010477	heat shock protein 1 (chaperonin)
480	92	mmu-miR-206-3p	73420	Ccsap	NM_028536	centriole, cilia and spindle associated protein
481	92	mmu-miR-206-3p	246317	Neto1	NM_144946	neuropilin (NRP) and tolloid (TLL)-like 1
482	92	mmu-miR-206-3p	19270	Ptprg	NM_008981	protein tyrosine phosphatase, receptor type, G
483	92	mmu-miR-206-3p	17184	Matr3	NM_010771	matrin 3
484	92	mmu-miR-206-3p	244895	Peak1	NM_172924	pseudopodium-enriched atypical kinase 1
485	92	mmu-miR-206-3p	18186	Nrp1	NM_008737	neuropilin 1
486	92	mmu-miR-206-3p	93685	Entpd7	NM_053103	ectonucleoside triphosphate diphosphohydrolase 7
487	92	mmu-miR-30a-3p	54673	Sh3glb1	NM_019464	SH3-domain GRB2-like B1 (endophilin)
488	92	mmu-miR-30a-3p	56228	Ube2j1	NM_019586	ubiquitin-conjugating enzyme E2J 1
489	92	mmu-miR-30a-3p	27373	Csnk1e	NM_001289898	casein kinase 1, epsilon
490	92	mmu-miR-30a-3p	71365	Pdss2	NM_027772	prenyl (solanesyl) diphosphate synthase, subunit 2
491	92	mmu-miR-30a-3p	268281	Shprh	NM_001077707	SNF2 histone linker PHD RING helicase
492	92	mmu-miR-30a-3p	238247	Arid4a	NM_001081195	AT rich interactive domain 4A (RBP1-like)
493	92	mmu-miR-30a-3p	19159	Cyth3	NM_001163548	cytohesin 3
494	92	mmu-miR-30a-3p	19876	Robo1	NM_019413	roundabout guidance receptor 1
495	92	mmu-miR-30a-3p	18704	Pik3c2a	NM_011083	phosphatidylinositol-4-phosphate 3-kinase catalytic subunit type 2 alpha
496	92	mmu-miR-30a-3p	14348	Fut9	NM_010243	fucosyltransferase 9
497	92	mmu-miR-148a-3p	16402	Itga5	NM_001314041	integrin alpha 5 (fibronectin receptor alpha)
498	92	mmu-miR-148a-3p	227446	Relch	NM_029349	RAB11 binding and LisH domain, coiled-coil and HEAT repeat containing
499	92	mmu-miR-148a-3p	56422	Hbs1l	NM_001145209	Hbs1-like (S. cerevisiae)
500	92	mmu-miR-148a-3p	243819	Ppp6r1	NM_172894	protein phosphatase 6, regulatory subunit 1
501	92	mmu-miR-148a-3p	319909	Ism1	NM_001276489	isthmin 1, angiogenesis inhibitor
502	92	mmu-miR-148a-3p	66368	Rtca	NM_025517	RNA 3'-terminal phosphate cyclase
503	92	mmu-miR-148a-3p	17117	Amacr	NM_008537	alpha-methylacyl-CoA racemase
504	92	mmu-miR-148a-3p	26381	Esrrg	NM_001243792	estrogen-related receptor gamma
505	92	mmu-miR-148a-3p	19250	Ptpn14	NM_008976	protein tyrosine phosphatase, non-receptor type 14
506	92	mmu-miR-148a-3p	66260	Tmem54	NM_133881	transmembrane protein 54
507	92	mmu-miR-148a-3p	213491	Szrd1	NM_001025608	SUZ RNA binding domain containing 1
508	92	mmu-miR-148a-3p	380714	Rph3al	NM_029548	rabphilin 3A-like (without C2 domains)
509	92	mmu-miR-148a-3p	117146	Ube3b	NM_054093	ubiquitin protein ligase E3B
510	92	mmu-let-7c-5p	68187	Fam135a	NM_026604	family with sequence similarity 135, member A
511	92	mmu-let-7c-5p	213011	Zfp583	NM_001033249	zinc finger protein 583
512	92	mmu-let-7c-5p	67803	Limd2	NM_172397	LIM domain containing 2
513	92	mmu-let-7c-5p	98386	Lbr	NM_133815	lamin B receptor
514	92	mmu-let-7c-5p	66921	Prpf38b	NM_025845	PRP38 pre-mRNA processing factor 38 (yeast) domain containing B
515	92	mmu-let-7c-5p	268451	Rab11fip4	NM_175543	RAB11 family interacting protein 4 (class II)
516	92	mmu-let-7c-5p	231207	Cpeb2	NM_001177379	cytoplasmic polyadenylation element binding protein 2
517	92	mmu-let-7c-5p	231999	Plekha8	NM_001001335	pleckstrin homology domain containing, family A (phosphoinositide binding specific) member 8
518	92	mmu-let-7c-5p	66882	Bzw1	NM_025824	basic leucine zipper and W2 domains 1
519	92	mmu-let-7c-5p	13998	Fgd6	NM_053072	FYVE, RhoGEF and PH domain containing 6
520	92	mmu-let-7c-5p	13680	Ddx19a	NM_007916	DEAD (Asp-Glu-Ala-Asp) box polypeptide 19a
521	92	mmu-let-7c-5p	75826	Senp2	NM_029457	SUMO/sentrin specific peptidase 2
522	92	mmu-let-7c-5p	106878	Smim3	NM_134133	small integral membrane protein 3
523	92	mmu-let-7c-5p	214112	Nipal4	NM_172524	NIPA-like domain containing 4
524	92	mmu-let-7c-5p	381644	Cep135	NM_199032	centrosomal protein 135
525	92	mmu-let-7c-5p	14423	Galnt1	NM_001160404	polypeptide N-acetylgalactosaminyltransferase 1
526	92	mmu-let-7c-5p	12877	Cpeb1	NM_001252525	cytoplasmic polyadenylation element binding protein 1
527	92	mmu-let-7c-5p	13631	Eef2k	NM_001267710	eukaryotic elongation factor-2 kinase
528	92	mmu-let-7c-5p	15117	Has2	NM_008216	hyaluronan synthase 2
529	92	mmu-let-7b-5p	68187	Fam135a	NM_026604	family with sequence similarity 135, member A
530	92	mmu-let-7b-5p	213011	Zfp583	NM_001033249	zinc finger protein 583
531	92	mmu-let-7b-5p	67803	Limd2	NM_172397	LIM domain containing 2
532	92	mmu-let-7b-5p	98386	Lbr	NM_133815	lamin B receptor
533	92	mmu-let-7b-5p	66921	Prpf38b	NM_025845	PRP38 pre-mRNA processing factor 38 (yeast) domain containing B
534	92	mmu-let-7b-5p	268451	Rab11fip4	NM_175543	RAB11 family interacting protein 4 (class II)
535	92	mmu-let-7b-5p	231207	Cpeb2	NM_001177379	cytoplasmic polyadenylation element binding protein 2
536	92	mmu-let-7b-5p	231999	Plekha8	NM_001001335	pleckstrin homology domain containing, family A (phosphoinositide binding specific) member 8
537	92	mmu-let-7b-5p	66882	Bzw1	NM_025824	basic leucine zipper and W2 domains 1
538	92	mmu-let-7b-5p	13998	Fgd6	NM_053072	FYVE, RhoGEF and PH domain containing 6
539	92	mmu-let-7b-5p	13680	Ddx19a	NM_007916	DEAD (Asp-Glu-Ala-Asp) box polypeptide 19a
540	92	mmu-let-7b-5p	75826	Senp2	NM_029457	SUMO/sentrin specific peptidase 2
541	92	mmu-let-7b-5p	106878	Smim3	NM_134133	small integral membrane protein 3
542	92	mmu-let-7b-5p	214112	Nipal4	NM_172524	NIPA-like domain containing 4
543	92	mmu-let-7b-5p	14423	Galnt1	NM_001160404	polypeptide N-acetylgalactosaminyltransferase 1
544	92	mmu-let-7b-5p	27081	Zfp275	NM_031494	zinc finger protein 275
545	92	mmu-let-7b-5p	12877	Cpeb1	NM_001252525	cytoplasmic polyadenylation element binding protein 1
546	92	mmu-let-7b-5p	13631	Eef2k	NM_001267710	eukaryotic elongation factor-2 kinase
547	92	mmu-let-7b-5p	15117	Has2	NM_008216	hyaluronan synthase 2
548	92	mmu-let-7d-5p	72145	Wdfy3	NM_172882	WD repeat and FYVE domain containing 3
549	92	mmu-let-7d-5p	67803	Limd2	NM_172397	LIM domain containing 2
550	92	mmu-let-7d-5p	83921	Cemip2	NM_001033759	cell migration inducing hyaluronidase 2
551	92	mmu-let-7d-5p	70638	Fam189a1	NM_183087	family with sequence similarity 189, member A1
552	92	mmu-let-7d-5p	216505	Pik3ip1	NM_178149	phosphoinositide-3-kinase interacting protein 1
553	92	mmu-let-7d-5p	237761	Sowaha	NM_183173	sosondowah ankyrin repeat domain family member A
554	92	mmu-let-7d-5p	69587	Pcgf3	NM_172716	polycomb group ring finger 3
555	92	mmu-let-7d-5p	319594	Hif1an	NM_176958	hypoxia-inducible factor 1, alpha subunit inhibitor
556	92	mmu-let-7d-5p	268451	Rab11fip4	NM_175543	RAB11 family interacting protein 4 (class II)
557	92	mmu-let-7d-5p	66882	Bzw1	NM_025824	basic leucine zipper and W2 domains 1
558	92	mmu-let-7d-5p	381644	Cep135	NM_199032	centrosomal protein 135
559	92	mmu-let-7d-5p	226747	Ahctf1	NM_026375	AT hook containing transcription factor 1
560	92	mmu-let-7d-5p	207521	Dtx4	NM_172442	deltex 4, E3 ubiquitin ligase
561	92	mmu-let-7d-5p	330863	Trim67	NM_198632	tripartite motif-containing 67
562	92	mmu-let-7d-5p	18514	Pbx1	NM_001291508	pre B cell leukemia homeobox 1
563	92	mmu-let-7d-5p	13631	Eef2k	NM_001267710	eukaryotic elongation factor-2 kinase
564	91	mmu-miR-206-3p	74315	Rnf145	NM_001166553	ring finger protein 145
565	91	mmu-miR-206-3p	212518	Sprn	NM_183147	shadow of prion protein
566	91	mmu-miR-206-3p	20856	Stc2	NM_011491	stanniocalcin 2
567	91	mmu-miR-206-3p	56417	Adar	NM_001038587	adenosine deaminase, RNA-specific
568	91	mmu-miR-206-3p	67561	Wdr48	NM_026236	WD repeat domain 48
569	91	mmu-miR-206-3p	12725	Clcn3	NM_007711	chloride channel, voltage-sensitive 3
570	91	mmu-miR-206-3p	235184	Msantd2	NM_146222	Myb/SANT-like DNA-binding domain containing 2
571	91	mmu-miR-206-3p	11769	Ap1s1	NM_007457	adaptor protein complex AP-1, sigma 1
572	91	mmu-miR-206-3p	76500	Ip6k2	NM_029634	inositol hexaphosphate kinase 2
573	91	mmu-miR-206-3p	100126773	Esp34	NM_001177585	exocrine gland secreted peptide 34
574	91	mmu-miR-206-3p	74493	Tnks2	NM_001163635	tankyrase, TRF1-interacting ankyrin-related ADP-ribose polymerase 2
575	91	mmu-miR-206-3p	213827	Arcn1	NM_145985	archain 1
576	91	mmu-miR-206-3p	13559	E2f5	NM_007892	E2F transcription factor 5
577	91	mmu-miR-206-3p	11909	Atf2	NM_001025093	activating transcription factor 2
578	91	mmu-miR-206-3p	14013	Mecom	NM_007963	MDS1 and EVI1 complex locus
579	91	mmu-miR-206-3p	140630	Ube4a	NM_145400	ubiquitination factor E4A
580	91	mmu-miR-206-3p	17827	Mtx1	NM_001161824	metaxin 1
581	91	mmu-miR-206-3p	244349	Kat6a	NM_001081149	K(lysine) acetyltransferase 6A
582	91	mmu-miR-30a-3p	383295	Ypel5	NM_027166	yippee like 5
583	91	mmu-miR-30a-3p	103213	Traf3ip2	NM_134000	TRAF3 interacting protein 2
584	91	mmu-miR-30a-3p	22026	Nr2c2	NM_011630	nuclear receptor subfamily 2, group C, member 2
585	91	mmu-miR-30a-3p	104443	Npffr2	NM_133192	neuropeptide FF receptor 2
586	91	mmu-miR-30a-3p	12816	Col12a1	NM_001290308	collagen, type XII, alpha 1
587	91	mmu-miR-30a-3p	57890	Il17re	NM_145826	interleukin 17 receptor E
588	91	mmu-miR-30a-3p	241263	Gpr158	NM_001004761	G protein-coupled receptor 158
589	91	mmu-miR-30a-3p	74450	Pank2	NM_153501	pantothenate kinase 2
590	91	mmu-miR-30a-3p	15558	Htr2a	NM_172812	5-hydroxytryptamine (serotonin) receptor 2A
591	91	mmu-miR-30a-3p	213436	Rtl3	NM_199468	retrotransposon Gag like 3
592	91	mmu-miR-30a-3p	353187	Nr1d2	NM_011584	nuclear receptor subfamily 1, group D, member 2
593	91	mmu-miR-30a-3p	11878	Arx	NM_001305940	aristaless related homeobox
594	91	mmu-miR-30a-3p	70790	Ubr5	NM_001081359	ubiquitin protein ligase E3 component n-recognin 5
595	91	mmu-miR-99b-5p	195646	Hs3st2	NM_001081327	heparan sulfate (glucosamine) 3-O-sulfotransferase 2
596	91	mmu-miR-148a-3p	104099	Itga9	NM_001113514	integrin alpha 9
597	91	mmu-miR-148a-3p	67122	Nrarp	NM_025980	Notch-regulated ankyrin repeat protein
598	91	mmu-miR-148a-3p	216551	Lgalsl	NM_173752	lectin, galactoside binding-like
599	91	mmu-miR-148a-3p	107182	Btaf1	NM_001080706	B-TFIID TATA-box binding protein associated factor 1
600	91	mmu-miR-148a-3p	68877	Maf1	NM_001164607	MAF1 homolog, negative regulator of RNA polymerase III
601	91	mmu-miR-148a-3p	77015	Mpped2	NM_001143683	metallophosphoesterase domain containing 2
602	91	mmu-miR-148a-3p	54401	Ywhab	NM_018753	tyrosine 3-monooxygenase/tryptophan 5-monooxygenase activation protein, beta polypeptide
603	91	mmu-miR-148a-3p	110173	Manba	NM_027288	mannosidase, beta A, lysosomal
604	91	mmu-miR-148a-3p	104382	Barhl2	NM_001005477	BarH like homeobox 2
605	91	mmu-miR-148a-3p	94223	Dgcr8	NM_033324	DGCR8, microprocessor complex subunit
606	91	mmu-miR-148a-3p	114643	Oas1c	NM_033541	2'-5' oligoadenylate synthetase 1C
607	91	mmu-miR-148a-3p	21802	Tgfa	NM_031199	transforming growth factor alpha
608	91	mmu-miR-148a-3p	629147	Ctxn3	NM_001134697	cortexin 3
609	91	mmu-miR-148a-3p	57748	Jmy	NM_021310	junction-mediating and regulatory protein
610	91	mmu-miR-148a-3p	107513	Ssr1	NM_025965	signal sequence receptor, alpha
611	91	mmu-let-7c-5p	67784	Plxnd1	NM_026376	plexin D1
612	91	mmu-let-7c-5p	12419	Cbx5	NM_001076789	chromobox 5
613	91	mmu-let-7c-5p	223827	Gxylt1	NM_001033275	glucoside xylosyltransferase 1
614	91	mmu-let-7c-5p	353169	Slc2a12	NM_178934	solute carrier family 2 (facilitated glucose transporter), member 12
615	91	mmu-let-7c-5p	69587	Pcgf3	NM_172716	polycomb group ring finger 3
616	91	mmu-let-7c-5p	52822	Rufy3	NM_027530	RUN and FYVE domain containing 3
617	91	mmu-let-7c-5p	12827	Col4a2	NM_009932	collagen, type IV, alpha 2
618	91	mmu-let-7c-5p	215114	Hip1	NM_146001	huntingtin interacting protein 1
619	91	mmu-let-7c-5p	244882	Tnfaip8l3	NM_001033535	tumor necrosis factor, alpha-induced protein 8-like 3
620	91	mmu-let-7c-5p	331401	Thoc2	NM_001033422	THO complex 2
621	91	mmu-let-7c-5p	236790	Ints6l	NM_172779	integrator complex subunit 6 like
622	91	mmu-let-7c-5p	242691	Gpatch3	NM_172876	G patch domain containing 3
623	91	mmu-let-7c-5p	26401	Map3k1	NM_011945	mitogen-activated protein kinase kinase kinase 1
624	91	mmu-let-7c-5p	27081	Zfp275	NM_031494	zinc finger protein 275
625	91	mmu-let-7c-5p	14378	G6pc2	NM_001289856	glucose-6-phosphatase, catalytic, 2
626	91	mmu-let-7c-5p	12035	Bcat1	NM_001024468	branched chain aminotransferase 1, cytosolic
627	91	mmu-let-7c-5p	216795	Wnt9a	NM_139298	wingless-type MMTV integration site family, member 9A
628	91	mmu-let-7c-5p	16193	Il6	NM_001314054	interleukin 6
629	91	mmu-let-7b-5p	67784	Plxnd1	NM_026376	plexin D1
630	91	mmu-let-7b-5p	12419	Cbx5	NM_001076789	chromobox 5
631	91	mmu-let-7b-5p	223827	Gxylt1	NM_001033275	glucoside xylosyltransferase 1
632	91	mmu-let-7b-5p	353169	Slc2a12	NM_178934	solute carrier family 2 (facilitated glucose transporter), member 12
633	91	mmu-let-7b-5p	69587	Pcgf3	NM_172716	polycomb group ring finger 3
634	91	mmu-let-7b-5p	52822	Rufy3	NM_027530	RUN and FYVE domain containing 3
635	91	mmu-let-7b-5p	73827	Tmem198b	NM_178066	transmembrane protein 198b
636	91	mmu-let-7b-5p	12827	Col4a2	NM_009932	collagen, type IV, alpha 2
637	91	mmu-let-7b-5p	215114	Hip1	NM_146001	huntingtin interacting protein 1
638	91	mmu-let-7b-5p	244882	Tnfaip8l3	NM_001033535	tumor necrosis factor, alpha-induced protein 8-like 3
639	91	mmu-let-7b-5p	331401	Thoc2	NM_001033422	THO complex 2
640	91	mmu-let-7b-5p	236790	Ints6l	NM_172779	integrator complex subunit 6 like
641	91	mmu-let-7b-5p	242691	Gpatch3	NM_172876	G patch domain containing 3
642	91	mmu-let-7b-5p	26401	Map3k1	NM_011945	mitogen-activated protein kinase kinase kinase 1
643	91	mmu-let-7b-5p	14378	G6pc2	NM_001289856	glucose-6-phosphatase, catalytic, 2
644	91	mmu-let-7b-5p	12035	Bcat1	NM_001024468	branched chain aminotransferase 1, cytosolic
645	91	mmu-let-7b-5p	216795	Wnt9a	NM_139298	wingless-type MMTV integration site family, member 9A
646	91	mmu-let-7b-5p	16193	Il6	NM_001314054	interleukin 6
647	91	mmu-let-7d-5p	68187	Fam135a	NM_026604	family with sequence similarity 135, member A
648	91	mmu-let-7d-5p	56741	Igdcc4	NM_001290315	immunoglobulin superfamily, DCC subclass, member 4
649	91	mmu-let-7d-5p	98386	Lbr	NM_133815	lamin B receptor
650	91	mmu-let-7d-5p	66921	Prpf38b	NM_025845	PRP38 pre-mRNA processing factor 38 (yeast) domain containing B
651	91	mmu-let-7d-5p	52822	Rufy3	NM_027530	RUN and FYVE domain containing 3
652	91	mmu-let-7d-5p	73827	Tmem198b	NM_178066	transmembrane protein 198b
653	91	mmu-let-7d-5p	12827	Col4a2	NM_009932	collagen, type IV, alpha 2
654	91	mmu-let-7d-5p	13614	Edn1	NM_010104	endothelin 1
655	91	mmu-let-7d-5p	75826	Senp2	NM_029457	SUMO/sentrin specific peptidase 2
656	91	mmu-let-7d-5p	214112	Nipal4	NM_172524	NIPA-like domain containing 4
657	91	mmu-let-7d-5p	236790	Ints6l	NM_172779	integrator complex subunit 6 like
658	91	mmu-let-7d-5p	14423	Galnt1	NM_001160404	polypeptide N-acetylgalactosaminyltransferase 1
659	91	mmu-let-7d-5p	15117	Has2	NM_008216	hyaluronan synthase 2
660	91	mmu-let-7d-5p	50779	Rgs6	NM_001282061	regulator of G-protein signaling 6
661	91	mmu-miR-99a-5p	195646	Hs3st2	NM_001081327	heparan sulfate (glucosamine) 3-O-sulfotransferase 2
662	90	mmu-miR-206-3p	17988	Ndrg1	NM_008681	N-myc downstream regulated gene 1
663	90	mmu-miR-206-3p	114715	Spred1	NM_033524	sprouty protein with EVH-1 domain 1, related sequence
664	90	mmu-miR-206-3p	627049	Zfp800	NM_001081678	zinc finger protein 800
665	90	mmu-miR-206-3p	17684	Cited2	NM_010828	Cbp/p300-interacting transactivator, with Glu/Asp-rich carboxy-terminal domain, 2
666	90	mmu-miR-206-3p	72180	Zfp661	NM_001111029	zinc finger protein 661
667	90	mmu-miR-206-3p	17159	Man2b1	NM_010764	mannosidase 2, alpha B1
668	90	mmu-miR-206-3p	11735	Ank3	NM_009670	ankyrin 3, epithelial
669	90	mmu-miR-206-3p	20333	Sec22b	NM_011342	SEC22 homolog B, vesicle trafficking protein
670	90	mmu-miR-206-3p	64540	Tspan4	NM_001252588	tetraspanin 4
671	90	mmu-miR-206-3p	326618	Tpm4	NM_001001491	tropomyosin 4
672	90	mmu-miR-206-3p	20462	Tra2b	NM_009186	transformer 2 beta
673	90	mmu-miR-206-3p	72193	Scaf11	NM_028148	SR-related CTD-associated factor 11
674	90	mmu-miR-206-3p	225898	Eml3	NM_144872	echinoderm microtubule associated protein like 3
675	90	mmu-miR-206-3p	68552	Smim14	NM_133697	small integral membrane protein 14
676	90	mmu-miR-206-3p	75739	Mpp7	NM_001081287	membrane protein, palmitoylated 7 (MAGUK p55 subfamily member 7)
677	90	mmu-miR-206-3p	71994	Cnn3	NM_028044	calponin 3, acidic
678	90	mmu-miR-206-3p	17754	Map1a	NM_032393	microtubule-associated protein 1 A
679	90	mmu-miR-206-3p	66358	Adprm	NM_025510	ADP-ribose/CDP-alcohol diphosphatase, manganese dependent
680	90	mmu-miR-206-3p	243743	Plxna4	NM_175750	plexin A4
681	90	mmu-miR-206-3p	319604	Fam168a	NM_178764	family with sequence similarity 168, member A
682	90	mmu-miR-206-3p	99138	Stard7	NM_139308	START domain containing 7
683	90	mmu-miR-206-3p	219024	Pip4p1	NM_001310506	phosphatidylinositol-4,5-bisphosphate 4-phosphatase 1
684	90	mmu-miR-206-3p	212999	Tnpo2	NM_001122843	transportin 2 (importin 3, karyopherin beta 2b)
685	90	mmu-miR-206-3p	13709	Elf1	NM_001286411	E74-like factor 1
686	90	mmu-miR-206-3p	56461	Kcnip3	NM_019789	Kv channel interacting protein 3, calsenilin
687	90	mmu-miR-206-3p	240396	Mex3c	NM_001039214	mex3 RNA binding family member C
688	90	mmu-miR-206-3p	66356	Knop1	NM_001168218	lysine rich nucleolar protein 1
689	90	mmu-miR-30a-3p	208982	Hmgcll1	NM_173731	3-hydroxymethyl-3-methylglutaryl-Coenzyme A lyase-like 1
690	90	mmu-miR-30a-3p	16181	Il1rn	NM_001039701	interleukin 1 receptor antagonist
691	90	mmu-miR-30a-3p	12338	Capn6	NM_007603	calpain 6
692	90	mmu-miR-30a-3p	192216	Tmem47	NM_138751	transmembrane protein 47
693	90	mmu-miR-30a-3p	75553	Zc3h14	NM_001008506	zinc finger CCCH type containing 14
694	90	mmu-miR-30a-3p	75939	4930579G24Rik	NM_029482	RIKEN cDNA 4930579G24 gene
695	90	mmu-miR-30a-3p	21676	Tead1	NM_009346	TEA domain family member 1
696	90	mmu-miR-30a-3p	13211	Dhx9	NM_007842	DEAH (Asp-Glu-Ala-His) box polypeptide 9
697	90	mmu-miR-30a-3p	74352	Zfp84	NM_023750	zinc finger protein 84
698	90	mmu-miR-30a-3p	74442	Sgms2	NM_028943	sphingomyelin synthase 2
699	90	mmu-miR-30a-3p	223697	Sun2	NM_001205346	Sad1 and UNC84 domain containing 2
700	90	mmu-miR-30a-3p	11845	Arf6	NM_007481	ADP-ribosylation factor 6
701	90	mmu-miR-30a-3p	218210	Nup153	NM_175749	nucleoporin 153
702	90	mmu-miR-30a-3p	320271	Scai	NM_178778	suppressor of cancer cell invasion
703	90	mmu-miR-30a-3p	70617	Fam241a	NM_027482	family with sequence similarity 241, member A
704	90	mmu-miR-30a-3p	66249	Pno1	NM_025443	partner of NOB1 homolog
705	90	mmu-miR-30a-3p	21387	Tbx4	NM_011536	T-box 4
706	90	mmu-miR-30a-3p	11906	Zfhx3	NM_007496	zinc finger homeobox 3
707	90	mmu-miR-99b-5p	243574	Kbtbd8	NM_001008785	kelch repeat and BTB (POZ) domain containing 8
708	90	mmu-miR-99b-5p	230603	Ttc39a	NM_001145948	tetratricopeptide repeat domain 39A
709	90	mmu-miR-99b-5p	116848	Baz2a	NM_054078	bromodomain adjacent to zinc finger domain, 2A
710	90	mmu-miR-99b-5p	195018	Zzef1	NM_001045536	zinc finger, ZZ-type with EF hand domain 1
711	90	mmu-miR-148a-3p	57340	Jph3	NM_020605	junctophilin 3
712	90	mmu-miR-148a-3p	216860	Neurl4	NM_001013414	neuralized E3 ubiquitin protein ligase 4
713	90	mmu-miR-148a-3p	380916	Lrch1	NM_001033439	leucine-rich repeats and calponin homology (CH) domain containing 1
714	90	mmu-miR-148a-3p	16523	Kcnj8	NM_008428	potassium inwardly-rectifying channel, subfamily J, member 8
715	90	mmu-miR-148a-3p	71323	Rassf8	NM_027760	Ras association (RalGDS/AF-6) domain family (N-terminal) member 8
716	90	mmu-miR-148a-3p	17977	Ncoa1	NM_010881	nuclear receptor coactivator 1
717	90	mmu-miR-148a-3p	11303	Abca1	NM_013454	ATP-binding cassette, sub-family A (ABC1), member 1
718	90	mmu-miR-148a-3p	240255	Ythdc2	NM_001163013	YTH domain containing 2
719	90	mmu-miR-148a-3p	17126	Smad2	NM_001252481	SMAD family member 2
720	90	mmu-miR-148a-3p	70380	Mospd1	NM_001290514	motile sperm domain containing 1
721	90	mmu-miR-148a-3p	99889	Arfip1	NM_001081093	ADP-ribosylation factor interacting protein 1
722	90	mmu-miR-148a-3p	101685	Spty2d1	NM_175318	SPT2, Suppressor of Ty, domain containing 1 (S. cerevisiae)
723	90	mmu-let-7c-5p	245671	Klf8	NM_173780	Kruppel-like factor 8
724	90	mmu-let-7c-5p	231464	Cnot6l	NM_001285511	CCR4-NOT transcription complex, subunit 6-like
725	90	mmu-let-7c-5p	230233	Elp1	NM_026079	elongator complex protein 1
726	90	mmu-let-7c-5p	73174	Tbkbp1	NM_198100	TBK1 binding protein 1
727	90	mmu-let-7c-5p	246086	Onecut3	NM_139226	one cut domain, family member 3
728	90	mmu-let-7c-5p	13405	Dmd	NM_007868	dystrophin, muscular dystrophy
729	90	mmu-let-7c-5p	53605	Nap1l1	NM_001146707	nucleosome assembly protein 1-like 1
730	90	mmu-let-7c-5p	11938	Atp2a2	NM_001110140	ATPase, Ca++ transporting, cardiac muscle, slow twitch 2
731	90	mmu-let-7c-5p	212123	Dcaf15	NM_172502	DDB1 and CUL4 associated factor 15
732	90	mmu-let-7c-5p	381157	Greb1l	NM_001083628	growth regulation by estrogen in breast cancer-like
733	90	mmu-let-7c-5p	226856	Lpgat1	NM_001134829	lysophosphatidylglycerol acyltransferase 1
734	90	mmu-let-7c-5p	12843	Col1a2	NM_007743	collagen, type I, alpha 2
735	90	mmu-let-7c-5p	223920	Soat2	NM_146064	sterol O-acyltransferase 2
736	90	mmu-let-7c-5p	68817	Ddi2	NM_001017966	DNA-damage inducible protein 2
737	90	mmu-let-7c-5p	237625	Pla2g3	NM_172791	phospholipase A2, group III
738	90	mmu-let-7c-5p	243083	Tmprss11f	NM_178730	transmembrane protease, serine 11f
739	90	mmu-let-7c-5p	225160	Thoc1	NM_153552	THO complex 1
740	90	mmu-let-7b-5p	245671	Klf8	NM_173780	Kruppel-like factor 8
741	90	mmu-let-7b-5p	231464	Cnot6l	NM_001285511	CCR4-NOT transcription complex, subunit 6-like
742	90	mmu-let-7b-5p	230233	Elp1	NM_026079	elongator complex protein 1
743	90	mmu-let-7b-5p	73174	Tbkbp1	NM_198100	TBK1 binding protein 1
744	90	mmu-let-7b-5p	246086	Onecut3	NM_139226	one cut domain, family member 3
745	90	mmu-let-7b-5p	13405	Dmd	NM_007868	dystrophin, muscular dystrophy
746	90	mmu-let-7b-5p	53605	Nap1l1	NM_001146707	nucleosome assembly protein 1-like 1
747	90	mmu-let-7b-5p	11938	Atp2a2	NM_001110140	ATPase, Ca++ transporting, cardiac muscle, slow twitch 2
748	90	mmu-let-7b-5p	212123	Dcaf15	NM_172502	DDB1 and CUL4 associated factor 15
749	90	mmu-let-7b-5p	381157	Greb1l	NM_001083628	growth regulation by estrogen in breast cancer-like
750	90	mmu-let-7b-5p	226856	Lpgat1	NM_001134829	lysophosphatidylglycerol acyltransferase 1
751	90	mmu-let-7b-5p	242316	Gdf6	NM_013526	growth differentiation factor 6
752	90	mmu-let-7b-5p	12843	Col1a2	NM_007743	collagen, type I, alpha 2
753	90	mmu-let-7b-5p	223920	Soat2	NM_146064	sterol O-acyltransferase 2
754	90	mmu-let-7b-5p	68817	Ddi2	NM_001017966	DNA-damage inducible protein 2
755	90	mmu-let-7b-5p	237625	Pla2g3	NM_172791	phospholipase A2, group III
756	90	mmu-let-7b-5p	243083	Tmprss11f	NM_178730	transmembrane protease, serine 11f
757	90	mmu-let-7b-5p	225160	Thoc1	NM_153552	THO complex 1
758	90	mmu-let-7d-5p	213011	Zfp583	NM_001033249	zinc finger protein 583
759	90	mmu-let-7d-5p	245671	Klf8	NM_173780	Kruppel-like factor 8
760	90	mmu-let-7d-5p	223827	Gxylt1	NM_001033275	glucoside xylosyltransferase 1
761	90	mmu-let-7d-5p	11688	Alox8	NM_009661	arachidonate 8-lipoxygenase
762	90	mmu-let-7d-5p	20482	Skil	NM_001039090	SKI-like
763	90	mmu-let-7d-5p	13405	Dmd	NM_007868	dystrophin, muscular dystrophy
764	90	mmu-let-7d-5p	12812	Coil	NM_016706	coilin
765	90	mmu-let-7d-5p	215114	Hip1	NM_146001	huntingtin interacting protein 1
766	90	mmu-let-7d-5p	231999	Plekha8	NM_001001335	pleckstrin homology domain containing, family A (phosphoinositide binding specific) member 8
767	90	mmu-let-7d-5p	212123	Dcaf15	NM_172502	DDB1 and CUL4 associated factor 15
768	90	mmu-let-7d-5p	27081	Zfp275	NM_031494	zinc finger protein 275
769	90	mmu-let-7d-5p	12877	Cpeb1	NM_001252525	cytoplasmic polyadenylation element binding protein 1
770	90	mmu-let-7d-5p	225160	Thoc1	NM_153552	THO complex 1
771	90	mmu-let-7d-5p	231470	Fras1	NM_175473	Fraser extracellular matrix complex subunit 1
772	90	mmu-miR-99a-5p	243574	Kbtbd8	NM_001008785	kelch repeat and BTB (POZ) domain containing 8
773	90	mmu-miR-99a-5p	230603	Ttc39a	NM_001145948	tetratricopeptide repeat domain 39A
774	90	mmu-miR-99a-5p	116848	Baz2a	NM_054078	bromodomain adjacent to zinc finger domain, 2A
775	90	mmu-miR-99a-5p	195018	Zzef1	NM_001045536	zinc finger, ZZ-type with EF hand domain 1
776	89	mmu-miR-206-3p	242570	Raver2	NM_183024	ribonucleoprotein, PTB-binding 2
777	89	mmu-miR-206-3p	27096	Trappc3	NM_013718	trafficking protein particle complex 3
778	89	mmu-miR-206-3p	29809	Rabgap1l	NM_001038621	RAB GTPase activating protein 1-like
779	89	mmu-miR-206-3p	13383	Dlg1	NM_001252433	discs large MAGUK scaffold protein 1
780	89	mmu-miR-206-3p	242553	Kank4	NM_172872	KN motif and ankyrin repeat domains 4
781	89	mmu-miR-206-3p	338403	Cndp1	NM_177450	carnosine dipeptidase 1 (metallopeptidase M20 family)
782	89	mmu-miR-206-3p	240427	Setbp1	NM_053099	SET binding protein 1
783	89	mmu-miR-206-3p	77018	Col25a1	NM_001244952	collagen, type XXV, alpha 1
784	89	mmu-miR-206-3p	15259	Hipk3	NM_001145824	homeodomain interacting protein kinase 3
785	89	mmu-miR-206-3p	20286	Zc3h7b	NM_001081016	zinc finger CCCH type containing 7B
786	89	mmu-miR-206-3p	245555	Nexmif	NM_001077354	neurite extension and migration factor
787	89	mmu-miR-206-3p	214384	Myocd	NM_145136	myocardin
788	89	mmu-miR-206-3p	66687	Tbc1d15	NM_025706	TBC1 domain family, member 15
789	89	mmu-miR-206-3p	212285	Arap2	NM_178407	ArfGAP with RhoGAP domain, ankyrin repeat and PH domain 2
790	89	mmu-miR-206-3p	18505	Pax3	NM_008781	paired box 3
791	89	mmu-miR-206-3p	329540	Nol4l	NM_001001986	nucleolar protein 4-like
792	89	mmu-miR-206-3p	105853	Mal2	NM_178920	mal, T cell differentiation protein 2
793	89	mmu-miR-206-3p	67864	Yipf4	NM_026417	Yip1 domain family, member 4
794	89	mmu-miR-206-3p	17975	Ncl	NM_010880	nucleolin
795	89	mmu-miR-206-3p	56077	Dgke	NM_019505	diacylglycerol kinase, epsilon
796	89	mmu-miR-30a-3p	67636	Etfrf1	NM_001163628	electron transfer flavoprotein regulatory factor 1
797	89	mmu-miR-30a-3p	268996	Ss18	NM_001161370	SS18, nBAF chromatin remodeling complex subunit
798	89	mmu-miR-30a-3p	72230	Zfp558	NM_028935	zinc finger protein 558
799	89	mmu-miR-30a-3p	207278	Fchsd2	NM_001146010	FCH and double SH3 domains 2
800	89	mmu-miR-30a-3p	27273	Pdk4	NM_013743	pyruvate dehydrogenase kinase, isoenzyme 4
801	89	mmu-miR-30a-3p	70425	Csnk1g3	NM_152809	casein kinase 1, gamma 3
802	89	mmu-miR-99b-5p	56717	Mtor	NM_020009	mechanistic target of rapamycin kinase
803	89	mmu-miR-148a-3p	434866	Gm15127	NM_001114400	predicted gene 15127
804	89	mmu-miR-148a-3p	16600	Klf4	NM_010637	Kruppel-like factor 4 (gut)
805	89	mmu-miR-148a-3p	81004	Tbl1xr1	NM_030732	transducin (beta)-like 1X-linked receptor 1
806	89	mmu-miR-148a-3p	63958	Ube4b	NM_022022	ubiquitination factor E4B
807	89	mmu-miR-148a-3p	76742	Snx27	NM_001082484	sorting nexin family member 27
808	89	mmu-miR-148a-3p	14265	Fmr1	NM_001290424	fragile X mental retardation 1
809	89	mmu-miR-148a-3p	228839	Tgif2	NM_001291124	TGFB-induced factor homeobox 2
810	89	mmu-miR-148a-3p	67468	Mmd	NM_026178	monocyte to macrophage differentiation-associated
811	89	mmu-miR-148a-3p	30928	Zbtb18	NM_001012330	zinc finger and BTB domain containing 18
812	89	mmu-miR-148a-3p	73469	Rnf38	NM_175201	ring finger protein 38
813	89	mmu-miR-148a-3p	15463	Agfg1	NM_001310713	ArfGAP with FG repeats 1
814	89	mmu-miR-148a-3p	211978	Zfyve26	NM_001008550	zinc finger, FYVE domain containing 26
815	89	mmu-miR-148a-3p	56284	Mrpl19	NM_026490	mitochondrial ribosomal protein L19
816	89	mmu-miR-148a-3p	12974	Cs	NM_026444	citrate synthase
817	89	mmu-let-7c-5p	74211	1700017B05Rik	NM_028820	RIKEN cDNA 1700017B05 gene
818	89	mmu-let-7c-5p	67534	Ttll4	NM_001014974	tubulin tyrosine ligase-like family, member 4
819	89	mmu-let-7c-5p	229584	Pogz	NM_001165948	pogo transposable element with ZNF domain
820	89	mmu-let-7c-5p	56516	Rbms2	NM_001039080	RNA binding motif, single stranded interacting protein 2
821	89	mmu-let-7c-5p	67698	Fam174a	NM_026321	family with sequence similarity 174, member A
822	89	mmu-let-7c-5p	229731	Slc25a24	NM_172685	solute carrier family 25 (mitochondrial carrier, phosphate carrier), member 24
823	89	mmu-let-7c-5p	319765	Igf2bp2	NM_183029	insulin-like growth factor 2 mRNA binding protein 2
824	89	mmu-let-7c-5p	11688	Alox8	NM_009661	arachidonate 8-lipoxygenase
825	89	mmu-let-7c-5p	74025	Nphp3	NM_028721	nephronophthisis 3 (adolescent)
826	89	mmu-let-7c-5p	21812	Tgfbr1	NM_001312868	transforming growth factor, beta receptor I
827	89	mmu-let-7c-5p	407786	Taf9b	NM_001001176	TATA-box binding protein associated factor 9B
828	89	mmu-let-7c-5p	211007	Trim41	NM_145377	tripartite motif-containing 41
829	89	mmu-let-7c-5p	225372	Apbb3	NM_146085	amyloid beta (A4) precursor protein-binding, family B, member 3
830	89	mmu-let-7c-5p	380785	Begain	NM_001163175	brain-enriched guanylate kinase-associated
831	89	mmu-let-7c-5p	99151	Cercam	NM_207298	cerebral endothelial cell adhesion molecule
832	89	mmu-let-7c-5p	12832	Col5a2	NM_007737	collagen, type V, alpha 2
833	89	mmu-let-7c-5p	243659	Styk1	NM_172891	serine/threonine/tyrosine kinase 1
834	89	mmu-let-7c-5p	17423	Ndst2	NM_010811	N-deacetylase/N-sulfotransferase (heparan glucosaminyl) 2
835	89	mmu-let-7c-5p	12826	Col4a1	NM_009931	collagen, type IV, alpha 1
836	89	mmu-let-7c-5p	242316	Gdf6	NM_013526	growth differentiation factor 6
837	89	mmu-let-7c-5p	13418	Dnajc1	NM_007869	DnaJ heat shock protein family (Hsp40) member C1
838	89	mmu-let-7c-5p	19684	Rdx	NM_001104616	radixin
839	89	mmu-let-7c-5p	54721	Tyk2	NM_018793	tyrosine kinase 2
840	89	mmu-let-7b-5p	74211	1700017B05Rik	NM_028820	RIKEN cDNA 1700017B05 gene
841	89	mmu-let-7b-5p	67534	Ttll4	NM_001014974	tubulin tyrosine ligase-like family, member 4
842	89	mmu-let-7b-5p	229584	Pogz	NM_001165948	pogo transposable element with ZNF domain
843	89	mmu-let-7b-5p	56516	Rbms2	NM_001039080	RNA binding motif, single stranded interacting protein 2
844	89	mmu-let-7b-5p	67698	Fam174a	NM_026321	family with sequence similarity 174, member A
845	89	mmu-let-7b-5p	229731	Slc25a24	NM_172685	solute carrier family 25 (mitochondrial carrier, phosphate carrier), member 24
846	89	mmu-let-7b-5p	319765	Igf2bp2	NM_183029	insulin-like growth factor 2 mRNA binding protein 2
847	89	mmu-let-7b-5p	11688	Alox8	NM_009661	arachidonate 8-lipoxygenase
848	89	mmu-let-7b-5p	74025	Nphp3	NM_028721	nephronophthisis 3 (adolescent)
849	89	mmu-let-7b-5p	21812	Tgfbr1	NM_001312868	transforming growth factor, beta receptor I
850	89	mmu-let-7b-5p	407786	Taf9b	NM_001001176	TATA-box binding protein associated factor 9B
851	89	mmu-let-7b-5p	211007	Trim41	NM_145377	tripartite motif-containing 41
852	89	mmu-let-7b-5p	225372	Apbb3	NM_146085	amyloid beta (A4) precursor protein-binding, family B, member 3
853	89	mmu-let-7b-5p	67769	Gpatch2	NM_026367	G patch domain containing 2
854	89	mmu-let-7b-5p	380785	Begain	NM_001163175	brain-enriched guanylate kinase-associated
855	89	mmu-let-7b-5p	99151	Cercam	NM_207298	cerebral endothelial cell adhesion molecule
856	89	mmu-let-7b-5p	12832	Col5a2	NM_007737	collagen, type V, alpha 2
857	89	mmu-let-7b-5p	243659	Styk1	NM_172891	serine/threonine/tyrosine kinase 1
858	89	mmu-let-7b-5p	17423	Ndst2	NM_010811	N-deacetylase/N-sulfotransferase (heparan glucosaminyl) 2
859	89	mmu-let-7b-5p	12826	Col4a1	NM_009931	collagen, type IV, alpha 1
860	89	mmu-let-7b-5p	13418	Dnajc1	NM_007869	DnaJ heat shock protein family (Hsp40) member C1
861	89	mmu-let-7b-5p	19684	Rdx	NM_001104616	radixin
862	89	mmu-let-7b-5p	54721	Tyk2	NM_018793	tyrosine kinase 2
863	89	mmu-let-7d-5p	229731	Slc25a24	NM_172685	solute carrier family 25 (mitochondrial carrier, phosphate carrier), member 24
864	89	mmu-let-7d-5p	12419	Cbx5	NM_001076789	chromobox 5
865	89	mmu-let-7d-5p	231464	Cnot6l	NM_001285511	CCR4-NOT transcription complex, subunit 6-like
866	89	mmu-let-7d-5p	353169	Slc2a12	NM_178934	solute carrier family 2 (facilitated glucose transporter), member 12
867	89	mmu-let-7d-5p	211007	Trim41	NM_145377	tripartite motif-containing 41
868	89	mmu-let-7d-5p	73174	Tbkbp1	NM_198100	TBK1 binding protein 1
869	89	mmu-let-7d-5p	99151	Cercam	NM_207298	cerebral endothelial cell adhesion molecule
870	89	mmu-let-7d-5p	13998	Fgd6	NM_053072	FYVE, RhoGEF and PH domain containing 6
871	89	mmu-let-7d-5p	13680	Ddx19a	NM_007916	DEAD (Asp-Glu-Ala-Asp) box polypeptide 19a
872	89	mmu-let-7d-5p	106878	Smim3	NM_134133	small integral membrane protein 3
873	89	mmu-let-7d-5p	381157	Greb1l	NM_001083628	growth regulation by estrogen in breast cancer-like
874	89	mmu-let-7d-5p	226856	Lpgat1	NM_001134829	lysophosphatidylglycerol acyltransferase 1
875	89	mmu-let-7d-5p	331401	Thoc2	NM_001033422	THO complex 2
876	89	mmu-let-7d-5p	14378	G6pc2	NM_001289856	glucose-6-phosphatase, catalytic, 2
877	89	mmu-let-7d-5p	13418	Dnajc1	NM_007869	DnaJ heat shock protein family (Hsp40) member C1
878	89	mmu-let-7d-5p	237625	Pla2g3	NM_172791	phospholipase A2, group III
879	89	mmu-let-7d-5p	216795	Wnt9a	NM_139298	wingless-type MMTV integration site family, member 9A
880	89	mmu-miR-99a-5p	56717	Mtor	NM_020009	mechanistic target of rapamycin kinase
881	88	mmu-miR-206-3p	54375	Azin1	NM_001301688	antizyme inhibitor 1
882	88	mmu-miR-206-3p	29812	Ndrg3	NM_013865	N-myc downstream regulated gene 3
883	88	mmu-miR-206-3p	12402	Cbl	NM_007619	Casitas B-lineage lymphoma
884	88	mmu-miR-206-3p	67062	Slc25a53	NM_001114179	solute carrier family 25, member 53
885	88	mmu-miR-206-3p	70998	Phf6	NM_001290546	PHD finger protein 6
886	88	mmu-miR-206-3p	12014	Bach2	NM_001109661	BTB and CNC homology, basic leucine zipper transcription factor 2
887	88	mmu-miR-206-3p	19241	Tmsb4x	NM_021278	thymosin, beta 4, X chromosome
888	88	mmu-miR-206-3p	72144	Slc37a3	NM_028123	solute carrier family 37 (glycerol-3-phosphate transporter), member 3
889	88	mmu-miR-206-3p	331401	Thoc2	NM_001033422	THO complex 2
890	88	mmu-miR-206-3p	14571	Gpd2	NM_001145820	glycerol phosphate dehydrogenase 2, mitochondrial
891	88	mmu-miR-206-3p	652925	Tmem243	NM_001081029	transmembrane protein 243, mitochondrial
892	88	mmu-miR-206-3p	20587	Smarcb1	NM_001161853	SWI/SNF related, matrix associated, actin dependent regulator of chromatin, subfamily b, member 1
893	88	mmu-miR-206-3p	218341	Rfesd	NM_178916	Rieske (Fe-S) domain containing
894	88	mmu-miR-206-3p	68267	Slc25a22	NM_001177576	solute carrier family 25 (mitochondrial carrier, glutamate), member 22
895	88	mmu-miR-206-3p	83558	Tex11	NM_001167997	testis expressed gene 11
896	88	mmu-miR-30a-3p	67469	Abhd5	NM_026179	abhydrolase domain containing 5
897	88	mmu-miR-30a-3p	66451	2610528J11Rik	NM_025572	RIKEN cDNA 2610528J11 gene
898	88	mmu-miR-30a-3p	19878	Rock2	NM_009072	Rho-associated coiled-coil containing protein kinase 2
899	88	mmu-miR-30a-3p	52392	D1Ertd622e	NM_133825	DNA segment, Chr 1, ERATO Doi 622, expressed
900	88	mmu-miR-30a-3p	20192	Ryr3	NM_001319156	ryanodine receptor 3
901	88	mmu-miR-30a-3p	245174	Zfp937	NM_001142411	zinc finger protein 937
902	88	mmu-miR-30a-3p	71474	Ppp6r2	NM_027805	protein phosphatase 6, regulatory subunit 2
903	88	mmu-miR-30a-3p	71914	Antxr2	NM_133738	anthrax toxin receptor 2
904	88	mmu-miR-30a-3p	117149	Tirap	NM_001177847	toll-interleukin 1 receptor (TIR) domain-containing adaptor protein
905	88	mmu-miR-30a-3p	22045	Trhr	NM_013696	thyrotropin releasing hormone receptor
906	88	mmu-miR-30a-3p	66724	Tab3	NM_025729	TGF-beta activated kinase 1/MAP3K7 binding protein 3
907	88	mmu-miR-30a-3p	50798	Gne	NM_015828	glucosamine (UDP-N-acetyl)-2-epimerase/N-acetylmannosamine kinase
908	88	mmu-miR-148a-3p	18762	Prkcz	NM_001039079	protein kinase C, zeta
909	88	mmu-miR-148a-3p	104836	Cbll1	NM_001253847	Casitas B-lineage lymphoma-like 1
910	88	mmu-miR-148a-3p	434869	Gm15097	NM_001198987	predicted gene 15097
911	88	mmu-miR-148a-3p	666184	Gm15080	NM_001198988	predicted gene 15080
912	88	mmu-miR-148a-3p	381290	Atp2b4	NM_001167949	ATPase, Ca++ transporting, plasma membrane 4
913	88	mmu-miR-148a-3p	74081	Cep350	NM_001039184	centrosomal protein 350
914	88	mmu-miR-148a-3p	74383	Ubap2l	NM_001165986	ubiquitin-associated protein 2-like
915	88	mmu-miR-148a-3p	11977	Atp7a	NM_001109757	ATPase, Cu++ transporting, alpha polypeptide
916	88	mmu-miR-148a-3p	69207	Srsf11	NM_001093752	serine/arginine-rich splicing factor 11
917	88	mmu-miR-148a-3p	434865	Luzp4	NM_001114383	leucine zipper protein 4
918	88	mmu-miR-148a-3p	240690	St18	NM_001244692	suppression of tumorigenicity 18
919	88	mmu-miR-148a-3p	100034729	Gm15114	NM_001082966	predicted gene 15114
920	88	mmu-miR-148a-3p	18186	Nrp1	NM_008737	neuropilin 1
921	88	mmu-miR-148a-3p	100039934	Gm15085	NM_001122734	predicted gene 15085
922	88	mmu-miR-148a-3p	243548	Prickle2	NM_001081146	prickle planar cell polarity protein 2
923	88	mmu-miR-148a-3p	319758	Rfx7	NM_001033536	regulatory factor X, 7
924	88	mmu-miR-148a-3p	382244	Gm15091	NM_001122735	predicted gene 15091
925	88	mmu-miR-148a-3p	100504663	Atg14	NM_172599	autophagy related 14
926	88	mmu-miR-148a-3p	170737	Znrf1	NM_001168622	zinc and ring finger 1
927	88	mmu-miR-148a-3p	20621	Snn	NM_009223	stannin
928	88	mmu-miR-148a-3p	243362	Stard13	NM_001163493	StAR-related lipid transfer (START) domain containing 13
929	88	mmu-miR-148a-3p	19765	Ralbp1	NM_001198949	ralA binding protein 1
930	88	mmu-miR-148a-3p	76850	Ago4	NM_153177	argonaute RISC catalytic subunit 4
931	88	mmu-miR-148a-3p	233902	Fbxl19	NM_172748	F-box and leucine-rich repeat protein 19
932	88	mmu-miR-148a-3p	26914	H2afy	NM_001159513	H2A histone family, member Y
933	88	mmu-miR-148a-3p	13119	Cyp4a14	NM_007822	cytochrome P450, family 4, subfamily a, polypeptide 14
934	88	mmu-miR-148a-3p	15569	Elavl2	NM_001177883	ELAV like RNA binding protein 1
935	88	mmu-miR-148a-3p	434864	Gm15107	NM_001081648	predicted gene 15107
936	88	mmu-miR-148a-3p	18422	Ott	NM_011022	ovary testis transcribed
937	88	mmu-miR-148a-3p	234267	Gpm6a	NM_001253754	glycoprotein m6a
938	88	mmu-miR-148a-3p	100039890	Gm15093	NM_001099920	predicted gene 15093
939	88	mmu-miR-148a-3p	382243	Gm10439	NM_001037716	predicted gene 10439
940	88	mmu-let-7c-5p	107022	Gramd3	NM_026240	GRAM domain containing 3
941	88	mmu-let-7c-5p	110611	Hdlbp	NM_001301364	high density lipoprotein (HDL) binding protein
942	88	mmu-let-7c-5p	71781	Slc16a14	NM_027921	solute carrier family 16 (monocarboxylic acid transporters), member 14
943	88	mmu-let-7c-5p	89867	Sec16b	NM_033354	SEC16 homolog B (S. cerevisiae)
944	88	mmu-let-7c-5p	20515	Slc20a1	NM_015747	solute carrier family 20, member 1
945	88	mmu-let-7c-5p	216119	Ybey	NM_172550	ybeY metallopeptidase
946	88	mmu-let-7c-5p	66367	2310022A10Rik	NM_175107	RIKEN cDNA 2310022A10 gene
947	88	mmu-let-7c-5p	67727	Stx17	NM_026343	syntaxin 17
948	88	mmu-let-7c-5p	67220	Plekho1	NM_023320	pleckstrin homology domain containing, family O member 1
949	88	mmu-let-7c-5p	380614	Intu	NM_175515	inturned planar cell polarity protein
950	88	mmu-let-7c-5p	239759	Liph	NM_001083894	lipase, member H
951	88	mmu-let-7c-5p	216742	Fnip1	NM_173753	folliculin interacting protein 1
952	88	mmu-let-7c-5p	213522	Plekhg6	NM_198604	pleckstrin homology domain containing, family G (with RhoGef domain) member 6
953	88	mmu-let-7c-5p	20621	Snn	NM_009223	stannin
954	88	mmu-let-7c-5p	12444	Ccnd2	NM_009829	cyclin D2
955	88	mmu-let-7c-5p	12416	Cbx2	NM_007623	chromobox 2
956	88	mmu-let-7c-5p	17119	Mxd1	NM_010751	MAX dimerization protein 1
957	88	mmu-let-7c-5p	622320	Kctd21	NM_001039039	potassium channel tetramerisation domain containing 21
958	88	mmu-let-7c-5p	235442	Rab8b	NM_173413	RAB8B, member RAS oncogene family
959	88	mmu-let-7c-5p	93686	Rbfox2	NM_001110827	RNA binding protein, fox-1 homolog (C. elegans) 2
960	88	mmu-let-7c-5p	14166	Fgf11	NM_001291104	fibroblast growth factor 11
961	88	mmu-let-7b-5p	107022	Gramd3	NM_026240	GRAM domain containing 3
962	88	mmu-let-7b-5p	110611	Hdlbp	NM_001301364	high density lipoprotein (HDL) binding protein
963	88	mmu-let-7b-5p	71781	Slc16a14	NM_027921	solute carrier family 16 (monocarboxylic acid transporters), member 14
964	88	mmu-let-7b-5p	89867	Sec16b	NM_033354	SEC16 homolog B (S. cerevisiae)
965	88	mmu-let-7b-5p	20515	Slc20a1	NM_015747	solute carrier family 20, member 1
966	88	mmu-let-7b-5p	216119	Ybey	NM_172550	ybeY metallopeptidase
967	88	mmu-let-7b-5p	66367	2310022A10Rik	NM_175107	RIKEN cDNA 2310022A10 gene
968	88	mmu-let-7b-5p	67727	Stx17	NM_026343	syntaxin 17
969	88	mmu-let-7b-5p	67220	Plekho1	NM_023320	pleckstrin homology domain containing, family O member 1
970	88	mmu-let-7b-5p	380614	Intu	NM_175515	inturned planar cell polarity protein
971	88	mmu-let-7b-5p	239759	Liph	NM_001083894	lipase, member H
972	88	mmu-let-7b-5p	216742	Fnip1	NM_173753	folliculin interacting protein 1
973	88	mmu-let-7b-5p	213522	Plekhg6	NM_198604	pleckstrin homology domain containing, family G (with RhoGef domain) member 6
974	88	mmu-let-7b-5p	20621	Snn	NM_009223	stannin
975	88	mmu-let-7b-5p	12444	Ccnd2	NM_009829	cyclin D2
976	88	mmu-let-7b-5p	12416	Cbx2	NM_007623	chromobox 2
977	88	mmu-let-7b-5p	17119	Mxd1	NM_010751	MAX dimerization protein 1
978	88	mmu-let-7b-5p	622320	Kctd21	NM_001039039	potassium channel tetramerisation domain containing 21
979	88	mmu-let-7b-5p	235442	Rab8b	NM_173413	RAB8B, member RAS oncogene family
980	88	mmu-let-7b-5p	93686	Rbfox2	NM_001110827	RNA binding protein, fox-1 homolog (C. elegans) 2
981	88	mmu-let-7b-5p	14166	Fgf11	NM_001291104	fibroblast growth factor 11
982	88	mmu-let-7d-5p	237553	Trhde	NM_146241	TRH-degrading enzyme
983	88	mmu-let-7d-5p	110611	Hdlbp	NM_001301364	high density lipoprotein (HDL) binding protein
984	88	mmu-let-7d-5p	20515	Slc20a1	NM_015747	solute carrier family 20, member 1
985	88	mmu-let-7d-5p	66367	2310022A10Rik	NM_175107	RIKEN cDNA 2310022A10 gene
986	88	mmu-let-7d-5p	67220	Plekho1	NM_023320	pleckstrin homology domain containing, family O member 1
987	88	mmu-let-7d-5p	231207	Cpeb2	NM_001177379	cytoplasmic polyadenylation element binding protein 2
988	88	mmu-let-7d-5p	20621	Snn	NM_009223	stannin
989	88	mmu-let-7d-5p	12416	Cbx2	NM_007623	chromobox 2
990	88	mmu-let-7d-5p	17423	Ndst2	NM_010811	N-deacetylase/N-sulfotransferase (heparan glucosaminyl) 2
991	88	mmu-let-7d-5p	12826	Col4a1	NM_009931	collagen, type IV, alpha 1
992	88	mmu-let-7d-5p	244882	Tnfaip8l3	NM_001033535	tumor necrosis factor, alpha-induced protein 8-like 3
993	88	mmu-let-7d-5p	242691	Gpatch3	NM_172876	G patch domain containing 3
994	88	mmu-let-7d-5p	26401	Map3k1	NM_011945	mitogen-activated protein kinase kinase kinase 1
995	88	mmu-let-7d-5p	14166	Fgf11	NM_001291104	fibroblast growth factor 11
996	88	mmu-let-7d-5p	68817	Ddi2	NM_001017966	DNA-damage inducible protein 2
997	88	mmu-let-7d-5p	12035	Bcat1	NM_001024468	branched chain aminotransferase 1, cytosolic
998	88	mmu-let-7d-5p	16193	Il6	NM_001314054	interleukin 6
999	87	mmu-miR-206-3p	240725	Sulf1	NM_001198565	sulfatase 1
1000	87	mmu-miR-206-3p	83946	Phip	NM_001081216	pleckstrin homology domain interacting protein
1001	87	mmu-miR-206-3p	231991	Creb5	NM_001327821	cAMP responsive element binding protein 5
1002	87	mmu-miR-206-3p	12217	Bsn	NM_007567	bassoon
1003	87	mmu-miR-206-3p	11842	Arf3	NM_007478	ADP-ribosylation factor 3
1004	87	mmu-miR-206-3p	107589	Mylk	NM_139300	myosin, light polypeptide kinase
1005	87	mmu-miR-206-3p	21374	Tbp	NM_013684	TATA box binding protein
1006	87	mmu-miR-206-3p	93683	Glce	NM_033320	glucuronyl C5-epimerase
1007	87	mmu-miR-206-3p	330171	Kctd10	NM_001159941	potassium channel tetramerisation domain containing 10
1008	87	mmu-miR-206-3p	53328	Pgrmc1	NM_016783	progesterone receptor membrane component 1
1009	87	mmu-miR-206-3p	19762	Rit2	NM_009065	Ras-like without CAAX 2
1010	87	mmu-miR-206-3p	14268	Fn1	NM_001276412	fibronectin 1
1011	87	mmu-miR-206-3p	22318	Vamp2	NM_009497	vesicle-associated membrane protein 2
1012	87	mmu-miR-30a-3p	239650	Ccdc184	NM_177716	coiled-coil domain containing 184
1013	87	mmu-miR-30a-3p	18133	Ccn3	NM_010930	cellular communication network factor 3
1014	87	mmu-miR-30a-3p	212862	Chpt1	NM_144807	choline phosphotransferase 1
1015	87	mmu-miR-30a-3p	12400	Cbfb	NM_001161458	core binding factor beta
1016	87	mmu-miR-30a-3p	64009	Syne1	NM_153399	spectrin repeat containing, nuclear envelope 1
1017	87	mmu-miR-30a-3p	100039795	Ildr2	NM_001164528	immunoglobulin-like domain containing receptor 2
1018	87	mmu-miR-30a-3p	77767	Ermn	NM_029972	ermin, ERM-like protein
1019	87	mmu-miR-30a-3p	16880	Lifr	NM_013584	LIF receptor alpha
1020	87	mmu-miR-30a-3p	15364	Hmga2	NM_010441	high mobility group AT-hook 2
1021	87	mmu-miR-30a-3p	67618	Aasdhppt	NM_026276	aminoadipate-semialdehyde dehydrogenase-phosphopantetheinyl transferase
1022	87	mmu-miR-99b-5p	19222	Ptgir	NM_008967	prostaglandin I receptor (IP)
1023	87	mmu-miR-148a-3p	230654	Lrrc41	NM_153521	leucine rich repeat containing 41
1024	87	mmu-miR-148a-3p	241514	Zfp804a	NM_175513	zinc finger protein 804A
1025	87	mmu-miR-148a-3p	15227	Foxf1	NM_010426	forkhead box F1
1026	87	mmu-miR-148a-3p	17354	Mllt10	NM_010804	myeloid/lymphoid or mixed-lineage leukemia; translocated to, 10
1027	87	mmu-miR-148a-3p	268783	Mtmr12	NM_172958	myotubularin related protein 12
1028	87	mmu-miR-148a-3p	242585	Slc35d1	NM_177732	solute carrier family 35 (UDP-glucuronic acid/UDP-N-acetylgalactosamine dual transporter), member D1
1029	87	mmu-miR-148a-3p	15426	Hoxc8	NM_010466	homeobox C8
1030	87	mmu-miR-148a-3p	28185	Tomm70a	NM_138599	translocase of outer mitochondrial membrane 70A
1031	87	mmu-miR-148a-3p	269784	Cntn4	NM_001109749	contactin 4
1032	87	mmu-miR-148a-3p	12576	Cdkn1b	NM_009875	cyclin-dependent kinase inhibitor 1B
1033	87	mmu-miR-148a-3p	212285	Arap2	NM_178407	ArfGAP with RhoGAP domain, ankyrin repeat and PH domain 2
1034	87	mmu-miR-148a-3p	338372	Map3k9	NM_001174107	mitogen-activated protein kinase kinase kinase 9
1035	87	mmu-miR-148a-3p	16468	Jarid2	NM_001205043	jumonji, AT rich interactive domain 2
1036	87	mmu-let-7c-5p	18391	Sigmar1	NM_001286551	sigma non-opioid intracellular receptor 1
1037	87	mmu-let-7c-5p	347722	Agap1	NM_001037136	ArfGAP with GTPase domain, ankyrin repeat and PH domain 1
1038	87	mmu-let-7c-5p	237553	Trhde	NM_146241	TRH-degrading enzyme
1039	87	mmu-let-7c-5p	239743	Klhl6	NM_183390	kelch-like 6
1040	87	mmu-let-7c-5p	260302	Gga3	NM_001252067	golgi associated, gamma adaptin ear containing, ARF binding protein 3
1041	87	mmu-let-7c-5p	223739	5031439G07Rik	NM_001033273	RIKEN cDNA 5031439G07 gene
1042	87	mmu-let-7c-5p	240665	Ccnj	NM_172839	cyclin J
1043	87	mmu-let-7c-5p	225523	Cep120	NM_178686	centrosomal protein 120
1044	87	mmu-let-7c-5p	225631	Onecut2	NM_194268	one cut domain, family member 2
1045	87	mmu-let-7c-5p	14457	Gas7	NM_001109657	growth arrest specific 7
1046	87	mmu-let-7c-5p	18414	Osmr	NM_001310469	oncostatin M receptor
1047	87	mmu-let-7c-5p	110446	Acat1	NM_144784	acetyl-Coenzyme A acetyltransferase 1
1048	87	mmu-let-7c-5p	77963	Hook1	NM_030014	hook microtubule tethering protein 1
1049	87	mmu-let-7c-5p	209131	Snx30	NM_172468	sorting nexin family member 30
1050	87	mmu-let-7c-5p	67976	Trabd	NM_026485	TraB domain containing
1051	87	mmu-let-7c-5p	17240	Mdfi	NM_001109973	MyoD family inhibitor
1052	87	mmu-let-7c-5p	242705	E2f2	NM_001305399	E2F transcription factor 2
1053	87	mmu-let-7c-5p	73102	Slc22a23	NM_001033167	solute carrier family 22, member 23
1054	87	mmu-let-7c-5p	432486	Gnptab	NM_001004164	N-acetylglucosamine-1-phosphate transferase, alpha and beta subunits
1055	87	mmu-let-7b-5p	18391	Sigmar1	NM_001286551	sigma non-opioid intracellular receptor 1
1056	87	mmu-let-7b-5p	347722	Agap1	NM_001037136	ArfGAP with GTPase domain, ankyrin repeat and PH domain 1
1057	87	mmu-let-7b-5p	237553	Trhde	NM_146241	TRH-degrading enzyme
1058	87	mmu-let-7b-5p	239743	Klhl6	NM_183390	kelch-like 6
1059	87	mmu-let-7b-5p	260302	Gga3	NM_001252067	golgi associated, gamma adaptin ear containing, ARF binding protein 3
1060	87	mmu-let-7b-5p	223739	5031439G07Rik	NM_001033273	RIKEN cDNA 5031439G07 gene
1061	87	mmu-let-7b-5p	240665	Ccnj	NM_172839	cyclin J
1062	87	mmu-let-7b-5p	225523	Cep120	NM_178686	centrosomal protein 120
1063	87	mmu-let-7b-5p	225631	Onecut2	NM_194268	one cut domain, family member 2
1064	87	mmu-let-7b-5p	101095	Zfp282	NM_146175	zinc finger protein 282
1065	87	mmu-let-7b-5p	14457	Gas7	NM_001109657	growth arrest specific 7
1066	87	mmu-let-7b-5p	18414	Osmr	NM_001310469	oncostatin M receptor
1067	87	mmu-let-7b-5p	110446	Acat1	NM_144784	acetyl-Coenzyme A acetyltransferase 1
1068	87	mmu-let-7b-5p	77963	Hook1	NM_030014	hook microtubule tethering protein 1
1069	87	mmu-let-7b-5p	209131	Snx30	NM_172468	sorting nexin family member 30
1070	87	mmu-let-7b-5p	67976	Trabd	NM_026485	TraB domain containing
1071	87	mmu-let-7b-5p	17240	Mdfi	NM_001109973	MyoD family inhibitor
1072	87	mmu-let-7b-5p	242705	E2f2	NM_001305399	E2F transcription factor 2
1073	87	mmu-let-7b-5p	73102	Slc22a23	NM_001033167	solute carrier family 22, member 23
1074	87	mmu-let-7b-5p	432486	Gnptab	NM_001004164	N-acetylglucosamine-1-phosphate transferase, alpha and beta subunits
1075	87	mmu-let-7d-5p	56516	Rbms2	NM_001039080	RNA binding motif, single stranded interacting protein 2
1076	87	mmu-let-7d-5p	50876	Tmod2	NM_001038710	tropomodulin 2
1077	87	mmu-let-7d-5p	260302	Gga3	NM_001252067	golgi associated, gamma adaptin ear containing, ARF binding protein 3
1078	87	mmu-let-7d-5p	240665	Ccnj	NM_172839	cyclin J
1079	87	mmu-let-7d-5p	67698	Fam174a	NM_026321	family with sequence similarity 174, member A
1080	87	mmu-let-7d-5p	319765	Igf2bp2	NM_183029	insulin-like growth factor 2 mRNA binding protein 2
1081	87	mmu-let-7d-5p	230233	Elp1	NM_026079	elongator complex protein 1
1082	87	mmu-let-7d-5p	407786	Taf9b	NM_001001176	TATA-box binding protein associated factor 9B
1083	87	mmu-let-7d-5p	225523	Cep120	NM_178686	centrosomal protein 120
1084	87	mmu-let-7d-5p	246086	Onecut3	NM_139226	one cut domain, family member 3
1085	87	mmu-let-7d-5p	216742	Fnip1	NM_173753	folliculin interacting protein 1
1086	87	mmu-let-7d-5p	53605	Nap1l1	NM_001146707	nucleosome assembly protein 1-like 1
1087	87	mmu-let-7d-5p	11938	Atp2a2	NM_001110140	ATPase, Ca++ transporting, cardiac muscle, slow twitch 2
1088	87	mmu-let-7d-5p	77963	Hook1	NM_030014	hook microtubule tethering protein 1
1089	87	mmu-let-7d-5p	78808	Stxbp5	NM_001081344	syntaxin binding protein 5 (tomosyn)
1090	87	mmu-let-7d-5p	93686	Rbfox2	NM_001110827	RNA binding protein, fox-1 homolog (C. elegans) 2
1091	87	mmu-let-7d-5p	17240	Mdfi	NM_001109973	MyoD family inhibitor
1092	87	mmu-let-7d-5p	242705	E2f2	NM_001305399	E2F transcription factor 2
1093	87	mmu-miR-99a-5p	19222	Ptgir	NM_008967	prostaglandin I receptor (IP)
1094	86	mmu-miR-206-3p	22214	Ube2h	NM_001169576	ubiquitin-conjugating enzyme E2H
1095	86	mmu-miR-206-3p	229791	Plppr4	NM_177664	phospholipid phosphatase related 4
1096	86	mmu-miR-206-3p	14629	Gclc	NM_010295	glutamate-cysteine ligase, catalytic subunit
1097	86	mmu-miR-206-3p	16796	Lasp1	NM_010688	LIM and SH3 protein 1
1098	86	mmu-miR-206-3p	170822	Usp33	NM_001076676	ubiquitin specific peptidase 33
1099	86	mmu-miR-206-3p	667736	Gm8787	NM_001099310	predicted gene 8787
1100	86	mmu-miR-206-3p	109225	Ms4a7	NM_001025610	membrane-spanning 4-domains, subfamily A, member 7
1101	86	mmu-miR-206-3p	78912	Sp2	NM_001080964	Sp2 transcription factor
1102	86	mmu-miR-206-3p	14270	Srgap2	NM_001081011	SLIT-ROBO Rho GTPase activating protein 2
1103	86	mmu-miR-206-3p	22700	Zfp40	NM_009555	zinc finger protein 40
1104	86	mmu-miR-206-3p	11461	Actb	NM_007393	actin, beta
1105	86	mmu-miR-206-3p	108014	Srsf9	NM_025573	serine/arginine-rich splicing factor 9
1106	86	mmu-miR-206-3p	56470	Rgs19	NM_001291207	regulator of G-protein signaling 19
1107	86	mmu-miR-206-3p	21825	Thbs1	NM_001313914	thrombospondin 1
1108	86	mmu-miR-206-3p	227731	Slc25a25	NM_001164358	solute carrier family 25 (mitochondrial carrier, phosphate carrier), member 25
1109	86	mmu-miR-206-3p	54710	Hs3st3b1	NM_018805	heparan sulfate (glucosamine) 3-O-sulfotransferase 3B1
1110	86	mmu-miR-206-3p	226178	Wbp1l	NM_001177812	WW domain binding protein 1 like
1111	86	mmu-miR-206-3p	70790	Ubr5	NM_001112721	ubiquitin protein ligase E3 component n-recognin 5
1112	86	mmu-miR-206-3p	242506	Frmd3	NM_001163732	FERM domain containing 3
1113	86	mmu-miR-206-3p	16000	Igf1	NM_001111274	insulin-like growth factor 1
1114	86	mmu-miR-30a-3p	544922	Zkscan4	NM_001039115	zinc finger with KRAB and SCAN domains 4
1115	86	mmu-miR-30a-3p	26563	Ror1	NM_013845	receptor tyrosine kinase-like orphan receptor 1
1116	86	mmu-miR-30a-3p	71891	Cdadc1	NM_001168537	cytidine and dCMP deaminase domain containing 1
1117	86	mmu-miR-30a-3p	320100	Relt	NM_177073	RELT tumor necrosis factor receptor
1118	86	mmu-miR-30a-3p	233987	Zfp958	NM_145591	zinc finger protein 958
1119	86	mmu-miR-30a-3p	58217	Trem1	NM_021406	triggering receptor expressed on myeloid cells 1
1120	86	mmu-miR-30a-3p	67921	Ube2f	NM_026454	ubiquitin-conjugating enzyme E2F (putative)
1121	86	mmu-miR-30a-3p	229731	Slc25a24	NM_172685	solute carrier family 25 (mitochondrial carrier, phosphate carrier), member 24
1122	86	mmu-miR-30a-3p	16211	Kpnb1	NM_008379	karyopherin (importin) beta 1
1123	86	mmu-miR-30a-3p	21927	Tnfaip1	NM_001159392	tumor necrosis factor, alpha-induced protein 1 (endothelial)
1124	86	mmu-miR-30a-3p	331374	Dgkk	NM_177914	diacylglycerol kinase kappa
1125	86	mmu-miR-30a-3p	74838	Naa15	NM_053089	N(alpha)-acetyltransferase 15, NatA auxiliary subunit
1126	86	mmu-miR-30a-3p	403175	Tigd4	NM_207278	tigger transposable element derived 4
1127	86	mmu-miR-30a-3p	12563	Cdh6	NM_007666	cadherin 6
1128	86	mmu-miR-30a-3p	329877	Dennd4c	NM_184088	DENN/MADD domain containing 4C
1129	86	mmu-miR-30a-3p	17257	Mecp2	NM_001081979	methyl CpG binding protein 2
1130	86	mmu-miR-30a-3p	11980	Atp8a1	NM_001038999	ATPase, aminophospholipid transporter (APLT), class I, type 8A, member 1
1131	86	mmu-miR-30a-3p	68554	Cebpzos	NM_001177402	CCAAT/enhancer binding protein (C/EBP), zeta, opposite strand
1132	86	mmu-miR-30a-3p	15245	Hhip	NM_020259	Hedgehog-interacting protein
1133	86	mmu-miR-99b-5p	12390	Cav2	NM_016900	caveolin 2
1134	86	mmu-miR-148a-3p	75717	Cul5	NM_001161618	cullin 5
1135	86	mmu-miR-148a-3p	18121	Nog	NM_008711	noggin
1136	86	mmu-miR-148a-3p	68365	Rab14	NM_026697	RAB14, member RAS oncogene family
1137	86	mmu-miR-148a-3p	18787	Serpine1	NM_008871	serine (or cysteine) peptidase inhibitor, clade E, member 1
1138	86	mmu-miR-148a-3p	15572	Elavl4	NM_001038698	ELAV like RNA binding protein 4
1139	86	mmu-miR-148a-3p	208618	Etl4	NM_001081006	enhancer trap locus 4
1140	86	mmu-miR-148a-3p	68975	Med27	NM_029615	mediator complex subunit 27
1141	86	mmu-miR-148a-3p	13433	Dnmt1	NM_001199431	DNA methyltransferase (cytosine-5) 1
1142	86	mmu-miR-148a-3p	218503	Fcho2	NM_172591	FCH domain only 2
1143	86	mmu-miR-148a-3p	217588	Mbip	NM_145442	MAP3K12 binding inhibitory protein 1
1144	86	mmu-miR-148a-3p	140780	Bmp2k	NM_080708	BMP2 inducible kinase
1145	86	mmu-miR-148a-3p	244058	Rgma	NM_177740	repulsive guidance molecule family member A
1146	86	mmu-miR-148a-3p	50767	Pnpla6	NM_001122818	patatin-like phospholipase domain containing 6
1147	86	mmu-miR-148a-3p	27273	Pdk4	NM_013743	pyruvate dehydrogenase kinase, isoenzyme 4
1148	86	mmu-miR-148a-3p	14348	Fut9	NM_010243	fucosyltransferase 9
1149	86	mmu-let-7c-5p	27984	Efhd2	NM_025994	EF hand domain containing 2
1150	86	mmu-let-7c-5p	279653	Pcdh19	NM_001105245	protocadherin 19
1151	86	mmu-let-7c-5p	50876	Tmod2	NM_001038710	tropomodulin 2
1152	86	mmu-let-7c-5p	241324	Crb2	NM_001163566	crumbs family member 2
1153	86	mmu-let-7c-5p	210035	Nemp1	NM_001113211	nuclear envelope integral membrane protein 1
1154	86	mmu-let-7c-5p	194388	Tet3	NM_183138	tet methylcytosine dioxygenase 3
1155	86	mmu-let-7c-5p	320080	Zbtb39	NM_198035	zinc finger and BTB domain containing 39
1156	86	mmu-let-7c-5p	76355	Tgds	NM_029578	TDP-glucose 4,6-dehydratase
1157	86	mmu-let-7c-5p	329540	Nol4l	NM_001001986	nucleolar protein 4-like
1158	86	mmu-let-7c-5p	214253	Etnk2	NM_175443	ethanolamine kinase 2
1159	86	mmu-let-7c-5p	76132	Faxc	NM_175234	failed axon connections homolog
1160	86	mmu-let-7c-5p	67769	Gpatch2	NM_026367	G patch domain containing 2
1161	86	mmu-let-7c-5p	72844	Kctd17	NM_001289672	potassium channel tetramerisation domain containing 17
1162	86	mmu-let-7c-5p	12217	Bsn	NM_007567	bassoon
1163	86	mmu-let-7c-5p	69179	Tmem110	NM_028839	transmembrane protein 110
1164	86	mmu-let-7c-5p	226098	Hectd2	NM_001163471	HECT domain E3 ubiquitin protein ligase 2
1165	86	mmu-let-7c-5p	229521	Syt11	NM_018804	synaptotagmin XI
1166	86	mmu-let-7c-5p	66705	Dnase1l2	NM_025718	deoxyribonuclease 1-like 2
1167	86	mmu-let-7c-5p	170826	Ppargc1b	NM_133249	peroxisome proliferative activated receptor, gamma, coactivator 1 beta
1168	86	mmu-let-7c-5p	19734	Rgs16	NM_011267	regulator of G-protein signaling 16
1169	86	mmu-let-7c-5p	71791	Cpa4	NM_027926	carboxypeptidase A4
1170	86	mmu-let-7c-5p	320995	Rfx6	NM_001159389	regulatory factor X, 6
1171	86	mmu-let-7c-5p	232288	Frmd4b	NM_145148	FERM domain containing 4B
1172	86	mmu-let-7c-5p	17248	Mdm4	NM_001302801	transformed mouse 3T3 cell double minute 4
1173	86	mmu-let-7b-5p	27984	Efhd2	NM_025994	EF hand domain containing 2
1174	86	mmu-let-7b-5p	279653	Pcdh19	NM_001105245	protocadherin 19
1175	86	mmu-let-7b-5p	50876	Tmod2	NM_001038710	tropomodulin 2
1176	86	mmu-let-7b-5p	241324	Crb2	NM_001163566	crumbs family member 2
1177	86	mmu-let-7b-5p	210035	Nemp1	NM_001113211	nuclear envelope integral membrane protein 1
1178	86	mmu-let-7b-5p	194388	Tet3	NM_183138	tet methylcytosine dioxygenase 3
1179	86	mmu-let-7b-5p	320080	Zbtb39	NM_198035	zinc finger and BTB domain containing 39
1180	86	mmu-let-7b-5p	76355	Tgds	NM_029578	TDP-glucose 4,6-dehydratase
1181	86	mmu-let-7b-5p	329540	Nol4l	NM_001001986	nucleolar protein 4-like
1182	86	mmu-let-7b-5p	214253	Etnk2	NM_175443	ethanolamine kinase 2
1183	86	mmu-let-7b-5p	76132	Faxc	NM_175234	failed axon connections homolog
1184	86	mmu-let-7b-5p	72844	Kctd17	NM_001289672	potassium channel tetramerisation domain containing 17
1185	86	mmu-let-7b-5p	12217	Bsn	NM_007567	bassoon
1186	86	mmu-let-7b-5p	69179	Tmem110	NM_028839	transmembrane protein 110
1187	86	mmu-let-7b-5p	226098	Hectd2	NM_001163471	HECT domain E3 ubiquitin protein ligase 2
1188	86	mmu-let-7b-5p	229521	Syt11	NM_018804	synaptotagmin XI
1189	86	mmu-let-7b-5p	66705	Dnase1l2	NM_025718	deoxyribonuclease 1-like 2
1190	86	mmu-let-7b-5p	170826	Ppargc1b	NM_133249	peroxisome proliferative activated receptor, gamma, coactivator 1 beta
1191	86	mmu-let-7b-5p	19734	Rgs16	NM_011267	regulator of G-protein signaling 16
1192	86	mmu-let-7b-5p	71791	Cpa4	NM_027926	carboxypeptidase A4
1193	86	mmu-let-7b-5p	320995	Rfx6	NM_001159389	regulatory factor X, 6
1194	86	mmu-let-7b-5p	232288	Frmd4b	NM_145148	FERM domain containing 4B
1195	86	mmu-let-7b-5p	17248	Mdm4	NM_001302801	transformed mouse 3T3 cell double minute 4
1196	86	mmu-let-7d-5p	18391	Sigmar1	NM_001286551	sigma non-opioid intracellular receptor 1
1197	86	mmu-let-7d-5p	67534	Ttll4	NM_001014974	tubulin tyrosine ligase-like family, member 4
1198	86	mmu-let-7d-5p	229584	Pogz	NM_001165948	pogo transposable element with ZNF domain
1199	86	mmu-let-7d-5p	239743	Klhl6	NM_183390	kelch-like 6
1200	86	mmu-let-7d-5p	67784	Plxnd1	NM_026376	plexin D1
1201	86	mmu-let-7d-5p	214253	Etnk2	NM_175443	ethanolamine kinase 2
1202	86	mmu-let-7d-5p	380785	Begain	NM_001163175	brain-enriched guanylate kinase-associated
1203	86	mmu-let-7d-5p	12832	Col5a2	NM_007737	collagen, type V, alpha 2
1204	86	mmu-let-7d-5p	243659	Styk1	NM_172891	serine/threonine/tyrosine kinase 1
1205	86	mmu-let-7d-5p	12444	Ccnd2	NM_009829	cyclin D2
1206	86	mmu-let-7d-5p	69179	Tmem110	NM_028839	transmembrane protein 110
1207	86	mmu-let-7d-5p	242316	Gdf6	NM_013526	growth differentiation factor 6
1208	86	mmu-let-7d-5p	235442	Rab8b	NM_173413	RAB8B, member RAS oncogene family
1209	86	mmu-let-7d-5p	209131	Snx30	NM_172468	sorting nexin family member 30
1210	86	mmu-let-7d-5p	12843	Col1a2	NM_007743	collagen, type I, alpha 2
1211	86	mmu-let-7d-5p	223920	Soat2	NM_146064	sterol O-acyltransferase 2
1212	86	mmu-let-7d-5p	320995	Rfx6	NM_001159389	regulatory factor X, 6
1213	86	mmu-let-7d-5p	19684	Rdx	NM_001104616	radixin
1214	86	mmu-miR-99a-5p	69274	Ctdspl	NM_133710	CTD (carboxy-terminal domain, RNA polymerase II, polypeptide A) small phosphatase-like
1215	85	mmu-miR-206-3p	17286	Meox2	NM_008584	mesenchyme homeobox 2
1216	85	mmu-miR-206-3p	20843	Stag2	NM_001077712	stromal antigen 2
1217	85	mmu-miR-206-3p	225028	Map4k3	NM_001290345	mitogen-activated protein kinase kinase kinase kinase 3
1218	85	mmu-miR-206-3p	228850	Ralgapb	NM_001291137	Ral GTPase activating protein, beta subunit (non-catalytic)
1219	85	mmu-miR-206-3p	20588	Smarcc1	NM_009211	SWI/SNF related, matrix associated, actin dependent regulator of chromatin, subfamily c, member 1
1220	85	mmu-miR-206-3p	84652	Fam126a	NM_053090	family with sequence similarity 126, member A
1221	85	mmu-miR-206-3p	382207	Jade3	NM_199317	jade family PHD finger 3
1222	85	mmu-miR-206-3p	99889	Arfip1	NM_001081093	ADP-ribosylation factor interacting protein 1
1223	85	mmu-miR-206-3p	20671	Sox17	NM_001289467	SRY (sex determining region Y)-box 17
1224	85	mmu-miR-206-3p	26390	Mapkbp1	NM_011941	mitogen-activated protein kinase binding protein 1
1225	85	mmu-miR-206-3p	12193	Zfp36l2	NM_001001806	zinc finger protein 36, C3H type-like 2
1226	85	mmu-miR-206-3p	237082	Nxt2	NM_001290532	nuclear transport factor 2-like export factor 2
1227	85	mmu-miR-206-3p	105653	Phyhip	NM_145981	phytanoyl-CoA hydroxylase interacting protein
1228	85	mmu-miR-206-3p	241296	Lrrc8a	NM_177725	leucine rich repeat containing 8A
1229	85	mmu-miR-206-3p	12361	Cask	NM_001284503	calcium/calmodulin-dependent serine protein kinase (MAGUK family)
1230	85	mmu-miR-206-3p	72925	2026-03-01	NM_001166375	membrane-associated ring finger (C3HC4) 1
1231	85	mmu-miR-206-3p	18141	Nup50	NM_016714	nucleoporin 50
1232	85	mmu-miR-206-3p	15312	Hmgn1	NM_008251	high mobility group nucleosomal binding domain 1
1233	85	mmu-miR-206-3p	66284	Gkn2	NM_025467	gastrokine 2
1234	85	mmu-miR-206-3p	20133	Rrm1	NM_009103	ribonucleotide reductase M1
1235	85	mmu-miR-206-3p	232314	Ppp4r2	NM_182939	protein phosphatase 4, regulatory subunit 2
1236	85	mmu-miR-30a-3p	56530	Cnpy2	NM_019953	canopy FGF signaling regulator 2
1237	85	mmu-miR-30a-3p	214133	Tet2	NM_001040400	tet methylcytosine dioxygenase 2
1238	85	mmu-miR-30a-3p	12038	Bche	NM_009738	butyrylcholinesterase
1239	85	mmu-miR-30a-3p	17918	Myo5a	NM_010864	myosin VA
1240	85	mmu-miR-30a-3p	24000	Ptpn21	NM_001146199	protein tyrosine phosphatase, non-receptor type 21
1241	85	mmu-miR-30a-3p	18033	Nfkb1	NM_008689	nuclear factor of kappa light polypeptide gene enhancer in B cells 1, p105
1242	85	mmu-miR-30a-3p	19697	Rela	NM_009045	v-rel reticuloendotheliosis viral oncogene homolog A (avian)
1243	85	mmu-miR-30a-3p	23794	Adamts5	NM_011782	a disintegrin-like and metallopeptidase (reprolysin type) with thrombospondin type 1 motif, 5 (aggrecanase-2)
1244	85	mmu-miR-30a-3p	67035	Dnajb4	NM_025926	DnaJ heat shock protein family (Hsp40) member B4
1245	85	mmu-miR-30a-3p	23972	Papss2	NM_001201470	3'-phosphoadenosine 5'-phosphosulfate synthase 2
1246	85	mmu-miR-30a-3p	212531	Sh3bgrl2	NM_172507	SH3 domain binding glutamic acid-rich protein like 2
1247	85	mmu-miR-30a-3p	328572	Ep300	NM_177821	E1A binding protein p300
1248	85	mmu-miR-30a-3p	17428	Mnt	NM_010813	max binding protein
1249	85	mmu-miR-30a-3p	74255	Smu1	NM_021535	smu-1 suppressor of mec-8 and unc-52 homolog (C. elegans)
1250	85	mmu-miR-30a-3p	100041379	Zfp980	NM_001103158	zinc finger protein 980
1251	85	mmu-miR-30a-3p	242484	D630039A03Rik	NM_178727	RIKEN cDNA D630039A03 gene
1252	85	mmu-miR-30a-3p	236285	Lancl3	NM_173414	LanC lantibiotic synthetase component C-like 3 (bacterial)
1253	85	mmu-miR-30a-3p	19063	Ppt1	NM_008917	palmitoyl-protein thioesterase 1
1254	85	mmu-miR-30a-3p	18787	Serpine1	NM_008871	serine (or cysteine) peptidase inhibitor, clade E, member 1
1255	85	mmu-miR-30a-3p	76376	Slc24a2	NM_001110240	solute carrier family 24 (sodium/potassium/calcium exchanger), member 2
1256	85	mmu-miR-30a-3p	16500	Kcnb1	NM_008420	potassium voltage gated channel, Shab-related subfamily, member 1
1257	85	mmu-miR-99b-5p	14184	Fgfr3	NM_008010	fibroblast growth factor receptor 3
1258	85	mmu-miR-148a-3p	321019	Gpr183	NM_183031	G protein-coupled receptor 183
1259	85	mmu-miR-148a-3p	67062	Slc25a53	NM_001114179	solute carrier family 25, member 53
1260	85	mmu-miR-148a-3p	217837	Itpk1	NM_172584	inositol 1,3,4-triphosphate 5/6 kinase
1261	85	mmu-miR-148a-3p	108737	Oxsr1	NM_133985	oxidative-stress responsive 1
1262	85	mmu-miR-148a-3p	209416	Gpkow	NM_173747	G patch domain and KOW motifs
1263	85	mmu-miR-148a-3p	76376	Slc24a2	NM_001110240	solute carrier family 24 (sodium/potassium/calcium exchanger), member 2
1264	85	mmu-miR-148a-3p	69260	Ing2	NM_023503	inhibitor of growth family, member 2
1265	85	mmu-miR-148a-3p	84095	Pi4k2a	NM_145501	phosphatidylinositol 4-kinase type 2 alpha
1266	85	mmu-miR-148a-3p	22410	Wnt10b	NM_011718	wingless-type MMTV integration site family, member 10B
1267	85	mmu-miR-148a-3p	320150	Zdhhc17	NM_172554	zinc finger, DHHC domain containing 17
1268	85	mmu-miR-148a-3p	23849	Klf6	NM_011803	Kruppel-like factor 6
1269	85	mmu-miR-148a-3p	18164	Nptx1	NM_008730	neuronal pentraxin 1
1270	85	mmu-let-7c-5p	105352	Dusp22	NM_001037955	dual specificity phosphatase 22
1271	85	mmu-let-7c-5p	26419	Mapk8	NM_001310452	mitogen-activated protein kinase 8
1272	85	mmu-let-7c-5p	209760	Tmc7	NM_172476	transmembrane channel-like gene family 7
1273	85	mmu-let-7c-5p	18109	Mycn	NM_008709	v-myc avian myelocytomatosis viral related oncogene, neuroblastoma derived
1274	85	mmu-let-7c-5p	23954	Nek3	NM_011848	NIMA (never in mitosis gene a)-related expressed kinase 3
1275	85	mmu-let-7c-5p	14399	Gabra6	NM_001099641	gamma-aminobutyric acid (GABA) A receptor, subunit alpha 6
1276	85	mmu-let-7c-5p	277154	Nynrin	NM_001040072	NYN domain and retroviral integrase containing
1277	85	mmu-let-7c-5p	68192	Leprotl1	NM_026609	leptin receptor overlapping transcript-like 1
1278	85	mmu-let-7c-5p	228852	Ppp1r16b	NM_001159662	protein phosphatase 1, regulatory subunit 16B
1279	85	mmu-let-7c-5p	22412	Wnt9b	NM_011719	wingless-type MMTV integration site family, member 9B
1280	85	mmu-let-7c-5p	67164	Lipt2	NM_026010	lipoyl(octanoyl) transferase 2 (putative)
1281	85	mmu-let-7c-5p	11769	Ap1s1	NM_007457	adaptor protein complex AP-1, sigma 1
1282	85	mmu-let-7c-5p	212555	Pqlc2	NM_145384	PQ loop repeat containing 2
1283	85	mmu-let-7c-5p	72425	Katnbl1	NM_024254	katanin p80 subunit B like 1
1284	85	mmu-let-7c-5p	320158	Zmat4	NM_001277239	zinc finger, matrin type 4
1285	85	mmu-let-7c-5p	381560	Xkr8	NM_201368	X-linked Kx blood group related 8
1286	85	mmu-let-7c-5p	12633	Cflar	NM_009805	CASP8 and FADD-like apoptosis regulator
1287	85	mmu-let-7b-5p	105352	Dusp22	NM_001037955	dual specificity phosphatase 22
1288	85	mmu-let-7b-5p	26419	Mapk8	NM_001310452	mitogen-activated protein kinase 8
1289	85	mmu-let-7b-5p	209760	Tmc7	NM_172476	transmembrane channel-like gene family 7
1290	85	mmu-let-7b-5p	18109	Mycn	NM_008709	v-myc avian myelocytomatosis viral related oncogene, neuroblastoma derived
1291	85	mmu-let-7b-5p	23954	Nek3	NM_011848	NIMA (never in mitosis gene a)-related expressed kinase 3
1292	85	mmu-let-7b-5p	14399	Gabra6	NM_001099641	gamma-aminobutyric acid (GABA) A receptor, subunit alpha 6
1293	85	mmu-let-7b-5p	277154	Nynrin	NM_001040072	NYN domain and retroviral integrase containing
1294	85	mmu-let-7b-5p	68192	Leprotl1	NM_026609	leptin receptor overlapping transcript-like 1
1295	85	mmu-let-7b-5p	228852	Ppp1r16b	NM_001159662	protein phosphatase 1, regulatory subunit 16B
1296	85	mmu-let-7b-5p	22412	Wnt9b	NM_011719	wingless-type MMTV integration site family, member 9B
1297	85	mmu-let-7b-5p	67164	Lipt2	NM_026010	lipoyl(octanoyl) transferase 2 (putative)
1298	85	mmu-let-7b-5p	74411	Plpp6	NM_028922	phospholipid phosphatase 6
1299	85	mmu-let-7b-5p	11769	Ap1s1	NM_007457	adaptor protein complex AP-1, sigma 1
1300	85	mmu-let-7b-5p	212555	Pqlc2	NM_145384	PQ loop repeat containing 2
1301	85	mmu-let-7b-5p	72425	Katnbl1	NM_024254	katanin p80 subunit B like 1
1302	85	mmu-let-7b-5p	320158	Zmat4	NM_001277239	zinc finger, matrin type 4
1303	85	mmu-let-7b-5p	381560	Xkr8	NM_201368	X-linked Kx blood group related 8
1304	85	mmu-let-7b-5p	12633	Cflar	NM_009805	CASP8 and FADD-like apoptosis regulator
1305	85	mmu-let-7d-5p	107022	Gramd3	NM_026240	GRAM domain containing 3
1306	85	mmu-let-7d-5p	74025	Nphp3	NM_028721	nephronophthisis 3 (adolescent)
1307	85	mmu-let-7d-5p	320080	Zbtb39	NM_198035	zinc finger and BTB domain containing 39
1308	85	mmu-let-7d-5p	21812	Tgfbr1	NM_001312868	transforming growth factor, beta receptor I
1309	85	mmu-let-7d-5p	380614	Intu	NM_175515	inturned planar cell polarity protein
1310	85	mmu-let-7d-5p	225372	Apbb3	NM_146085	amyloid beta (A4) precursor protein-binding, family B, member 3
1311	85	mmu-let-7d-5p	239759	Liph	NM_001083894	lipase, member H
1312	85	mmu-let-7d-5p	67769	Gpatch2	NM_026367	G patch domain containing 2
1313	85	mmu-let-7d-5p	18414	Osmr	NM_001310469	oncostatin M receptor
1314	85	mmu-let-7d-5p	110446	Acat1	NM_144784	acetyl-Coenzyme A acetyltransferase 1
1315	85	mmu-let-7d-5p	11769	Ap1s1	NM_007457	adaptor protein complex AP-1, sigma 1
1316	85	mmu-let-7d-5p	622320	Kctd21	NM_001039039	potassium channel tetramerisation domain containing 21
1317	85	mmu-let-7d-5p	72425	Katnbl1	NM_024254	katanin p80 subunit B like 1
1318	85	mmu-let-7d-5p	19734	Rgs16	NM_011267	regulator of G-protein signaling 16
1319	85	mmu-let-7d-5p	67976	Trabd	NM_026485	TraB domain containing
1320	85	mmu-let-7d-5p	243083	Tmprss11f	NM_178730	transmembrane protease, serine 11f
1321	85	mmu-let-7d-5p	17248	Mdm4	NM_001302801	transformed mouse 3T3 cell double minute 4
1322	85	mmu-miR-99a-5p	14184	Fgfr3	NM_008010	fibroblast growth factor receptor 3
1323	84	mmu-miR-206-3p	232146	Eva1a	NM_145570	eva-1 homolog A (C. elegans)
1324	84	mmu-miR-206-3p	73467	1700066M21Rik	NM_028546	RIKEN cDNA 1700066M21 gene
1325	84	mmu-miR-206-3p	60409	Trappc4	NM_021789	trafficking protein particle complex 4
1326	84	mmu-miR-206-3p	12390	Cav2	NM_016900	caveolin 2
1327	84	mmu-miR-206-3p	21814	Tgfbr3	NM_011578	transforming growth factor, beta receptor III
1328	84	mmu-miR-206-3p	11843	Arf4	NM_007479	ADP-ribosylation factor 4
1329	84	mmu-miR-206-3p	216963	Git1	NM_001004144	GIT ArfGAP 1
1330	84	mmu-miR-206-3p	14275	Folr1	NM_001252554	folate receptor 1 (adult)
1331	84	mmu-miR-206-3p	56515	Rnf138	NM_001303005	ring finger protein 138
1332	84	mmu-miR-206-3p	98952	Fam102a	NM_153560	family with sequence similarity 102, member A
1333	84	mmu-miR-206-3p	18754	Prkce	NM_011104	protein kinase C, epsilon
1334	84	mmu-miR-206-3p	12306	Anxa2	NM_007585	annexin A2
1335	84	mmu-miR-206-3p	329679	Fnip2	NM_001162999	folliculin interacting protein 2
1336	84	mmu-miR-206-3p	19116	Prlr	NM_011169	prolactin receptor
1337	84	mmu-miR-206-3p	20257	Stmn2	NM_025285	stathmin-like 2
1338	84	mmu-miR-206-3p	70693	Adgra3	NM_133911	adhesion G protein-coupled receptor A3
1339	84	mmu-miR-30a-3p	12663	Chml	NM_021350	choroideremia-like
1340	84	mmu-miR-30a-3p	67869	Paip2	NM_026420	polyadenylate-binding protein-interacting protein 2
1341	84	mmu-miR-30a-3p	622675	Zfp827	NM_001294279	zinc finger protein 827
1342	84	mmu-miR-30a-3p	80898	Erap1	NM_030711	endoplasmic reticulum aminopeptidase 1
1343	84	mmu-miR-30a-3p	64143	Ralb	NM_022327	v-ral simian leukemia viral oncogene B
1344	84	mmu-miR-30a-3p	353282	Sfmbt2	NM_177386	Scm-like with four mbt domains 2
1345	84	mmu-miR-30a-3p	223970	Rmi2	NM_001162932	RecQ mediated genome instability 2
1346	84	mmu-miR-30a-3p	14670	Gnl1	NM_008136	guanine nucleotide binding protein-like 1
1347	84	mmu-miR-30a-3p	237459	Cdk17	NM_146239	cyclin-dependent kinase 17
1348	84	mmu-miR-30a-3p	235461	Mindy2	NM_172772	MINDY lysine 48 deubiquitinase 2
1349	84	mmu-miR-30a-3p	269629	Lhfpl3	NM_001081231	lipoma HMGIC fusion partner-like 3
1350	84	mmu-miR-30a-3p	13361	Dhfr	NM_010049	dihydrofolate reductase
1351	84	mmu-miR-30a-3p	234353	Psd3	NM_177698	pleckstrin and Sec7 domain containing 3
1352	84	mmu-miR-30a-3p	245450	Slitrk2	NM_198863	SLIT and NTRK-like family, member 2
1353	84	mmu-miR-30a-3p	68999	Anapc10	NM_026904	anaphase promoting complex subunit 10
1354	84	mmu-miR-30a-3p	66165	Bccip	NM_025392	BRCA2 and CDKN1A interacting protein
1355	84	mmu-miR-30a-3p	94094	Trim34a	NM_030684	tripartite motif-containing 34A
1356	84	mmu-miR-30a-3p	20288	Msr1	NM_031195	macrophage scavenger receptor 1
1357	84	mmu-miR-30a-3p	75292	Prkd3	NM_001171004	protein kinase D3
1358	84	mmu-miR-30a-3p	76080	Ttpal	NM_181734	tocopherol (alpha) transfer protein-like
1359	84	mmu-miR-148a-3p	233805	Dcun1d3	NM_001163703	DCN1, defective in cullin neddylation 1, domain containing 3 (S. cerevisiae)
1360	84	mmu-miR-148a-3p	170822	Usp33	NM_001076676	ubiquitin specific peptidase 33
1361	84	mmu-miR-148a-3p	20451	St8sia3	NM_009182	ST8 alpha-N-acetyl-neuraminide alpha-2,8-sialyltransferase 3
1362	84	mmu-miR-148a-3p	17428	Mnt	NM_010813	max binding protein
1363	84	mmu-miR-148a-3p	269854	Nat14	NM_201355	N-acetyltransferase 14
1364	84	mmu-miR-148a-3p	18992	Pou3f2	NM_008899	POU domain, class 3, transcription factor 2
1365	84	mmu-miR-148a-3p	14432	Gap43	NM_008083	growth associated protein 43
1366	84	mmu-miR-148a-3p	170828	Vgll1	NM_001313763	vestigial like family member 1
1367	84	mmu-miR-148a-3p	71069	Stox2	NM_001114311	storkhead box 2
1368	84	mmu-miR-148a-3p	12569	Cdk5r1	NM_009871	cyclin-dependent kinase 5, regulatory subunit 1 (p35)
1369	84	mmu-miR-148a-3p	105787	Prkaa1	NM_001013367	protein kinase, AMP-activated, alpha 1 catalytic subunit
1370	84	mmu-miR-148a-3p	66867	Hmg20a	NM_025812	high mobility group 20A
1371	84	mmu-miR-148a-3p	110521	Hivep1	NM_007772	human immunodeficiency virus type I enhancer binding protein 1
1372	84	mmu-miR-148a-3p	12449	Ccnf	NM_007634	cyclin F
1373	84	mmu-let-7c-5p	26405	Map3k2	NM_011946	mitogen-activated protein kinase kinase kinase 2
1374	84	mmu-let-7c-5p	58220	Pard6b	NM_021409	par-6 family cell polarity regulator beta
1375	84	mmu-let-7c-5p	70422	Ints2	NM_027421	integrator complex subunit 2
1376	84	mmu-let-7c-5p	268706	Slc38a9	NM_178746	solute carrier family 38, member 9
1377	84	mmu-let-7c-5p	329679	Fnip2	NM_001162999	folliculin interacting protein 2
1378	84	mmu-let-7c-5p	101095	Zfp282	NM_146175	zinc finger protein 282
1379	84	mmu-let-7c-5p	207958	Alg11	NM_001243161	asparagine-linked glycosylation 11 (alpha-1,2-mannosyltransferase)
1380	84	mmu-let-7c-5p	21835	Thrsp	NM_009381	thyroid hormone responsive
1381	84	mmu-let-7c-5p	26557	Homer2	NM_011983	homer scaffolding protein 2
1382	84	mmu-let-7c-5p	320398	Lrig3	NM_177152	leucine-rich repeats and immunoglobulin-like domains 3
1383	84	mmu-let-7c-5p	78808	Stxbp5	NM_001081344	syntaxin binding protein 5 (tomosyn)
1384	84	mmu-let-7c-5p	327958	Pitpnm3	NM_001024927	PITPNM family member 3
1385	84	mmu-let-7c-5p	24046	Scn11a	NM_011887	sodium channel, voltage-gated, type XI, alpha
1386	84	mmu-let-7c-5p	228071	Sestd1	NM_175465	SEC14 and spectrin domains 1
1387	84	mmu-let-7c-5p	71910	Plpp5	NM_001293703	phospholipid phosphatase 5
1388	84	mmu-let-7c-5p	56298	Atl2	NM_001286647	atlastin GTPase 2
1389	84	mmu-let-7c-5p	15394	Hoxa1	NM_001311118	homeobox A1
1390	84	mmu-let-7b-5p	26405	Map3k2	NM_011946	mitogen-activated protein kinase kinase kinase 2
1391	84	mmu-let-7b-5p	58220	Pard6b	NM_021409	par-6 family cell polarity regulator beta
1392	84	mmu-let-7b-5p	70422	Ints2	NM_027421	integrator complex subunit 2
1393	84	mmu-let-7b-5p	268706	Slc38a9	NM_178746	solute carrier family 38, member 9
1394	84	mmu-let-7b-5p	329679	Fnip2	NM_001162999	folliculin interacting protein 2
1395	84	mmu-let-7b-5p	207958	Alg11	NM_001243161	asparagine-linked glycosylation 11 (alpha-1,2-mannosyltransferase)
1396	84	mmu-let-7b-5p	21835	Thrsp	NM_009381	thyroid hormone responsive
1397	84	mmu-let-7b-5p	26557	Homer2	NM_011983	homer scaffolding protein 2
1398	84	mmu-let-7b-5p	54004	Diaph2	NM_172493	diaphanous related formin 2
1399	84	mmu-let-7b-5p	320398	Lrig3	NM_177152	leucine-rich repeats and immunoglobulin-like domains 3
1400	84	mmu-let-7b-5p	78808	Stxbp5	NM_001081344	syntaxin binding protein 5 (tomosyn)
1401	84	mmu-let-7b-5p	327958	Pitpnm3	NM_001024927	PITPNM family member 3
1402	84	mmu-let-7b-5p	24046	Scn11a	NM_011887	sodium channel, voltage-gated, type XI, alpha
1403	84	mmu-let-7b-5p	228071	Sestd1	NM_175465	SEC14 and spectrin domains 1
1404	84	mmu-let-7b-5p	71910	Plpp5	NM_001293703	phospholipid phosphatase 5
1405	84	mmu-let-7b-5p	56298	Atl2	NM_001286647	atlastin GTPase 2
1406	84	mmu-let-7b-5p	15394	Hoxa1	NM_001311118	homeobox A1
1407	84	mmu-let-7d-5p	26405	Map3k2	NM_011946	mitogen-activated protein kinase kinase kinase 2
1408	84	mmu-let-7d-5p	74211	1700017B05Rik	NM_028820	RIKEN cDNA 1700017B05 gene
1409	84	mmu-let-7d-5p	347722	Agap1	NM_001037136	ArfGAP with GTPase domain, ankyrin repeat and PH domain 1
1410	84	mmu-let-7d-5p	26419	Mapk8	NM_001310452	mitogen-activated protein kinase 8
1411	84	mmu-let-7d-5p	210035	Nemp1	NM_001113211	nuclear envelope integral membrane protein 1
1412	84	mmu-let-7d-5p	58220	Pard6b	NM_021409	par-6 family cell polarity regulator beta
1413	84	mmu-let-7d-5p	209760	Tmc7	NM_172476	transmembrane channel-like gene family 7
1414	84	mmu-let-7d-5p	89867	Sec16b	NM_033354	SEC16 homolog B (S. cerevisiae)
1415	84	mmu-let-7d-5p	194388	Tet3	NM_183138	tet methylcytosine dioxygenase 3
1416	84	mmu-let-7d-5p	228852	Ppp1r16b	NM_001159662	protein phosphatase 1, regulatory subunit 16B
1417	84	mmu-let-7d-5p	225631	Onecut2	NM_194268	one cut domain, family member 2
1418	84	mmu-let-7d-5p	101095	Zfp282	NM_146175	zinc finger protein 282
1419	84	mmu-let-7d-5p	207958	Alg11	NM_001243161	asparagine-linked glycosylation 11 (alpha-1,2-mannosyltransferase)
1420	84	mmu-let-7d-5p	21835	Thrsp	NM_009381	thyroid hormone responsive
1421	84	mmu-let-7d-5p	17119	Mxd1	NM_010751	MAX dimerization protein 1
1422	84	mmu-let-7d-5p	327958	Pitpnm3	NM_001024927	PITPNM family member 3
1423	84	mmu-let-7d-5p	170826	Ppargc1b	NM_133249	peroxisome proliferative activated receptor, gamma, coactivator 1 beta
1424	84	mmu-let-7d-5p	73102	Slc22a23	NM_001033167	solute carrier family 22, member 23
1425	84	mmu-let-7d-5p	432486	Gnptab	NM_001004164	N-acetylglucosamine-1-phosphate transferase, alpha and beta subunits
1426	83	mmu-miR-206-3p	71279	Slc29a3	NM_023596	solute carrier family 29 (nucleoside transporters), member 3
1427	83	mmu-miR-206-3p	21763	Tex2	NM_198292	testis expressed gene 2
1428	83	mmu-miR-206-3p	17187	Max	NM_001146176	Max protein
1429	83	mmu-miR-206-3p	110891	Slc8a2	NM_148946	solute carrier family 8 (sodium/calcium exchanger), member 2
1430	83	mmu-miR-206-3p	214642	Cped1	NM_001081351	cadherin-like and PC-esterase domain containing 1
1431	83	mmu-miR-206-3p	72007	Fndc3b	NM_173182	fibronectin type III domain containing 3B
1432	83	mmu-miR-206-3p	68744	Zfp740	NM_001289694	zinc finger protein 740
1433	83	mmu-miR-206-3p	28040	D6Wsu163e	NM_138594	DNA segment, Chr 6, Wayne State University 163, expressed
1434	83	mmu-miR-206-3p	76257	Slc38a3	NM_001199217	solute carrier family 38, member 3
1435	83	mmu-miR-206-3p	71807	Tars2	NM_001163619	threonyl-tRNA synthetase 2, mitochondrial (putative)
1436	83	mmu-miR-206-3p	52335	Atxn1l	NM_001080930	ataxin 1-like
1437	83	mmu-miR-206-3p	207214	Larp4	NM_001024526	La ribonucleoprotein domain family, member 4
1438	83	mmu-miR-206-3p	18232	Nxph2	NM_008752	neurexophilin 2
1439	83	mmu-miR-206-3p	211922	Dennd6a	NM_001285466	DENN/MADD domain containing 6A
1440	83	mmu-miR-206-3p	21834	Thrb	NM_001113417	thyroid hormone receptor beta
1441	83	mmu-miR-206-3p	18749	Prkacb	NM_001164198	protein kinase, cAMP dependent, catalytic, beta
1442	83	mmu-miR-30a-3p	67684	Luc7l3	NM_026313	LUC7-like 3 (S. cerevisiae)
1443	83	mmu-miR-30a-3p	106248	Qtrt2	NM_029128	queuine tRNA-ribosyltransferase accessory subunit 2
1444	83	mmu-miR-30a-3p	101351	Eogt	NM_175313	EGF domain-specific O-linked N-acetylglucosamine (GlcNAc) transferase
1445	83	mmu-miR-30a-3p	108011	Ap4e1	NM_175550	adaptor-related protein complex AP-4, epsilon 1
1446	83	mmu-miR-30a-3p	227634	Camsap1	NM_001276360	calmodulin regulated spectrin-associated protein 1
1447	83	mmu-miR-30a-3p	234725	Zfp612	NM_175480	zinc finger protein 612
1448	83	mmu-miR-30a-3p	232339	Ankrd26	NM_001081112	ankyrin repeat domain 26
1449	83	mmu-miR-30a-3p	241308	Ralgps1	NM_001290570	Ral GEF with PH domain and SH3 binding motif 1
1450	83	mmu-miR-30a-3p	102632	Acad11	NM_175324	acyl-Coenzyme A dehydrogenase family, member 11
1451	83	mmu-miR-30a-3p	67128	Ube2g1	NM_025985	ubiquitin-conjugating enzyme E2G 1
1452	83	mmu-miR-30a-3p	20408	Sh3gl3	NM_001277954	SH3-domain GRB2-like 3
1453	83	mmu-miR-30a-3p	16401	Itga4	NM_010576	integrin alpha 4
1454	83	mmu-miR-30a-3p	68487	Tmem140	NM_197986	transmembrane protein 140
1455	83	mmu-miR-30a-3p	11789	Apc	NM_007462	APC, WNT signaling pathway regulator
1456	83	mmu-miR-30a-3p	66873	Tril	NM_025817	TLR4 interactor with leucine-rich repeats
1457	83	mmu-miR-30a-3p	71919	Rpap3	NM_028003	RNA polymerase II associated protein 3
1458	83	mmu-miR-30a-3p	67073	Pi4k2b	NM_028744	phosphatidylinositol 4-kinase type 2 beta
1459	83	mmu-miR-30a-3p	56386	B4galt6	NM_019737	UDP-Gal:betaGlcNAc beta 1,4-galactosyltransferase, polypeptide 6
1460	83	mmu-miR-30a-3p	77432	9530002B09Rik	NM_023865	RIKEN cDNA 9530002B09 gene
1461	83	mmu-miR-30a-3p	72278	Ccpg1	NM_001286546	cell cycle progression 1
1462	83	mmu-miR-30a-3p	15446	Hpgd	NM_008278	hydroxyprostaglandin dehydrogenase 15 (NAD)
1463	83	mmu-miR-99b-5p	71131	Zfp689	NM_175163	zinc finger protein 689
1464	83	mmu-miR-99b-5p	93762	Smarca5	NM_053124	SWI/SNF related, matrix associated, actin dependent regulator of chromatin, subfamily a, member 5
1465	83	mmu-miR-148a-3p	227634	Calml3	NM_001276360	calmodulin like protein 3
1466	83	mmu-miR-148a-3p	27494	Amot	NM_153319	angiomotin
1467	83	mmu-miR-148a-3p	240283	Dmxl1	NM_001081371	Dmx-like 1
1468	83	mmu-miR-148a-3p	264064	Cdk8	NM_153599	cyclin-dependent kinase 8
1469	83	mmu-miR-148a-3p	319480	Itga11	NM_176922	integrin alpha 11
1470	83	mmu-miR-148a-3p	12977	Csf1	NM_001113529	colony stimulating factor 1 (macrophage)
1471	83	mmu-miR-148a-3p	329152	Hecw2	NM_001001883	HECT, C2 and WW domain containing E3 ubiquitin protein ligase 2
1472	83	mmu-miR-148a-3p	75991	Dsg1a	NM_001113423	Desmoglein 1a
1473	83	mmu-miR-148a-3p	666794	Rbm24	NM_001081425	RNA binding motif protein 24
1474	83	mmu-miR-148a-3p	72205	Eml2	NM_001162996	echinoderm microtubule associated protein like 2
1475	83	mmu-miR-148a-3p	170707	Usp48	NM_130879	ubiquitin specific peptidase 48
1476	83	mmu-miR-148a-3p	13209	Ddx6	NM_001110826	DEAD (Asp-Glu-Ala-Asp) box polypeptide 6
1477	83	mmu-let-7c-5p	19252	Dusp1	NM_013642	dual specificity phosphatase 1
1478	83	mmu-let-7c-5p	54712	Plxnc1	NM_018797	plexin C1
1479	83	mmu-let-7c-5p	56445	Dnaja2	NM_019794	DnaJ heat shock protein family (Hsp40) member A2
1480	83	mmu-let-7c-5p	78757	Rictor	NM_030168	RPTOR independent companion of MTOR, complex 2
1481	83	mmu-let-7c-5p	74182	Gpcpd1	NM_027096	glycerophosphocholine phosphodiesterase 1
1482	83	mmu-let-7c-5p	239845	Gpr156	NM_153394	G protein-coupled receptor 156
1483	83	mmu-let-7c-5p	104263	Kdm3a	NM_001038695	lysine (K)-specific demethylase 3A
1484	83	mmu-let-7c-5p	329828	AI464131	NM_001085515	expressed sequence AI464131
1485	83	mmu-let-7c-5p	108148	Galnt2	NM_139272	polypeptide N-acetylgalactosaminyltransferase 2
1486	83	mmu-let-7c-5p	68944	Tmco1	NM_001039483	transmembrane and coiled-coil domains 1
1487	83	mmu-let-7c-5p	170935	Grid2ip	NM_133355	glutamate receptor, ionotropic, delta 2 (Grid2) interacting protein 1
1488	83	mmu-let-7c-5p	227327	B3gnt7	NM_145222	UDP-GlcNAc:betaGal beta-1,3-N-acetylglucosaminyltransferase 7
1489	83	mmu-let-7c-5p	170676	Peg10	NM_001040611	paternally expressed 10
1490	83	mmu-let-7c-5p	74411	Plpp6	NM_028922	phospholipid phosphatase 6
1491	83	mmu-let-7c-5p	26912	Gcat	NM_001161712	glycine C-acetyltransferase (2-amino-3-ketobutyrate-coenzyme A ligase)
1492	83	mmu-let-7c-5p	12367	Casp3	NM_001284409	caspase 3
1493	83	mmu-let-7c-5p	241919	Slc7a14	NM_172861	solute carrier family 7 (cationic amino acid transporter, y+ system), member 14
1494	83	mmu-let-7c-5p	50496	E2f6	NM_033270	E2F transcription factor 6
1495	83	mmu-let-7c-5p	56325	Abcb9	NM_019875	ATP-binding cassette, sub-family B (MDR/TAP), member 9
1496	83	mmu-let-7c-5p	56309	Mycbp	NM_019660	MYC binding protein
1497	83	mmu-let-7c-5p	329908	Usp24	NM_183225	ubiquitin specific peptidase 24
1498	83	mmu-let-7c-5p	211948	Pde12	NM_178668	phosphodiesterase 12
1499	83	mmu-let-7c-5p	240880	Scyl3	NM_001286002	SCY1-like 3 (S. cerevisiae)
1500	83	mmu-let-7b-5p	19252	Dusp1	NM_013642	dual specificity phosphatase 1
1501	83	mmu-let-7b-5p	54712	Plxnc1	NM_018797	plexin C1
1502	83	mmu-let-7b-5p	56445	Dnaja2	NM_019794	DnaJ heat shock protein family (Hsp40) member A2
1503	83	mmu-let-7b-5p	78757	Rictor	NM_030168	RPTOR independent companion of MTOR, complex 2
1504	83	mmu-let-7b-5p	74182	Gpcpd1	NM_027096	glycerophosphocholine phosphodiesterase 1
1505	83	mmu-let-7b-5p	239845	Gpr156	NM_153394	G protein-coupled receptor 156
1506	83	mmu-let-7b-5p	104263	Kdm3a	NM_001038695	lysine (K)-specific demethylase 3A
1507	83	mmu-let-7b-5p	329828	AI464131	NM_001085515	expressed sequence AI464131
1508	83	mmu-let-7b-5p	108148	Galnt2	NM_139272	polypeptide N-acetylgalactosaminyltransferase 2
1509	83	mmu-let-7b-5p	68944	Tmco1	NM_001039483	transmembrane and coiled-coil domains 1
1510	83	mmu-let-7b-5p	170935	Grid2ip	NM_133355	glutamate receptor, ionotropic, delta 2 (Grid2) interacting protein 1
1511	83	mmu-let-7b-5p	227327	B3gnt7	NM_145222	UDP-GlcNAc:betaGal beta-1,3-N-acetylglucosaminyltransferase 7
1512	83	mmu-let-7b-5p	170676	Peg10	NM_001040611	paternally expressed 10
1513	83	mmu-let-7b-5p	26912	Gcat	NM_001161712	glycine C-acetyltransferase (2-amino-3-ketobutyrate-coenzyme A ligase)
1514	83	mmu-let-7b-5p	12367	Casp3	NM_001284409	caspase 3
1515	83	mmu-let-7b-5p	241919	Slc7a14	NM_172861	solute carrier family 7 (cationic amino acid transporter, y+ system), member 14
1516	83	mmu-let-7b-5p	50496	E2f6	NM_033270	E2F transcription factor 6
1517	83	mmu-let-7b-5p	56325	Abcb9	NM_019875	ATP-binding cassette, sub-family B (MDR/TAP), member 9
1518	83	mmu-let-7b-5p	56309	Mycbp	NM_019660	MYC binding protein
1519	83	mmu-let-7b-5p	329908	Usp24	NM_183225	ubiquitin specific peptidase 24
1520	83	mmu-let-7b-5p	211948	Pde12	NM_178668	phosphodiesterase 12
1521	83	mmu-let-7b-5p	240880	Scyl3	NM_001286002	SCY1-like 3 (S. cerevisiae)
1522	83	mmu-let-7d-5p	27984	Efhd2	NM_025994	EF hand domain containing 2
1523	83	mmu-let-7d-5p	279653	Pcdh19	NM_001105245	protocadherin 19
1524	83	mmu-let-7d-5p	56445	Dnaja2	NM_019794	DnaJ heat shock protein family (Hsp40) member A2
1525	83	mmu-let-7d-5p	78757	Rictor	NM_030168	RPTOR independent companion of MTOR, complex 2
1526	83	mmu-let-7d-5p	329828	AI464131	NM_001085515	expressed sequence AI464131
1527	83	mmu-let-7d-5p	329679	Fnip2	NM_001162999	folliculin interacting protein 2
1528	83	mmu-let-7d-5p	67727	Stx17	NM_026343	syntaxin 17
1529	83	mmu-let-7d-5p	76132	Faxc	NM_175234	failed axon connections homolog
1530	83	mmu-let-7d-5p	74411	Plpp6	NM_028922	phospholipid phosphatase 6
1531	83	mmu-let-7d-5p	213522	Plekhg6	NM_198604	pleckstrin homology domain containing, family G (with RhoGef domain) member 6
1532	83	mmu-let-7d-5p	12217	Bsn	NM_007567	bassoon
1533	83	mmu-let-7d-5p	320398	Lrig3	NM_177152	leucine-rich repeats and immunoglobulin-like domains 3
1534	83	mmu-let-7d-5p	56325	Abcb9	NM_019875	ATP-binding cassette, sub-family B (MDR/TAP), member 9
1535	83	mmu-let-7d-5p	329908	Usp24	NM_183225	ubiquitin specific peptidase 24
1536	83	mmu-let-7d-5p	54721	Tyk2	NM_018793	tyrosine kinase 2
1537	83	mmu-miR-99a-5p	93762	Smarca5	NM_053124	SWI/SNF related, matrix associated, actin dependent regulator of chromatin, subfamily a, member 5
1538	82	mmu-miR-206-3p	83396	Glis2	NM_031184	GLIS family zinc finger 2
1539	82	mmu-miR-206-3p	225432	Rbm27	NM_172626	RNA binding motif protein 27
1540	82	mmu-miR-206-3p	12753	Clock	NM_001289826	circadian locomotor output cycles kaput
1541	82	mmu-miR-206-3p	20317	Serpinf1	NM_011340	serine (or cysteine) peptidase inhibitor, clade F, member 1
1542	82	mmu-miR-206-3p	100294583	Alkal2	NM_001159743	ALK and LTK ligand 2
1543	82	mmu-miR-206-3p	330401	Tmcc1	NM_177412	transmembrane and coiled coil domains 1
1544	82	mmu-miR-206-3p	13134	Dach1	NM_001038610	dachshund family transcription factor 1
1545	82	mmu-miR-206-3p	279561	Wnk3	NM_001271678	WNK lysine deficient protein kinase 3
1546	82	mmu-miR-206-3p	52615	Suz12	NM_001163018	SUZ12 polycomb repressive complex 2 subunit
1547	82	mmu-miR-206-3p	17977	Ncoa1	NM_010881	nuclear receptor coactivator 1
1548	82	mmu-miR-206-3p	269941	Chsy1	NM_001081163	chondroitin sulfate synthase 1
1549	82	mmu-miR-206-3p	446099	Nlrp4e	NM_001004194	NLR family, pyrin domain containing 4E
1550	82	mmu-miR-206-3p	18583	Pde7a	NM_001122759	phosphodiesterase 7A
1551	82	mmu-miR-206-3p	241263	Gpr158	NM_001004761	G protein-coupled receptor 158
1552	82	mmu-miR-206-3p	16600	Klf4	NM_010637	Kruppel-like factor 4 (gut)
1553	82	mmu-miR-206-3p	193003	Pirt	NM_178656	phosphoinositide-interacting regulator of transient receptor potential channels
1554	82	mmu-miR-206-3p	51897	Atg13	NM_145528	autophagy related 13
1555	82	mmu-miR-206-3p	26385	Grk6	NM_001112711	G protein-coupled receptor kinase 6
1556	82	mmu-miR-206-3p	229003	Helz2	NM_183162	helicase with zinc finger 2, transcriptional coactivator
1557	82	mmu-miR-30a-3p	319211	Nol4	NM_199024	nucleolar protein 4
1558	82	mmu-miR-30a-3p	101401	Adamts9	NM_175314	a disintegrin-like and metallopeptidase (reprolysin type) with thrombospondin type 1 motif, 9
1559	82	mmu-miR-30a-3p	15163	Hcls1	NM_008225	hematopoietic cell specific Lyn substrate 1
1560	82	mmu-miR-30a-3p	17138	Magea2	NM_020016	melanoma antigen, family A, 2
1561	82	mmu-miR-30a-3p	20474	Six4	NM_011382	sine oculis-related homeobox 4
1562	82	mmu-miR-30a-3p	20725	Serpinb8	NM_011459	serine (or cysteine) peptidase inhibitor, clade B, member 8
1563	82	mmu-miR-30a-3p	14107	Fat1	NM_001081286	FAT atypical cadherin 1
1564	82	mmu-miR-30a-3p	272428	Acsm5	NM_178758	acyl-CoA synthetase medium-chain family member 5
1565	82	mmu-miR-30a-3p	214162	Kmt2a	NM_001081049	lysine (K)-specific methyltransferase 2A
1566	82	mmu-miR-30a-3p	17190	Mbd1	NM_013594	methyl-CpG binding domain protein 1
1567	82	mmu-miR-30a-3p	380694	Ccnjl	NM_001045530	cyclin J-like
1568	82	mmu-miR-30a-3p	66768	Pacrgl	NM_025755	PARK2 co-regulated-like
1569	82	mmu-miR-30a-3p	78177	Ninl	NM_207204	ninein-like
1570	82	mmu-miR-30a-3p	384061	Fndc5	NM_027402	fibronectin type III domain containing 5
1571	82	mmu-miR-30a-3p	116873	Stim2	NM_001081103	stromal interaction molecule 2
1572	82	mmu-miR-30a-3p	22042	Tfrc	NM_011638	transferrin receptor
1573	82	mmu-miR-30a-3p	12301	Cacybp	NM_009786	calcyclin binding protein
1574	82	mmu-miR-148a-3p	16658	Mafb	NM_010658	v-maf musculoaponeurotic fibrosarcoma oncogene family, protein B (avian)
1575	82	mmu-miR-148a-3p	13482	Dpp4	NM_010074	dipeptidylpeptidase 4
1576	82	mmu-miR-148a-3p	52392	D1Ertd622e	NM_133825	DNA segment, Chr 1, ERATO Doi 622, expressed
1577	82	mmu-miR-148a-3p	338523	Kdm7a	NM_001033430	lysine (K)-specific demethylase 7A
1578	82	mmu-miR-148a-3p	98386	Lbr	NM_133815	lamin B receptor
1579	82	mmu-miR-148a-3p	20238	Atxn1	NM_001199304	ataxin 1
1580	82	mmu-miR-148a-3p	84092	Usp8	NM_001252580	ubiquitin specific peptidase 8
1581	82	mmu-miR-148a-3p	223753	Cerk	NM_145475	ceramide kinase
1582	82	mmu-miR-148a-3p	229517	Slc25a44	NM_001145877	solute carrier family 25, member 44
1583	82	mmu-miR-148a-3p	11487	Adam10	NM_007399	a disintegrin and metallopeptidase domain 10
1584	82	mmu-miR-148a-3p	19894	Rph3a	NM_001302344	rabphilin 3A
1585	82	mmu-miR-148a-3p	100073351	Yy2	NM_001098723	Yy2 transcription factor
1586	82	mmu-miR-148a-3p	246198	Mllt6	NM_139311	myeloid/lymphoid or mixed-lineage leukemia; translocated to, 6
1587	82	mmu-miR-148a-3p	230073	Ddx58	NM_172689	DEAD (Asp-Glu-Ala-Asp) box polypeptide 58
1588	82	mmu-miR-148a-3p	55985	Cxcl13	NM_018866	chemokine (C-X-C motif) ligand 13
1589	82	mmu-miR-148a-3p	75692	Nr2c2ap	NM_001025587	nuclear receptor 2C2-associated protein
1590	82	mmu-miR-148a-3p	230085	Phf24	NM_172690	PHD finger protein 24
1591	82	mmu-miR-148a-3p	12393	Runx2	NM_001145920	runt related transcription factor 2
1592	82	mmu-miR-148a-3p	217127	Kat7	NM_001195004	K(lysine) acetyltransferase 7
1593	82	mmu-let-7c-5p	72123	Ccdc71l	NM_001162903	coiled-coil domain containing 71 like
1594	82	mmu-let-7c-5p	72007	Fndc3b	NM_173182	fibronectin type III domain containing 3B
1595	82	mmu-let-7c-5p	68178	Cgnl1	NM_001304362	cingulin-like 1
1596	82	mmu-let-7c-5p	373864	Col27a1	NM_025685	collagen, type XXVII, alpha 1
1597	82	mmu-let-7c-5p	75221	Dpp3	NM_133803	dipeptidylpeptidase 3
1598	82	mmu-let-7c-5p	78913	Ltn1	NM_001081068	listerin E3 ubiquitin protein ligase 1
1599	82	mmu-let-7c-5p	108079	Prkaa2	NM_178143	protein kinase, AMP-activated, alpha 2 catalytic subunit
1600	82	mmu-let-7c-5p	216238	Eea1	NM_001001932	early endosome antigen 1
1601	82	mmu-let-7c-5p	107515	Lgr4	NM_172671	leucine-rich repeat-containing G protein-coupled receptor 4
1602	82	mmu-let-7c-5p	442834	D830031N03Rik	NM_001167918	RIKEN cDNA D830031N03 gene
1603	82	mmu-let-7c-5p	213006	Mfsd4a	NM_001114662	major facilitator superfamily domain containing 4A
1604	82	mmu-let-7c-5p	16565	Kif21b	NM_001039472	kinesin family member 21B
1605	82	mmu-let-7c-5p	73178	Wasl	NM_001167745	Wiskott-Aldrich syndrome-like (human)
1606	82	mmu-let-7c-5p	74996	Usp47	NM_133758	ubiquitin specific peptidase 47
1607	82	mmu-let-7c-5p	12953	Cry2	NM_009963	cryptochrome 2 (photolyase-like)
1608	82	mmu-let-7c-5p	13990	Smarcad1	NM_007958	SWI/SNF-related, matrix-associated actin-dependent regulator of chromatin, subfamily a, containing DEAD/H box 1
1609	82	mmu-let-7c-5p	93871	Brwd1	NM_176928	bromodomain and WD repeat domain containing 1
1610	82	mmu-let-7c-5p	69675	Pxdn	NM_181395	peroxidasin
1611	82	mmu-let-7c-5p	234353	Psd3	NM_027626	pleckstrin and Sec7 domain containing 3
1612	82	mmu-let-7c-5p	74147	Ehhadh	NM_023737	enoyl-Coenzyme A, hydratase/3-hydroxyacyl Coenzyme A dehydrogenase
1613	82	mmu-let-7c-5p	18452	P4ha2	NM_001136076	procollagen-proline, 2-oxoglutarate 4-dioxygenase (proline 4-hydroxylase), alpha II polypeptide
1614	82	mmu-let-7c-5p	353170	Txlng	NM_001290776	taxilin gamma
1615	82	mmu-let-7c-5p	70484	Slc35d2	NM_001001321	solute carrier family 35, member D2
1616	82	mmu-let-7c-5p	75423	Arl5a	NM_182994	ADP-ribosylation factor-like 5A
1617	82	mmu-let-7b-5p	72123	Ccdc71l	NM_001162903	coiled-coil domain containing 71 like
1618	82	mmu-let-7b-5p	72007	Fndc3b	NM_173182	fibronectin type III domain containing 3B
1619	82	mmu-let-7b-5p	68178	Cgnl1	NM_001304362	cingulin-like 1
1620	82	mmu-let-7b-5p	373864	Col27a1	NM_025685	collagen, type XXVII, alpha 1
1621	82	mmu-let-7b-5p	75221	Dpp3	NM_133803	dipeptidylpeptidase 3
1622	82	mmu-let-7b-5p	78913	Ltn1	NM_001081068	listerin E3 ubiquitin protein ligase 1
1623	82	mmu-let-7b-5p	108079	Prkaa2	NM_178143	protein kinase, AMP-activated, alpha 2 catalytic subunit
1624	82	mmu-let-7b-5p	216238	Eea1	NM_001001932	early endosome antigen 1
1625	82	mmu-let-7b-5p	107515	Lgr4	NM_172671	leucine-rich repeat-containing G protein-coupled receptor 4
1626	82	mmu-let-7b-5p	442834	D830031N03Rik	NM_001167918	RIKEN cDNA D830031N03 gene
1627	82	mmu-let-7b-5p	213006	Mfsd4a	NM_001114662	major facilitator superfamily domain containing 4A
1628	82	mmu-let-7b-5p	16565	Kif21b	NM_001039472	kinesin family member 21B
1629	82	mmu-let-7b-5p	73178	Wasl	NM_001167745	Wiskott-Aldrich syndrome-like (human)
1630	82	mmu-let-7b-5p	74996	Usp47	NM_133758	ubiquitin specific peptidase 47
1631	82	mmu-let-7b-5p	12953	Cry2	NM_009963	cryptochrome 2 (photolyase-like)
1632	82	mmu-let-7b-5p	13990	Smarcad1	NM_007958	SWI/SNF-related, matrix-associated actin-dependent regulator of chromatin, subfamily a, containing DEAD/H box 1
1633	82	mmu-let-7b-5p	93871	Brwd1	NM_176928	bromodomain and WD repeat domain containing 1
1634	82	mmu-let-7b-5p	69675	Pxdn	NM_181395	peroxidasin
1635	82	mmu-let-7b-5p	234353	Psd3	NM_027626	pleckstrin and Sec7 domain containing 3
1636	82	mmu-let-7b-5p	74147	Ehhadh	NM_023737	enoyl-Coenzyme A, hydratase/3-hydroxyacyl Coenzyme A dehydrogenase
1637	82	mmu-let-7b-5p	18452	P4ha2	NM_001136076	procollagen-proline, 2-oxoglutarate 4-dioxygenase (proline 4-hydroxylase), alpha II polypeptide
1638	82	mmu-let-7b-5p	353170	Txlng	NM_001290776	taxilin gamma
1639	82	mmu-let-7b-5p	70484	Slc35d2	NM_001001321	solute carrier family 35, member D2
1640	82	mmu-let-7b-5p	75423	Arl5a	NM_182994	ADP-ribosylation factor-like 5A
1641	82	mmu-let-7d-5p	54712	Plxnc1	NM_018797	plexin C1
1642	82	mmu-let-7d-5p	68178	Cgnl1	NM_001304362	cingulin-like 1
1643	82	mmu-let-7d-5p	223739	5031439G07Rik	NM_001033273	RIKEN cDNA 5031439G07 gene
1644	82	mmu-let-7d-5p	74182	Gpcpd1	NM_027096	glycerophosphocholine phosphodiesterase 1
1645	82	mmu-let-7d-5p	71781	Slc16a14	NM_027921	solute carrier family 16 (monocarboxylic acid transporters), member 14
1646	82	mmu-let-7d-5p	78913	Ltn1	NM_001081068	listerin E3 ubiquitin protein ligase 1
1647	82	mmu-let-7d-5p	216119	Ybey	NM_172550	ybeY metallopeptidase
1648	82	mmu-let-7d-5p	216238	Eea1	NM_001001932	early endosome antigen 1
1649	82	mmu-let-7d-5p	107515	Lgr4	NM_172671	leucine-rich repeat-containing G protein-coupled receptor 4
1650	82	mmu-let-7d-5p	68192	Leprotl1	NM_026609	leptin receptor overlapping transcript-like 1
1651	82	mmu-let-7d-5p	108148	Galnt2	NM_139272	polypeptide N-acetylgalactosaminyltransferase 2
1652	82	mmu-let-7d-5p	76355	Tgds	NM_029578	TDP-glucose 4,6-dehydratase
1653	82	mmu-let-7d-5p	329540	Nol4l	NM_001001986	nucleolar protein 4-like
1654	82	mmu-let-7d-5p	14457	Gas7	NM_001109657	growth arrest specific 7
1655	82	mmu-let-7d-5p	72844	Kctd17	NM_001289672	potassium channel tetramerisation domain containing 17
1656	82	mmu-let-7d-5p	226098	Hectd2	NM_001163471	HECT domain E3 ubiquitin protein ligase 2
1657	82	mmu-let-7d-5p	12953	Cry2	NM_009963	cryptochrome 2 (photolyase-like)
1658	82	mmu-let-7d-5p	13990	Smarcad1	NM_007958	SWI/SNF-related, matrix-associated actin-dependent regulator of chromatin, subfamily a, containing DEAD/H box 1
1659	82	mmu-let-7d-5p	212555	Pqlc2	NM_145384	PQ loop repeat containing 2
1660	82	mmu-let-7d-5p	69675	Pxdn	NM_181395	peroxidasin
1661	82	mmu-let-7d-5p	353170	Txlng	NM_001290776	taxilin gamma
1662	82	mmu-miR-99a-5p	71131	Zfp689	NM_175163	zinc finger protein 689
1663	82	mmu-miR-99a-5p	242570	Raver2	NM_183024	ribonucleoprotein, PTB-binding 2
1664	81	mmu-miR-206-3p	74158	Josd1	NM_028792	Josephin domain containing 1
1665	81	mmu-miR-206-3p	72480	Tspyl4	NM_030203	TSPY-like 4
1666	81	mmu-miR-206-3p	329002	Zfp236	NM_177832	zinc finger protein 236
1667	81	mmu-miR-206-3p	12770	Ccr1l1	NM_007718	chemokine (C-C motif) receptor 1-like 1
1668	81	mmu-miR-206-3p	78757	Rictor	NM_030168	RPTOR independent companion of MTOR, complex 2
1669	81	mmu-miR-206-3p	68166	Spire1	NM_176832	spire type actin nucleation factor 1
1670	81	mmu-miR-206-3p	70560	Wars2	NM_027462	tryptophanyl tRNA synthetase 2 (mitochondrial)
1671	81	mmu-miR-206-3p	27204	Syn3	NM_013722	synapsin III
1672	81	mmu-miR-206-3p	72685	Dnajc6	NM_001164583	DnaJ heat shock protein family (Hsp40) member C6
1673	81	mmu-miR-206-3p	56543	Kcnd3	NM_001039347	potassium voltage-gated channel, Shal-related family, member 3
1674	81	mmu-miR-206-3p	21859	Timp3	NM_011595	tissue inhibitor of metalloproteinase 3
1675	81	mmu-miR-206-3p	66632	Dph6	NM_025675	diphthamine biosynthesis 6
1676	81	mmu-miR-206-3p	104718	Ttc7b	NM_001033213	tetratricopeptide repeat domain 7B
1677	81	mmu-miR-206-3p	232201	Arhgap25	NM_001037727	Rho GTPase activating protein 25
1678	81	mmu-miR-206-3p	98733	Obsl1	NM_001310679	obscurin-like 1
1679	81	mmu-miR-206-3p	22415	Wnt3	NM_009521	wingless-type MMTV integration site family, member 3
1680	81	mmu-miR-30a-3p	12160	Bmp5	NM_007555	bone morphogenetic protein 5
1681	81	mmu-miR-30a-3p	71069	Stox2	NM_001286376	storkhead box 2
1682	81	mmu-miR-30a-3p	245525	Hsf3	NM_001310754	heat shock transcription factor 3
1683	81	mmu-miR-30a-3p	15161	Hcfc1	NM_008224	host cell factor C1
1684	81	mmu-miR-30a-3p	75974	Dock11	NM_001009947	dedicator of cytokinesis 11
1685	81	mmu-miR-30a-3p	239857	Cadm2	NM_001145977	cell adhesion molecule 2
1686	81	mmu-miR-30a-3p	108151	Sema3d	NM_028882	sema domain, immunoglobulin domain (Ig), short basic domain, secreted, (semaphorin) 3D
1687	81	mmu-miR-30a-3p	331401	Thoc2	NM_001033422	THO complex 2
1688	81	mmu-miR-30a-3p	68936	Smim11	NM_138743	small integral membrane protein 11
1689	81	mmu-miR-30a-3p	72351	Ptar1	NM_028208	protein prenyltransferase alpha subunit repeat containing 1
1690	81	mmu-miR-30a-3p	224694	Zfp81	NM_207541	zinc finger protein 81
1691	81	mmu-miR-30a-3p	12843	Col1a2	NM_007743	collagen, type I, alpha 2
1692	81	mmu-miR-30a-3p	24012	Rgs7	NM_011880	regulator of G protein signaling 7
1693	81	mmu-miR-30a-3p	17954	Nap1l2	NM_008671	nucleosome assembly protein 1-like 2
1694	81	mmu-miR-30a-3p	16490	Kcna2	NM_008417	potassium voltage-gated channel, shaker-related subfamily, member 2
1695	81	mmu-miR-30a-3p	110616	Atxn3	NM_029705	ataxin 3
1696	81	mmu-miR-30a-3p	16000	Igf1	NM_001111275	insulin-like growth factor 1
1697	81	mmu-miR-30a-3p	22110	Tspyl1	NM_009433	testis-specific protein, Y-encoded-like 1
1698	81	mmu-miR-99b-5p	50490	Nox4	NM_001285833	NADPH oxidase 4
1699	81	mmu-miR-148a-3p	224703	2026-03-02	NM_001252480	membrane-associated ring finger (C3HC4) 2
1700	81	mmu-miR-148a-3p	242894	Actr3b	NM_001310504	ARP3 actin-related protein 3B
1701	81	mmu-miR-148a-3p	21916	Tmod1	NM_021883	tropomodulin 1
1702	81	mmu-miR-148a-3p	17002	Ltf	NM_008522	lactotransferrin
1703	81	mmu-miR-148a-3p	74182	Gpcpd1	NM_027096	glycerophosphocholine phosphodiesterase 1
1704	81	mmu-miR-148a-3p	70827	Trak2	NM_172406	trafficking protein, kinesin binding 2
1705	81	mmu-miR-148a-3p	18710	Pik3r3	NM_181585	phosphoinositide-3-kinase regulatory subunit 3
1706	81	mmu-miR-148a-3p	227449	Zcchc2	NM_001122675	zinc finger, CCHC domain containing 2
1707	81	mmu-miR-148a-3p	94249	Slc24a3	NM_053195	solute carrier family 24 (sodium/potassium/calcium exchanger), member 3
1708	81	mmu-miR-148a-3p	329540	Nol4l	NM_001001986	nucleolar protein 4-like
1709	81	mmu-miR-148a-3p	76366	Mtif3	NM_001256100	mitochondrial translational initiation factor 3
1710	81	mmu-miR-148a-3p	12014	Bach2	NM_001109661	BTB and CNC homology, basic leucine zipper transcription factor 2
1711	81	mmu-miR-148a-3p	232533	Stk38l	NM_172734	serine/threonine kinase 38 like
1712	81	mmu-miR-148a-3p	252870	Usp7	NM_001003918	ubiquitin specific peptidase 7
1713	81	mmu-miR-148a-3p	14167	Fgf12	NM_001276419	fibroblast growth factor 12
1714	81	mmu-let-7c-5p	13196	Asap1	NM_001276461	ArfGAP with SH3 domain, ankyrin repeat and PH domain1
1715	81	mmu-let-7c-5p	434179	Zfp975	NM_001008427	zinc finger protein 975
1716	81	mmu-let-7c-5p	76499	Clasp2	NM_001081960	CLIP associating protein 2
1717	81	mmu-let-7c-5p	26921	Map4k4	NM_001252200	mitogen-activated protein kinase kinase kinase kinase 4
1718	81	mmu-let-7c-5p	67382	Brd3	NM_001113573	bromodomain containing 3
1719	81	mmu-let-7c-5p	330286	D630045J12Rik	NM_194061	RIKEN cDNA D630045J12 gene
1720	81	mmu-let-7c-5p	59046	Arpp19	NM_001142655	cAMP-regulated phosphoprotein 19
1721	81	mmu-let-7c-5p	71726	Smug1	NM_027885	single-strand selective monofunctional uracil DNA glycosylase
1722	81	mmu-let-7c-5p	19664	Rbpj	NM_001080927	recombination signal binding protein for immunoglobulin kappa J region
1723	81	mmu-let-7c-5p	217893	Pacs2	NM_001081170	phosphofurin acidic cluster sorting protein 2
1724	81	mmu-let-7c-5p	20689	Sall3	NM_178280	spalt like transcription factor 3
1725	81	mmu-let-7c-5p	219257	Pcdh20	NM_178685	protocadherin 20
1726	81	mmu-let-7c-5p	268970	Arhgap28	NM_172964	Rho GTPase activating protein 28
1727	81	mmu-let-7c-5p	18436	P2rx1	NM_008771	purinergic receptor P2X, ligand-gated ion channel, 1
1728	81	mmu-let-7c-5p	18049	Ngf	NM_001112698	nerve growth factor
1729	81	mmu-let-7c-5p	18933	Prrx1	NM_175686	paired related homeobox 1
1730	81	mmu-let-7c-5p	232333	Slc6a1	NM_178703	solute carrier family 6 (neurotransmitter transporter, GABA), member 1
1731	81	mmu-let-7b-5p	13196	Asap1	NM_001276461	ArfGAP with SH3 domain, ankyrin repeat and PH domain1
1732	81	mmu-let-7b-5p	434179	Zfp975	NM_001008427	zinc finger protein 975
1733	81	mmu-let-7b-5p	76499	Clasp2	NM_001081960	CLIP associating protein 2
1734	81	mmu-let-7b-5p	26921	Map4k4	NM_001252200	mitogen-activated protein kinase kinase kinase kinase 4
1735	81	mmu-let-7b-5p	67382	Brd3	NM_001113573	bromodomain containing 3
1736	81	mmu-let-7b-5p	330286	D630045J12Rik	NM_194061	RIKEN cDNA D630045J12 gene
1737	81	mmu-let-7b-5p	59046	Arpp19	NM_001142655	cAMP-regulated phosphoprotein 19
1738	81	mmu-let-7b-5p	71726	Smug1	NM_027885	single-strand selective monofunctional uracil DNA glycosylase
1739	81	mmu-let-7b-5p	19664	Rbpj	NM_001080927	recombination signal binding protein for immunoglobulin kappa J region
1740	81	mmu-let-7b-5p	217893	Pacs2	NM_001081170	phosphofurin acidic cluster sorting protein 2
1741	81	mmu-let-7b-5p	20689	Sall3	NM_178280	spalt like transcription factor 3
1742	81	mmu-let-7b-5p	219257	Pcdh20	NM_178685	protocadherin 20
1743	81	mmu-let-7b-5p	268970	Arhgap28	NM_172964	Rho GTPase activating protein 28
1744	81	mmu-let-7b-5p	18436	P2rx1	NM_008771	purinergic receptor P2X, ligand-gated ion channel, 1
1745	81	mmu-let-7b-5p	18049	Ngf	NM_001112698	nerve growth factor
1746	81	mmu-let-7b-5p	18933	Prrx1	NM_175686	paired related homeobox 1
1747	81	mmu-let-7b-5p	232333	Slc6a1	NM_178703	solute carrier family 6 (neurotransmitter transporter, GABA), member 1
1748	81	mmu-let-7d-5p	105352	Dusp22	NM_001037955	dual specificity phosphatase 22
1749	81	mmu-let-7d-5p	434179	Zfp975	NM_001008427	zinc finger protein 975
1750	81	mmu-let-7d-5p	76499	Clasp2	NM_001081960	CLIP associating protein 2
1751	81	mmu-let-7d-5p	373864	Col27a1	NM_025685	collagen, type XXVII, alpha 1
1752	81	mmu-let-7d-5p	18109	Mycn	NM_008709	v-myc avian myelocytomatosis viral related oncogene, neuroblastoma derived
1753	81	mmu-let-7d-5p	71726	Smug1	NM_027885	single-strand selective monofunctional uracil DNA glycosylase
1754	81	mmu-let-7d-5p	22412	Wnt9b	NM_011719	wingless-type MMTV integration site family, member 9B
1755	81	mmu-let-7d-5p	19664	Rbpj	NM_001080927	recombination signal binding protein for immunoglobulin kappa J region
1756	81	mmu-let-7d-5p	229521	Syt11	NM_018804	synaptotagmin XI
1757	81	mmu-let-7d-5p	381560	Xkr8	NM_201368	X-linked Kx blood group related 8
1758	81	mmu-let-7d-5p	71910	Plpp5	NM_001293703	phospholipid phosphatase 5
1759	81	mmu-let-7d-5p	12633	Cflar	NM_009805	CASP8 and FADD-like apoptosis regulator
1760	81	mmu-let-7d-5p	71791	Cpa4	NM_027926	carboxypeptidase A4
1761	81	mmu-miR-99a-5p	50490	Nox4	NM_001285833	NADPH oxidase 4
1762	80	mmu-miR-206-3p	22630	Ywhaq	NM_011739	tyrosine 3-monooxygenase/tryptophan 5-monooxygenase activation protein theta
1763	80	mmu-miR-206-3p	140740	Sec63	NM_153055	SEC63-like (S. cerevisiae)
1764	80	mmu-miR-206-3p	78243	9230112D13Rik	NM_030062	RIKEN cDNA 9230112D13 gene
1765	80	mmu-miR-206-3p	229776	Cdc14a	NM_001080818	CDC14 cell division cycle 14A
1766	80	mmu-miR-206-3p	77045	Bcl7a	NM_029850	B cell CLL/lymphoma 7A
1767	80	mmu-miR-206-3p	328133	Slc39a9	NM_026244	solute carrier family 39 (zinc transporter), member 9
1768	80	mmu-miR-206-3p	69276	Sec62	NM_027016	SEC62 homolog (S. cerevisiae)
1769	80	mmu-miR-206-3p	67384	Bag4	NM_026121	BCL2-associated athanogene 4
1770	80	mmu-miR-206-3p	330812	Rnf150	NM_177378	ring finger protein 150
1771	80	mmu-miR-206-3p	14025	Bcl11a	NM_001242934	B cell CLL/lymphoma 11A (zinc finger protein)
1772	80	mmu-miR-206-3p	67300	Cltc	NM_001003908	clathrin, heavy polypeptide (Hc)
1773	80	mmu-miR-206-3p	12828	Col4a3	NM_007734	collagen, type IV, alpha 3
1774	80	mmu-miR-206-3p	53416	Stk39	NM_016866	serine/threonine kinase 39
1775	80	mmu-miR-206-3p	106068	Slc45a4	NM_001033219	solute carrier family 45, member 4
1776	80	mmu-miR-206-3p	18019	Nfatc2	NM_001291171	nuclear factor of activated T cells, cytoplasmic, calcineurin dependent 2
1777	80	mmu-miR-206-3p	68364	0610030E20Rik	NM_026696	RIKEN cDNA 0610030E20 gene
1778	80	mmu-miR-206-3p	11306	Abcb7	NM_009592	ATP-binding cassette, sub-family B (MDR/TAP), member 7
1779	80	mmu-miR-206-3p	192195	Ash1l	NM_138679	ASH1 like histone lysine methyltransferase
1780	80	mmu-miR-206-3p	70097	Sash1	NM_175155	SAM and SH3 domain containing 1
1781	80	mmu-miR-206-3p	18783	Pla2g4a	NM_001305632	phospholipase A2, group IVA (cytosolic, calcium-dependent)
1782	80	mmu-miR-206-3p	19419	Rasgrp1	NM_011246	RAS guanyl releasing protein 1
1783	80	mmu-miR-30a-3p	329872	Frem1	NM_001198811	Fras1 related extracellular matrix protein 1
1784	80	mmu-miR-30a-3p	70062	Ctag2	NM_027302	cancer/testis antigen 2
1785	80	mmu-miR-30a-3p	229801	Tram1l1	NM_146140	translocation associated membrane protein 1-like 1
1786	80	mmu-miR-30a-3p	74469	Taf7l	NM_028958	TATA-box binding protein associated factor 7 like
1787	80	mmu-miR-30a-3p	66970	Ssbp2	NM_024272	single-stranded DNA binding protein 2
1788	80	mmu-miR-30a-3p	15107	Hadh	NM_008212	hydroxyacyl-Coenzyme A dehydrogenase
1789	80	mmu-miR-30a-3p	12389	Cav1	NM_001243064	caveolin 1, caveolae protein
1790	80	mmu-miR-30a-3p	72121	Dennd2d	NM_001093754	DENN/MADD domain containing 2D
1791	80	mmu-miR-30a-3p	12823	Col19a1	NM_007733	collagen, type XIX, alpha 1
1792	80	mmu-miR-30a-3p	11835	Ar	NM_013476	androgen receptor
1793	80	mmu-miR-30a-3p	107723	Slc12a6	NM_133649	solute carrier family 12, member 6
1794	80	mmu-miR-30a-3p	212448	9330159F19Rik	NM_001162537	RIKEN cDNA 9330159F19 gene
1795	80	mmu-miR-30a-3p	11765	Ap1g1	NM_001301211	adaptor protein complex AP-1, gamma 1 subunit
1796	80	mmu-miR-30a-3p	109019	Nabp1	NM_001310548	nucleic acid binding protein 1
1797	80	mmu-miR-30a-3p	231279	Guf1	NM_172711	GUF1 homolog, GTPase
1798	80	mmu-miR-30a-3p	229715	Amigo1	NM_001287093	adhesion molecule with Ig like domain 1
1799	80	mmu-miR-148a-3p	21402	Skp1a	NM_011543	S-phase kinase-associated protein 1A
1800	80	mmu-miR-148a-3p	60599	Trp53inp1	NM_021897	transformation related protein 53 inducible nuclear protein 1
1801	80	mmu-miR-148a-3p	80284	Smim12	NM_030252	small integral membrane protein 12
1802	80	mmu-miR-148a-3p	664883	Nova1	NM_021361	neuro-oncological ventral antigen 1
1803	80	mmu-miR-148a-3p	216080	Ube2d1	NM_145420	ubiquitin-conjugating enzyme E2D 1
1804	80	mmu-miR-148a-3p	26422	Nbea	NM_030595	neurobeachin
1805	80	mmu-miR-148a-3p	16485	Kcna1	NM_010595	potassium voltage-gated channel, shaker-related subfamily, member 1
1806	80	mmu-miR-148a-3p	236511	Ago1	NM_001317174	argonaute RISC catalytic subunit 1
1807	80	mmu-miR-148a-3p	403183	Mettl21e	NM_207281	methyltransferase like 21E
1808	80	mmu-miR-148a-3p	319554	Idi1	NM_145360	isopentenyl-diphosphate delta isomerase
1809	80	mmu-miR-148a-3p	319211	Nol4	NM_001161483	nucleolar protein 4
1810	80	mmu-miR-148a-3p	56716	Mlst8	NM_001252463	MTOR associated protein, LST8 homolog (S. cerevisiae)
1811	80	mmu-miR-148a-3p	75572	Acyp2	NM_029344	acylphosphatase 2, muscle type
1812	80	mmu-miR-148a-3p	78783	Brpf1	NM_030178	bromodomain and PHD finger containing, 1
1813	80	mmu-miR-148a-3p	244886	Tmem266	NM_172923	transmembrane protein 266
1814	80	mmu-miR-148a-3p	16430	Stt3a	NM_008408	STT3, subunit of the oligosaccharyltransferase complex, homolog A (S. cerevisiae)
1815	80	mmu-let-7c-5p	22234	Ugcg	NM_011673	UDP-glucose ceramide glucosyltransferase
1816	80	mmu-let-7c-5p	226151	Slf2	NM_001081225	SMC5-SMC6 complex localization factor 2
1817	80	mmu-let-7c-5p	327762	Dna2	NM_177372	DNA replication helicase/nuclease 2
1818	80	mmu-let-7c-5p	102247	Gpat4	NM_018743	glycerol-3-phosphate acyltransferase 4
1819	80	mmu-let-7c-5p	22354	Vipr1	NM_011703	vasoactive intestinal peptide receptor 1
1820	80	mmu-let-7c-5p	67158	Sft2d3	NM_026006	SFT2 domain containing 3
1821	80	mmu-let-7c-5p	239405	Rspo2	NM_172815	R-spondin 2
1822	80	mmu-let-7c-5p	19419	Rasgrp1	NM_011246	RAS guanyl releasing protein 1
1823	80	mmu-let-7c-5p	442801	Arhgef15	NM_177566	Rho guanine nucleotide exchange factor (GEF) 15
1824	80	mmu-let-7c-5p	54004	Diaph2	NM_172493	diaphanous related formin 2
1825	80	mmu-let-7c-5p	13837	Epha3	NM_010140	Eph receptor A3
1826	80	mmu-let-7c-5p	71979	Prr23a3	NM_028033	proline rich 23A, member 3
1827	80	mmu-let-7c-5p	112406	Egln2	NM_053208	egl-9 family hypoxia-inducible factor 2
1828	80	mmu-let-7c-5p	83704	Slc12a9	NM_031406	solute carrier family 12 (potassium/chloride transporters), member 9
1829	80	mmu-let-7c-5p	20932	Surf4	NM_011512	surfeit gene 4
1830	80	mmu-let-7c-5p	18515	Pbx2	NM_017463	pre B cell leukemia homeobox 2
1831	80	mmu-let-7b-5p	22234	Ugcg	NM_011673	UDP-glucose ceramide glucosyltransferase
1832	80	mmu-let-7b-5p	226151	Slf2	NM_001081225	SMC5-SMC6 complex localization factor 2
1833	80	mmu-let-7b-5p	327762	Dna2	NM_177372	DNA replication helicase/nuclease 2
1834	80	mmu-let-7b-5p	102247	Gpat4	NM_018743	glycerol-3-phosphate acyltransferase 4
1835	80	mmu-let-7b-5p	22354	Vipr1	NM_011703	vasoactive intestinal peptide receptor 1
1836	80	mmu-let-7b-5p	239405	Rspo2	NM_172815	R-spondin 2
1837	80	mmu-let-7b-5p	19419	Rasgrp1	NM_011246	RAS guanyl releasing protein 1
1838	80	mmu-let-7b-5p	442801	Arhgef15	NM_177566	Rho guanine nucleotide exchange factor (GEF) 15
1839	80	mmu-let-7b-5p	13837	Epha3	NM_010140	Eph receptor A3
1840	80	mmu-let-7b-5p	71979	Prr23a3	NM_028033	proline rich 23A, member 3
1841	80	mmu-let-7b-5p	112406	Egln2	NM_053208	egl-9 family hypoxia-inducible factor 2
1842	80	mmu-let-7b-5p	83704	Slc12a9	NM_031406	solute carrier family 12 (potassium/chloride transporters), member 9
1843	80	mmu-let-7b-5p	20932	Surf4	NM_011512	surfeit gene 4
1844	80	mmu-let-7b-5p	18515	Pbx2	NM_017463	pre B cell leukemia homeobox 2
1845	80	mmu-let-7d-5p	22234	Ugcg	NM_011673	UDP-glucose ceramide glucosyltransferase
1846	80	mmu-let-7d-5p	19252	Dusp1	NM_013642	dual specificity phosphatase 1
1847	80	mmu-let-7d-5p	226151	Slf2	NM_001081225	SMC5-SMC6 complex localization factor 2
1848	80	mmu-let-7d-5p	241324	Crb2	NM_001163566	crumbs family member 2
1849	80	mmu-let-7d-5p	17916	Myo1f	NM_053214	myosin IF
1850	80	mmu-let-7d-5p	104263	Kdm3a	NM_001038695	lysine (K)-specific demethylase 3A
1851	80	mmu-let-7d-5p	108079	Prkaa2	NM_178143	protein kinase, AMP-activated, alpha 2 catalytic subunit
1852	80	mmu-let-7d-5p	14399	Gabra6	NM_001099641	gamma-aminobutyric acid (GABA) A receptor, subunit alpha 6
1853	80	mmu-let-7d-5p	330286	D630045J12Rik	NM_194061	RIKEN cDNA D630045J12 gene
1854	80	mmu-let-7d-5p	239405	Rspo2	NM_172815	R-spondin 2
1855	80	mmu-let-7d-5p	268706	Slc38a9	NM_178746	solute carrier family 38, member 9
1856	80	mmu-let-7d-5p	26557	Homer2	NM_011983	homer scaffolding protein 2
1857	80	mmu-let-7d-5p	67164	Lipt2	NM_026010	lipoyl(octanoyl) transferase 2 (putative)
1858	80	mmu-let-7d-5p	442801	Arhgef15	NM_177566	Rho guanine nucleotide exchange factor (GEF) 15
1859	80	mmu-let-7d-5p	54004	Diaph2	NM_172493	diaphanous related formin 2
1860	80	mmu-let-7d-5p	50496	E2f6	NM_033270	E2F transcription factor 6
1861	80	mmu-let-7d-5p	234353	Psd3	NM_027626	pleckstrin and Sec7 domain containing 3
1862	80	mmu-let-7d-5p	320158	Zmat4	NM_001277239	zinc finger, matrin type 4
1863	80	mmu-let-7d-5p	71979	Prr23a3	NM_028033	proline rich 23A, member 3
1864	80	mmu-let-7d-5p	56298	Atl2	NM_001286647	atlastin GTPase 2
1865	80	mmu-let-7d-5p	240880	Scyl3	NM_001286002	SCY1-like 3 (S. cerevisiae)
1866	79	mmu-miR-206-3p	224585	Zfp160	NM_145483	zinc finger protein 160
1867	79	mmu-miR-206-3p	66317	Wdr61	NM_001025375	WD repeat domain 61
1868	79	mmu-miR-206-3p	246256	Fcgr4	NM_144559	Fc receptor, IgG, low affinity IV
1869	79	mmu-miR-206-3p	11800	Api5	NM_007466	apoptosis inhibitor 5
1870	79	mmu-miR-206-3p	100198	H6pd	NM_173371	hexose-6-phosphate dehydrogenase (glucose 1-dehydrogenase)
1871	79	mmu-miR-206-3p	72759	Tmem135	NM_028343	transmembrane protein 135
1872	79	mmu-miR-206-3p	22339	Vegfa	NM_001025250	vascular endothelial growth factor A
1873	79	mmu-miR-206-3p	54367	Zfp326	NM_018759	zinc finger protein 326
1874	79	mmu-miR-206-3p	18131	Notch3	NM_008716	notch 3
1875	79	mmu-miR-206-3p	12192	Zfp36l1	NM_007564	zinc finger protein 36, C3H type-like 1
1876	79	mmu-miR-206-3p	18514	Pbx1	NM_001291509	pre B cell leukemia homeobox 1
1877	79	mmu-miR-206-3p	83431	Ndel1	NM_023668	nudE neurodevelopment protein 1 like 1
1878	79	mmu-miR-206-3p	19246	Ptpn1	NM_011201	protein tyrosine phosphatase, non-receptor type 1
1879	79	mmu-miR-206-3p	50794	Klf13	NM_021366	Kruppel-like factor 13
1880	79	mmu-miR-206-3p	17116	Mab21l1	NM_010750	mab-21-like 1 (C. elegans)
1881	79	mmu-miR-30a-3p	20511	Slc1a2	NM_001077514	solute carrier family 1 (glial high affinity glutamate transporter), member 2
1882	79	mmu-miR-30a-3p	12395	Runx1t1	NM_001111026	RUNX1 translocation partner 1
1883	79	mmu-miR-30a-3p	22038	Plscr1	NM_011636	phospholipid scramblase 1
1884	79	mmu-miR-30a-3p	72713	Angptl1	NM_028333	angiopoietin-like 1
1885	79	mmu-miR-30a-3p	30945	Rnf19a	NM_013923	ring finger protein 19A
1886	79	mmu-miR-30a-3p	217057	Ptrh2	NM_001098810	peptidyl-tRNA hydrolase 2
1887	79	mmu-miR-30a-3p	233789	Smg1	NM_001031814	SMG1 homolog, phosphatidylinositol 3-kinase-related kinase (C. elegans)
1888	79	mmu-miR-30a-3p	237898	Usp32	NM_001029934	ubiquitin specific peptidase 32
1889	79	mmu-miR-30a-3p	17755	Map1b	NM_008634	microtubule-associated protein 1B
1890	79	mmu-miR-30a-3p	105787	Prkaa1	NM_001013367	protein kinase, AMP-activated, alpha 1 catalytic subunit
1891	79	mmu-miR-30a-3p	15476	Hs3st1	NM_010474	heparan sulfate (glucosamine) 3-O-sulfotransferase 1
1892	79	mmu-miR-30a-3p	21949	Tnfsf8	NM_009403	tumor necrosis factor (ligand) superfamily, member 8
1893	79	mmu-miR-30a-3p	12426	Cckbr	NM_007627	cholecystokinin B receptor
1894	79	mmu-miR-30a-3p	19821	Rnf2	NM_011277	ring finger protein 2
1895	79	mmu-miR-30a-3p	269344	Ell3	NM_145973	elongation factor RNA polymerase II-like 3
1896	79	mmu-miR-30a-3p	241589	D430041D05Rik	NM_001033347	RIKEN cDNA D430041D05 gene
1897	79	mmu-miR-30a-3p	74365	Lonrf3	NM_028894	LON peptidase N-terminal domain and ring finger 3
1898	79	mmu-miR-30a-3p	320554	Tcp11l1	NM_177190	t-complex 11 like 1
1899	79	mmu-miR-99b-5p	14370	Fzd8	NM_008058	frizzled class receptor 8
1900	79	mmu-miR-99b-5p	109019	Nabp1	NM_001310548	nucleic acid binding protein 1
1901	79	mmu-miR-99b-5p	56758	Mbnl1	NM_001253711	muscleblind like splicing factor 1
1902	79	mmu-miR-148a-3p	13858	Eps15	NM_001159964	epidermal growth factor receptor pathway substrate 15
1903	79	mmu-miR-148a-3p	225998	Rorb	NM_001043354	RAR-related orphan receptor beta
1904	79	mmu-miR-148a-3p	228980	Taf4	NM_001081092	TATA-box binding protein associated factor 4
1905	79	mmu-miR-148a-3p	14924	Magi1	NM_001286788	membrane associated guanylate kinase, WW and PDZ domain containing 1
1906	79	mmu-miR-148a-3p	67096	Mmachc	NM_025962	methylmalonic aciduria cblC type, with homocystinuria
1907	79	mmu-miR-148a-3p	140765	Tmprss3	NM_080727	transmembrane protease, serine 3
1908	79	mmu-miR-148a-3p	234678	D230025D16Rik	NM_145604	RIKEN cDNA D230025D16 gene
1909	79	mmu-miR-148a-3p	319817	Rc3h2	NM_001290642	ring finger and CCCH-type zinc finger domains 2
1910	79	mmu-miR-148a-3p	20768	Sephs2	NM_009266	selenophosphate synthetase 2
1911	79	mmu-miR-148a-3p	11477	Acvr1	NM_001110205	activin A receptor, type 1
1912	79	mmu-let-7c-5p	224624	Rab40c	NM_139154	Rab40C, member RAS oncogene family
1913	79	mmu-let-7c-5p	13838	Epha4	NM_007936	Eph receptor A4
1914	79	mmu-let-7c-5p	241633	Atp8b4	NM_001080944	ATPase, class I, type 8B, member 4
1915	79	mmu-let-7c-5p	235402	Lingo1	NM_001311076	leucine rich repeat and Ig domain containing 1
1916	79	mmu-let-7c-5p	58227	Fam184b	NM_021416	family with sequence similarity 184, member B
1917	79	mmu-let-7c-5p	20480	Clpb	NM_009191	ClpB caseinolytic peptidase B
1918	79	mmu-let-7c-5p	16770	Lalba	NM_010679	lactalbumin, alpha
1919	79	mmu-let-7c-5p	71777	Ing3	NM_001311061	inhibitor of growth family, member 3
1920	79	mmu-let-7c-5p	56520	Nme4	NM_019731	NME/NM23 nucleoside diphosphate kinase 4
1921	79	mmu-let-7c-5p	21938	Tnfrsf1b	NM_011610	tumor necrosis factor receptor superfamily, member 1b
1922	79	mmu-let-7c-5p	666938	Bend4	NM_001164806	BEN domain containing 4
1923	79	mmu-let-7c-5p	52397	Zfp644	NM_026856	zinc finger protein 644
1924	79	mmu-let-7c-5p	320213	Senp5	NM_177103	SUMO/sentrin specific peptidase 5
1925	79	mmu-let-7c-5p	75750	Slc10a6	NM_029415	solute carrier family 10 (sodium/bile acid cotransporter family), member 6
1926	79	mmu-let-7c-5p	270156	Nkapd1	NM_001134902	NKAP domain containing 1
1927	79	mmu-let-7c-5p	269060	Dagla	NM_198114	diacylglycerol lipase, alpha
1928	79	mmu-let-7c-5p	66569	Gdpd1	NM_025638	glycerophosphodiester phosphodiesterase domain containing 1
1929	79	mmu-let-7b-5p	224624	Rab40c	NM_139154	Rab40C, member RAS oncogene family
1930	79	mmu-let-7b-5p	13838	Epha4	NM_007936	Eph receptor A4
1931	79	mmu-let-7b-5p	241633	Atp8b4	NM_001080944	ATPase, class I, type 8B, member 4
1932	79	mmu-let-7b-5p	235402	Lingo1	NM_001311076	leucine rich repeat and Ig domain containing 1
1933	79	mmu-let-7b-5p	58227	Fam184b	NM_021416	family with sequence similarity 184, member B
1934	79	mmu-let-7b-5p	20480	Clpb	NM_009191	ClpB caseinolytic peptidase B
1935	79	mmu-let-7b-5p	16770	Lalba	NM_010679	lactalbumin, alpha
1936	79	mmu-let-7b-5p	71777	Ing3	NM_001311061	inhibitor of growth family, member 3
1937	79	mmu-let-7b-5p	56520	Nme4	NM_019731	NME/NM23 nucleoside diphosphate kinase 4
1938	79	mmu-let-7b-5p	21938	Tnfrsf1b	NM_011610	tumor necrosis factor receptor superfamily, member 1b
1939	79	mmu-let-7b-5p	666938	Bend4	NM_001164806	BEN domain containing 4
1940	79	mmu-let-7b-5p	52397	Zfp644	NM_026856	zinc finger protein 644
1941	79	mmu-let-7b-5p	320213	Senp5	NM_177103	SUMO/sentrin specific peptidase 5
1942	79	mmu-let-7b-5p	75750	Slc10a6	NM_029415	solute carrier family 10 (sodium/bile acid cotransporter family), member 6
1943	79	mmu-let-7b-5p	270156	Nkapd1	NM_001134902	NKAP domain containing 1
1944	79	mmu-let-7b-5p	269060	Dagla	NM_198114	diacylglycerol lipase, alpha
1945	79	mmu-let-7b-5p	66569	Gdpd1	NM_025638	glycerophosphodiester phosphodiesterase domain containing 1
1946	79	mmu-let-7d-5p	224624	Rab40c	NM_139154	Rab40C, member RAS oncogene family
1947	79	mmu-let-7d-5p	241633	Atp8b4	NM_001080944	ATPase, class I, type 8B, member 4
1948	79	mmu-let-7d-5p	75221	Dpp3	NM_133803	dipeptidylpeptidase 3
1949	79	mmu-let-7d-5p	239845	Gpr156	NM_153394	G protein-coupled receptor 156
1950	79	mmu-let-7d-5p	26921	Map4k4	NM_001252200	mitogen-activated protein kinase kinase kinase kinase 4
1951	79	mmu-let-7d-5p	70422	Ints2	NM_027421	integrator complex subunit 2
1952	79	mmu-let-7d-5p	14886	Gtf2i	NM_001080746	general transcription factor II I
1953	79	mmu-let-7d-5p	442834	D830031N03Rik	NM_001167918	RIKEN cDNA D830031N03 gene
1954	79	mmu-let-7d-5p	56520	Nme4	NM_019731	NME/NM23 nucleoside diphosphate kinase 4
1955	79	mmu-let-7d-5p	26912	Gcat	NM_001161712	glycine C-acetyltransferase (2-amino-3-ketobutyrate-coenzyme A ligase)
1956	79	mmu-let-7d-5p	241919	Slc7a14	NM_172861	solute carrier family 7 (cationic amino acid transporter, y+ system), member 14
1957	79	mmu-let-7d-5p	73178	Wasl	NM_001167745	Wiskott-Aldrich syndrome-like (human)
1958	79	mmu-let-7d-5p	56309	Mycbp	NM_019660	MYC binding protein
1959	79	mmu-let-7d-5p	18933	Prrx1	NM_175686	paired related homeobox 1
1960	79	mmu-let-7d-5p	15405	Hoxa9	NM_001277238	homeobox A9
1961	79	mmu-let-7d-5p	70484	Slc35d2	NM_001001321	solute carrier family 35, member D2
1962	79	mmu-let-7d-5p	15394	Hoxa1	NM_001311118	homeobox A1
1963	79	mmu-miR-99a-5p	14370	Fzd8	NM_008058	frizzled class receptor 8
1964	79	mmu-miR-99a-5p	109019	Nabp1	NM_001310548	nucleic acid binding protein 1
1965	79	mmu-miR-99a-5p	56758	Mbnl1	NM_001253711	muscleblind like splicing factor 1
1966	78	mmu-miR-206-3p	245631	Mum1l1	NM_001164630	melanoma associated antigen (mutated) 1-like 1
1967	78	mmu-miR-206-3p	72780	Rspo3	NM_028351	R-spondin 3
1968	78	mmu-miR-206-3p	219181	Akap11	NM_001164503	A kinase (PRKA) anchor protein 11
1969	78	mmu-miR-206-3p	17119	Mxd1	NM_010751	MAX dimerization protein 1
1970	78	mmu-miR-206-3p	13003	Vcan	NM_172955	versican
1971	78	mmu-miR-206-3p	74427	Eaf1	NM_028932	ELL associated factor 1
1972	78	mmu-miR-206-3p	14680	Gnal	NM_177137	guanine nucleotide binding protein, alpha stimulating, olfactory type
1973	78	mmu-miR-206-3p	110809	Srsf1	NM_173374	serine/arginine-rich splicing factor 1
1974	78	mmu-miR-206-3p	19250	Ptpn14	NM_008976	protein tyrosine phosphatase, non-receptor type 14
1975	78	mmu-miR-206-3p	26412	Map4k2	NM_001291787	mitogen-activated protein kinase kinase kinase kinase 2
1976	78	mmu-miR-206-3p	13358	Slc25a1	NM_153150	solute carrier family 25 (mitochondrial carrier, citrate transporter), member 1
1977	78	mmu-miR-206-3p	66126	Elof1	NM_170777	ELF1 homolog, elongation factor 1
1978	78	mmu-miR-206-3p	58180	Hic2	NM_178922	hypermethylated in cancer 2
1979	78	mmu-miR-206-3p	54446	Nfat5	NM_018823	nuclear factor of activated T cells 5
1980	78	mmu-miR-206-3p	26401	Map3k1	NM_011945	mitogen-activated protein kinase kinase kinase 1
1981	78	mmu-miR-206-3p	72333	Palld	NM_001293772	palladin, cytoskeletal associated protein
1982	78	mmu-miR-206-3p	78688	Nol3	NM_030152	nucleolar protein 3 (apoptosis repressor with CARD domain)
1983	78	mmu-miR-206-3p	24136	Zeb2	NM_001289521	zinc finger E-box binding homeobox 2
1984	78	mmu-miR-206-3p	244237	Tnfrsf26	NM_175649	tumor necrosis factor receptor superfamily, member 26
1985	78	mmu-miR-30a-3p	105638	Dph3	NM_172254	diphthamine biosynthesis 3
1986	78	mmu-miR-30a-3p	76582	Ipo11	NM_029665	importin 11
1987	78	mmu-miR-30a-3p	106326	Osbpl11	NM_176840	oxysterol binding protein-like 11
1988	78	mmu-miR-30a-3p	66695	Aspn	NM_001172481	asporin
1989	78	mmu-miR-30a-3p	13110	Cyp2j6	NM_010008	cytochrome P450, family 2, subfamily j, polypeptide 6
1990	78	mmu-miR-30a-3p	20259	Scin	NM_009132	scinderin
1991	78	mmu-miR-30a-3p	225055	Fbxo11	NM_001081034	F-box protein 11
1992	78	mmu-miR-30a-3p	54607	Socs6	NM_018821	suppressor of cytokine signaling 6
1993	78	mmu-miR-30a-3p	209225	Zfp710	NM_001146000	zinc finger protein 710
1994	78	mmu-miR-30a-3p	68691	Kansl1l	NM_001122738	KAT8 regulatory NSL complex subunit 1-like
1995	78	mmu-miR-30a-3p	74252	Armc1	NM_028840	armadillo repeat containing 1
1996	78	mmu-miR-30a-3p	280645	B3gat2	NM_172124	beta-1,3-glucuronyltransferase 2 (glucuronosyltransferase S)
1997	78	mmu-miR-30a-3p	16601	Klf9	NM_010638	Kruppel-like factor 9
1998	78	mmu-miR-99b-5p	74302	Mtmr3	NM_028860	myotubularin related protein 3
1999	78	mmu-miR-148a-3p	12751	Tpp1	NM_009906	tripeptidyl peptidase I
[truncated: 1,901 more rows]
